# Supplementary material for: Compensatory Transcriptional Response of Fischerella thermalis to Thermal Damage of the Photosynthetic Electron Transfer Chain
Source: Molecules. 2022 Dec 3;27(23):8515. doi: 10.3390/molecules27238515 (PMC9740203; doi:10.3390/molecules27238515)
Supplement: Supplementary file 1 [file molecules-27-08515-s001.zip]

Archive with 82 entries (81 files):
- alignments/all_psbA.faa
- alignments/all_psbA_aligned.fasta
- alignments/consensus.faa
- alignments/consensus_aligned.fasta
- alignments/D1fr_list.txt
- alignments/D1fr_sequences.faa
- alignments/D1fr_sequences_c.faa
- alignments/D1fr_sequences_cc.faa
- alignments/D1fr_sequences_cc_alig.fasta
- alignments/D1int_list.txt
- alignments/D1int_sequences.faa
- alignments/D1int_sequences_c.faa
- alignments/D1int_sequences_cc.faa
- alignments/D1int_sequences_cc_alig.fasta
- alignments/G1_list.txt
- alignments/G1_sequences.faa
- alignments/G1_sequences_c.faa
- alignments/G1_sequences_cc.faa
- alignments/G1_sequences_cc_alig.fasta
- alignments/G2_list.txt
- alignments/G2_sequences.faa
- alignments/G2_sequences_c.faa
- alignments/G2_sequences_cc.faa
- alignments/G2_sequences_cc_alig.fasta
- alignments/G3_list.txt
- alignments/G3_sequences.faa
- alignments/G3_sequences_c.faa
- alignments/G3_sequences_cc.faa
- alignments/G3_sequences_cc_alig.fasta
- alignments/G4_list.txt
- alignments/G4_sequences.faa
- alignments/G4_sequences_c.faa
- alignments/G4_sequences_cc.faa
- alignments/G4_sequences_cc_alig.fasta
- alignments/jalview/
- alignments/jalview/alll_psba_RED.eps
- alignments/jalview/alll_psba_RED.png
- alignments/jalview/alll_psba_RED.svg
- alignments/jalview/alll_psba_RED_conserv.eps
- alignments/jalview/alll_psba_RED_conserv.png
- alignments/jalview/alll_psba_RED_conserv.svg
- alignments/jalview/alll_psba_RED_LOGO.png
- alignments/jalview/consensus_align.eps
- alignments/jalview/consensus_align.png
- alignments/jalview/consensus_align.svg
- alignments/jalview/D1fr_RED.eps
- alignments/jalview/D1fr_RED.png
- alignments/jalview/D1fr_RED.svg
- alignments/jalview/D1int_RED.eps
- alignments/jalview/D1int_RED.png
- alignments/jalview/D1int_RED.svg
- alignments/jalview/G1_RED.eps
- alignments/jalview/G1_RED.png
- alignments/jalview/G1_RED.svg
- alignments/jalview/G2_RED.eps
- alignments/jalview/G2_RED.png
- alignments/jalview/G2_RED.svg
- alignments/jalview/G3_RED.eps
- alignments/jalview/G3_RED.png
- alignments/jalview/G3_RED.svg
- alignments/jalview/G4_RED.eps
- alignments/jalview/G4_RED.png
- alignments/jalview/G4_RED.svg
- alignments/list_list.txt
- alignments/psbd_list.txt
- alignments/psbd_sequences.faa
- alignments/psbd_sequences_c.faa
- alignments/psbd_sequences_cc.faa
- alignments/psbd_sequences_cc_alig.fasta
- F0_kautsky.p
- Genomic_context/G2.svg
- Genomic_context/G3.svg
- Genomic_context/G4-D1INT.svg
- Genomic_context/genomic_context_for_MG2C.xlsx
- Networks_from_figs_4_and_5.cys
- supplemental_figures.pdf
- tabla_S1.xlsx
- table_S2.xlsx
- table_S3.xlsx
- table_S4.xlsx
- table_S5.xlsx
- table_S6.xlsx
