# Supplementary material for: Compensatory Transcriptional Response of Fischerella thermalis to Thermal Damage of the Photosynthetic Electron Transfer Chain
Source: Molecules. 2022 Dec 3;27(23):8515. doi: 10.3390/molecules27238515 (PMC9740203; doi:10.3390/molecules27238515)
Supplement: Supplementary file 1 [file molecules-27-08515-s001.zip › alignments/all_psbA.faa]

>PMB52539.1
MTTISTRPTSRFPAWDRFCDWVTSTENRLYIGWFGVLMIPLLGVSICVFTIAFIAAPPVDIDGIREPVSGSLLYGNNIIT
AAVVPMSNAIGLHFYPIWEAASMDEWLYNGGPYQMIGFHYIPALACYMGREWELSYRLGMRPWIAVAYSAPLAATTSVFL
IYPIGQGSFSDGLPMGISGTFNFMFVFQAEHNILMHPLHMIGVAGVLGGSLFCAMHGSLVTSSLIRETTELESQNYGYKF
GQEQETYNIVAAHGYFGRLIFQYASFNNSRSLHFFLAAWPVICIWGTAIGISTMAFNLNGFNFNNSILDSQGRVLPSWAD
VLNRANLGFEVMHERNAHNFPLDLAGGEAVPVAITAPSITA
>PMB03175.1
MTTISTRPTSRFPAWDRFCDWVTSTENRLYIGWFGVLMIPLLGVSICVFTIAFIAAPPVDIDGIREPVSGSLLYGNNIIT
AAVVPMSNAIGLHFYPIWEAASMDEWLYNGGPYQMIGFHYIPALACYMGREWELSYRLGMRPWIAVAYSAPLAATTSVFL
IYPIGQGSFSDGLPMGISGTFNFMFVFQAEHNILMHPLHMIGVAGVLGGSLFCAMHGSLVTSSLIRETTELESQNYGYKF
GQEQETYNIVAAHGYFGRLIFQYASFNNSRSLHFFLAAWPVICIWGTAIGISTMAFNLNGFNFNNSILDSQGRVLPSWAD
VLNRANLGFEVMHERNAHNFPLDLAGGEAVPVAITAPSITA
>PMB12872.1
MTTISTRPTSRFPTWDRFCNWVTSTENRLYIGWFGVLMIPLLGVSICVFTIAFIAAPPVDIDGIREPVSGSLLYGNNIIT
AAVVPMSNAIGLHFYPIWEAASMDEWLYNGGPYQMIGFHYIPALACYMGREWELSYRLGMRPWIAVAYSAPLAATTSVFL
IYPIGQGSFSDGLPMGISGTFNFMFVFQAEHNILMHPLHMIGVAGVLGGSLFCAMHGSLVTSSLIRETTELESQNYGYKF
GQEQETYNIVAAHGYFGRLIFQYASFNNSRSLHFFLAAWPVICIWGTAIGISTMAFNLNGFNFNNSILDSQGRVLPSWAD
VLNRANLGFEVMHERNAHNFPLDLAGGEAVPVAITAPSITA
>NWF60082.1
MTTISTRSTSRFPTWDRFCNWVTSTENRLYIGWFGVLMIPLLGVSICVFTIAFIAAPPVDIDGIREPVSGSLLYGNNIIT
AAVVPMSNAIGLHFYPIWEAASMDEWLYNGGPYQMIGFHYIPALACYMGREWELSYRLGMRPWIAVAYSAPLAATTSVFL
IYPIGQGSFSDGLPMGISGTFNFMFVFQAEHNILMHPLHMIGVAGVLGGSLFCAMHGSLVTSSLIRETTELESQNYGYKF
GQEQETYNIVAAHGYFGRLIFQYASFNNSRSLHFFLAAWPVICIWGTAIGISTMAFNLNGFNFNNSILDSQGRVLPSWAD
VLNRANLGFEVMHERNAHNFPLDLAGGEAVPVAITAPSITA
>MBF2061448.1
MTTISTRPTSRFPTWDRFCNWVTSTENRLYIGWFGVLMIPLLGVSICVFTIAFIAAPPVDIDGIREPVSGSLLYGNNIIT
AAVVPMSNAIGLHFYPIWEAASMDEWLYNGGPYQMIGFHYIPALACYMGREWELSYRLGMRPWIAVAYSAPLAATTSVFL
IYPIGQGSFSDGLPMGISGTFNFMFVFQAEHNILMHPLHMIGVAGVLGGSLFCAMHGSLVTSSLIRETTELESQNYGYKF
GQEQETYNIVAAHGYFGRLIFQYASFNNSRSLHFFLAAWPVICIWGTAIGISTMAFNLNGFNFNNSILDSQGRVLPSWAD
VLNRANLGFEVMHERNAHNFPLDLACGEAVPVAITAPSITA
>MBF1988143.1
MTTISTRPTSRFPTWDRFCNWVTSTENRLYIGWFGVLMIPLLGVSICVFTIAFIAAPPVDIDGIREPVSGSLLYGNNIIT
AAVVPMSNAIGLHFYPIWEAASMDEWLYNGGPYQMIGFHYIPALACYMGREWELSYRLGMRPWIAVAYSAPLAATTSVFL
IYPIGQGSFSDGLPMGISGTFNFMFVFQAEHNILMHPLHMIGVAGVLGGSLFCAMHGSLVTSSLIRETTELESQNYGYKF
GQEQETYNIVAAHGYFGRLIFQYASFNNSRSLHFFLAAWPVICIWGTAIGISTMAFNLNGFNFNNSILDSQGRVLPSWAD
VLNRANLGFEVMHERNAHNFPLDLACGEAVPVAITAPSITA
>MBF2069917.1
MTTISTRPTSRFPTWDRFCNWVTSTENRLYIGWFGVLMIPLLGVSICVFTIAFIAAPPVDIDGIREPVSGSLLYGNNIIT
AAVVPMSNAIGLHFYPIWEAASMDEWLYNGGPYQMIGFHYIPALACYMGREWELSYRLGMRPWIAVAYSAPLAATTSVFL
IYPIGQGSFSDGLPMGISGTFNFMFVFQAEHNILMHPLHMIGVAGVLGGSLFCAMHGSLVTSSLIRETTELESQNYGYKF
GQEQETYNIVAAHGYFGRLIFQYASFNNSRSLHFFLAAWPVICIWGTAIGISTMAFNLNGFNFNNSILDSQGRVLPSWAD
VLNRANLGFEVMHERNAHNFPLDLAGGEAVPVAITAPSITA
>WP_009453703.1
MTTISTRPTSRFPTWDRFCNWVTSTENRLYIGWFGVLMIPLLGVSICVFTIAFIAAPPVDIDGIREPVSGSLLYGNNIIT
AAVVPMSNAIGLHFYPIWEAASMDEWLYNGGPYQMIGFHYIPALACYMGREWELSYRLGMRPWIAVAYSAPLAATTSVFL
IYPIGQGSFSDGLPMGISGTFNFMFVFQAEHNILMHPLHMIGVAGVLGGSLFCAMHGSLVTSSLIRETTELESQNYGYKF
GQEQETYNIVAAHGYFGRLIFQYASFNNSRSLHFFLAAWPVICIWGTAIGISTMAFNLNGFNFNNSILDSQGRVLPSWAD
VLNRANLGFEVMHERNAHNFPLDLAGGEAVPVAITAPSITA
>WP_016868705.1
MTTISTRPTSRFPTWDRFCNWVTSTENRLYIGWFGVLMIPLLGVSICVFTIAFIAAPPVDIDGIREPVSGSLLYGNNIIT
AAVVPMSNAIGLHFYPIWEAASMEEWLYNGGPYQMIGFHYIPALACYMGREWELSYRLGMRPWIAVAYSAPLAATTSVFL
IYPIGQGSFSDGLPMGISGTFNFMFVFQAEHNILMHPLHMIGVAGVLGGSLFCAMHGSLVTSSLIRETTELESQNYGYKF
GQEQETYNIVAAHGYFGRLIFQYASFNNSRSLHFFLAAWPVICIWGTAIGISTMAFNLNGFNFNNSILDSQGRVLPSWAD
VLNRANLGFEVMHERNAHNFPLDLACGEAVPVAITAPSITA
>WP_009453703.1_2
MTTISTRPTSRFPTWDRFCNWVTSTENRLYIGWFGVLMIPLLGVSICVFTIAFIAAPPVDIDGIREPVSGSLLYGNNIIT
AAVVPMSNAIGLHFYPIWEAASMDEWLYNGGPYQMIGFHYIPALACYMGREWELSYRLGMRPWIAVAYSAPLAATTSVFL
IYPIGQGSFSDGLPMGISGTFNFMFVFQAEHNILMHPLHMIGVAGVLGGSLFCAMHGSLVTSSLIRETTELESQNYGYKF
GQEQETYNIVAAHGYFGRLIFQYASFNNSRSLHFFLAAWPVICIWGTAIGISTMAFNLNGFNFNNSILDSQGRVLPSWAD
VLNRANLGFEVMHERNAHNFPLDLAGGEAVPVAITAPSITA
>WP_016873419.1
MTTISTRPTSRFPTWDRFCNWVTSTENRLYIGWFGVLMIPLLGVSICVFTIAFIAAPPVDIDGIREPVSGSLLYGNNIIT
AAVVPMSNAIGLHFYPIWEAASMDEWLYNGGPYQMIGFHYIPALACYMGREWELSYRLGMRPWIAVAYSAPLAATTSVFL
IYPIGQGSFSDGLPMGISGTFNFMFVFQAEHNILMHPLHMIGVAGVLGGSLFCAMHGSLVTSSLIRETTELESQNYGYKF
GQEQETYNIVAAHGYFGRLIFQYASFNNSRSLHFFLAAWPVICIWGTAIGISTMAFNLNGFNFNNSILDSQGRVLPSWAD
VLNRANLGFEVMHERNAHNFPLDLACGEAVPVAITAPSITA
>WP_009453703.1_3
MTTISTRPTSRFPTWDRFCNWVTSTENRLYIGWFGVLMIPLLGVSICVFTIAFIAAPPVDIDGIREPVSGSLLYGNNIIT
AAVVPMSNAIGLHFYPIWEAASMDEWLYNGGPYQMIGFHYIPALACYMGREWELSYRLGMRPWIAVAYSAPLAATTSVFL
IYPIGQGSFSDGLPMGISGTFNFMFVFQAEHNILMHPLHMIGVAGVLGGSLFCAMHGSLVTSSLIRETTELESQNYGYKF
GQEQETYNIVAAHGYFGRLIFQYASFNNSRSLHFFLAAWPVICIWGTAIGISTMAFNLNGFNFNNSILDSQGRVLPSWAD
VLNRANLGFEVMHERNAHNFPLDLAGGEAVPVAITAPSITA
>WP_062246785.1
MTTISTRPTSRFPAWDRFCDWVTSTENRLYIGWFGVLMIPLLGVSICVFTIAFIAAPPVDIDGIREPVSGSLLYGNNIIT
AAVVPMSNAIGLHFYPIWEAASMDEWLYNGGPYQMIGFHYIPALACYMGREWELSYRLGMRPWIAVAYSAPLAATTSVFL
IYPIGQGSFSDGLPMGISGTFNFMFVFQAEHNILMHPLHMIGVAGVLGGSLFCAMHGSLVTSSLIRETTELESQNYGYKF
GQEQETYNIVAAHGYFGRLIFQYASFNNSRSLHFFLAAWPVICIWGTAIGISTMAFNLNGFNFNNSILDSQGRVLPSWAD
VLNRANLGFEVMHERNAHNFPLDLAGGEAVPVAITAPSITA
>WP_062246785.1_2
MTTISTRPTSRFPAWDRFCDWVTSTENRLYIGWFGVLMIPLLGVSICVFTIAFIAAPPVDIDGIREPVSGSLLYGNNIIT
AAVVPMSNAIGLHFYPIWEAASMDEWLYNGGPYQMIGFHYIPALACYMGREWELSYRLGMRPWIAVAYSAPLAATTSVFL
IYPIGQGSFSDGLPMGISGTFNFMFVFQAEHNILMHPLHMIGVAGVLGGSLFCAMHGSLVTSSLIRETTELESQNYGYKF
GQEQETYNIVAAHGYFGRLIFQYASFNNSRSLHFFLAAWPVICIWGTAIGISTMAFNLNGFNFNNSILDSQGRVLPSWAD
VLNRANLGFEVMHERNAHNFPLDLAGGEAVPVAITAPSITA
>WP_096680231.1
MTTISTRPTSRFPTWDRFCNWVTNTGNRLYIGWFGVLMIPLLGVSICVFTIAFIAAPPVDIDGIREPVSGSLLYGNNIIT
AAVVPMSNAIGLHFYPIWEAASMDEWLYNGGPYQMIGFHYIPALACYMGREWELSYRLGMRPWIAVAYSAPLAATTSVFL
IYPIGQGSFSDGLPMGISGTFNFMFVFQAEHNILMHPLHMIGVAGVLGGSLFCAMHGSLVTSSLIRETTELESQNYGYKF
GQEQETYNIVAAHGYFGRLIFQYASFNNSRSLHFFLAAWPVICIWGTAIGISTMAFNLNGFNFNNSILDSQGRVLPSWAD
VLNRANLGFEVMHERNAHNFPLDLACGEAVPVVLTAPSIAA
>WP_009453703.1_4
MTTISTRPTSRFPTWDRFCNWVTSTENRLYIGWFGVLMIPLLGVSICVFTIAFIAAPPVDIDGIREPVSGSLLYGNNIIT
AAVVPMSNAIGLHFYPIWEAASMDEWLYNGGPYQMIGFHYIPALACYMGREWELSYRLGMRPWIAVAYSAPLAATTSVFL
IYPIGQGSFSDGLPMGISGTFNFMFVFQAEHNILMHPLHMIGVAGVLGGSLFCAMHGSLVTSSLIRETTELESQNYGYKF
GQEQETYNIVAAHGYFGRLIFQYASFNNSRSLHFFLAAWPVICIWGTAIGISTMAFNLNGFNFNNSILDSQGRVLPSWAD
VLNRANLGFEVMHERNAHNFPLDLAGGEAVPVAITAPSITA
>WP_009453703.1_5
MTTISTRPTSRFPTWDRFCNWVTSTENRLYIGWFGVLMIPLLGVSICVFTIAFIAAPPVDIDGIREPVSGSLLYGNNIIT
AAVVPMSNAIGLHFYPIWEAASMDEWLYNGGPYQMIGFHYIPALACYMGREWELSYRLGMRPWIAVAYSAPLAATTSVFL
IYPIGQGSFSDGLPMGISGTFNFMFVFQAEHNILMHPLHMIGVAGVLGGSLFCAMHGSLVTSSLIRETTELESQNYGYKF
GQEQETYNIVAAHGYFGRLIFQYASFNNSRSLHFFLAAWPVICIWGTAIGISTMAFNLNGFNFNNSILDSQGRVLPSWAD
VLNRANLGFEVMHERNAHNFPLDLAGGEAVPVAITAPSITA
>WP_009453703.1_6
MTTISTRPTSRFPTWDRFCNWVTSTENRLYIGWFGVLMIPLLGVSICVFTIAFIAAPPVDIDGIREPVSGSLLYGNNIIT
AAVVPMSNAIGLHFYPIWEAASMDEWLYNGGPYQMIGFHYIPALACYMGREWELSYRLGMRPWIAVAYSAPLAATTSVFL
IYPIGQGSFSDGLPMGISGTFNFMFVFQAEHNILMHPLHMIGVAGVLGGSLFCAMHGSLVTSSLIRETTELESQNYGYKF
GQEQETYNIVAAHGYFGRLIFQYASFNNSRSLHFFLAAWPVICIWGTAIGISTMAFNLNGFNFNNSILDSQGRVLPSWAD
VLNRANLGFEVMHERNAHNFPLDLAGGEAVPVAITAPSITA
>WP_009453703.1_7
MTTISTRPTSRFPTWDRFCNWVTSTENRLYIGWFGVLMIPLLGVSICVFTIAFIAAPPVDIDGIREPVSGSLLYGNNIIT
AAVVPMSNAIGLHFYPIWEAASMDEWLYNGGPYQMIGFHYIPALACYMGREWELSYRLGMRPWIAVAYSAPLAATTSVFL
IYPIGQGSFSDGLPMGISGTFNFMFVFQAEHNILMHPLHMIGVAGVLGGSLFCAMHGSLVTSSLIRETTELESQNYGYKF
GQEQETYNIVAAHGYFGRLIFQYASFNNSRSLHFFLAAWPVICIWGTAIGISTMAFNLNGFNFNNSILDSQGRVLPSWAD
VLNRANLGFEVMHERNAHNFPLDLAGGEAVPVAITAPSITA
>WP_009453703.1_8
MTTISTRPTSRFPTWDRFCNWVTSTENRLYIGWFGVLMIPLLGVSICVFTIAFIAAPPVDIDGIREPVSGSLLYGNNIIT
AAVVPMSNAIGLHFYPIWEAASMDEWLYNGGPYQMIGFHYIPALACYMGREWELSYRLGMRPWIAVAYSAPLAATTSVFL
IYPIGQGSFSDGLPMGISGTFNFMFVFQAEHNILMHPLHMIGVAGVLGGSLFCAMHGSLVTSSLIRETTELESQNYGYKF
GQEQETYNIVAAHGYFGRLIFQYASFNNSRSLHFFLAAWPVICIWGTAIGISTMAFNLNGFNFNNSILDSQGRVLPSWAD
VLNRANLGFEVMHERNAHNFPLDLAGGEAVPVAITAPSITA
>WP_009453703.1_9
MTTISTRPTSRFPTWDRFCNWVTSTENRLYIGWFGVLMIPLLGVSICVFTIAFIAAPPVDIDGIREPVSGSLLYGNNIIT
AAVVPMSNAIGLHFYPIWEAASMDEWLYNGGPYQMIGFHYIPALACYMGREWELSYRLGMRPWIAVAYSAPLAATTSVFL
IYPIGQGSFSDGLPMGISGTFNFMFVFQAEHNILMHPLHMIGVAGVLGGSLFCAMHGSLVTSSLIRETTELESQNYGYKF
GQEQETYNIVAAHGYFGRLIFQYASFNNSRSLHFFLAAWPVICIWGTAIGISTMAFNLNGFNFNNSILDSQGRVLPSWAD
VLNRANLGFEVMHERNAHNFPLDLAGGEAVPVAITAPSITA
>WP_009453703.1_10
MTTISTRPTSRFPTWDRFCNWVTSTENRLYIGWFGVLMIPLLGVSICVFTIAFIAAPPVDIDGIREPVSGSLLYGNNIIT
AAVVPMSNAIGLHFYPIWEAASMDEWLYNGGPYQMIGFHYIPALACYMGREWELSYRLGMRPWIAVAYSAPLAATTSVFL
IYPIGQGSFSDGLPMGISGTFNFMFVFQAEHNILMHPLHMIGVAGVLGGSLFCAMHGSLVTSSLIRETTELESQNYGYKF
GQEQETYNIVAAHGYFGRLIFQYASFNNSRSLHFFLAAWPVICIWGTAIGISTMAFNLNGFNFNNSILDSQGRVLPSWAD
VLNRANLGFEVMHERNAHNFPLDLAGGEAVPVAITAPSITA
>WP_009453703.1_11
MTTISTRPTSRFPTWDRFCNWVTSTENRLYIGWFGVLMIPLLGVSICVFTIAFIAAPPVDIDGIREPVSGSLLYGNNIIT
AAVVPMSNAIGLHFYPIWEAASMDEWLYNGGPYQMIGFHYIPALACYMGREWELSYRLGMRPWIAVAYSAPLAATTSVFL
IYPIGQGSFSDGLPMGISGTFNFMFVFQAEHNILMHPLHMIGVAGVLGGSLFCAMHGSLVTSSLIRETTELESQNYGYKF
GQEQETYNIVAAHGYFGRLIFQYASFNNSRSLHFFLAAWPVICIWGTAIGISTMAFNLNGFNFNNSILDSQGRVLPSWAD
VLNRANLGFEVMHERNAHNFPLDLAGGEAVPVAITAPSITA
>WP_009453703.1_12
MTTISTRPTSRFPTWDRFCNWVTSTENRLYIGWFGVLMIPLLGVSICVFTIAFIAAPPVDIDGIREPVSGSLLYGNNIIT
AAVVPMSNAIGLHFYPIWEAASMDEWLYNGGPYQMIGFHYIPALACYMGREWELSYRLGMRPWIAVAYSAPLAATTSVFL
IYPIGQGSFSDGLPMGISGTFNFMFVFQAEHNILMHPLHMIGVAGVLGGSLFCAMHGSLVTSSLIRETTELESQNYGYKF
GQEQETYNIVAAHGYFGRLIFQYASFNNSRSLHFFLAAWPVICIWGTAIGISTMAFNLNGFNFNNSILDSQGRVLPSWAD
VLNRANLGFEVMHERNAHNFPLDLAGGEAVPVAITAPSITA
>WP_009453703.1_13
MTTISTRPTSRFPTWDRFCNWVTSTENRLYIGWFGVLMIPLLGVSICVFTIAFIAAPPVDIDGIREPVSGSLLYGNNIIT
AAVVPMSNAIGLHFYPIWEAASMDEWLYNGGPYQMIGFHYIPALACYMGREWELSYRLGMRPWIAVAYSAPLAATTSVFL
IYPIGQGSFSDGLPMGISGTFNFMFVFQAEHNILMHPLHMIGVAGVLGGSLFCAMHGSLVTSSLIRETTELESQNYGYKF
GQEQETYNIVAAHGYFGRLIFQYASFNNSRSLHFFLAAWPVICIWGTAIGISTMAFNLNGFNFNNSILDSQGRVLPSWAD
VLNRANLGFEVMHERNAHNFPLDLAGGEAVPVAITAPSITA
>WP_009453703.1_14
MTTISTRPTSRFPTWDRFCNWVTSTENRLYIGWFGVLMIPLLGVSICVFTIAFIAAPPVDIDGIREPVSGSLLYGNNIIT
AAVVPMSNAIGLHFYPIWEAASMDEWLYNGGPYQMIGFHYIPALACYMGREWELSYRLGMRPWIAVAYSAPLAATTSVFL
IYPIGQGSFSDGLPMGISGTFNFMFVFQAEHNILMHPLHMIGVAGVLGGSLFCAMHGSLVTSSLIRETTELESQNYGYKF
GQEQETYNIVAAHGYFGRLIFQYASFNNSRSLHFFLAAWPVICIWGTAIGISTMAFNLNGFNFNNSILDSQGRVLPSWAD
VLNRANLGFEVMHERNAHNFPLDLAGGEAVPVAITAPSITA
>WP_009453703.1_15
MTTISTRPTSRFPTWDRFCNWVTSTENRLYIGWFGVLMIPLLGVSICVFTIAFIAAPPVDIDGIREPVSGSLLYGNNIIT
AAVVPMSNAIGLHFYPIWEAASMDEWLYNGGPYQMIGFHYIPALACYMGREWELSYRLGMRPWIAVAYSAPLAATTSVFL
IYPIGQGSFSDGLPMGISGTFNFMFVFQAEHNILMHPLHMIGVAGVLGGSLFCAMHGSLVTSSLIRETTELESQNYGYKF
GQEQETYNIVAAHGYFGRLIFQYASFNNSRSLHFFLAAWPVICIWGTAIGISTMAFNLNGFNFNNSILDSQGRVLPSWAD
VLNRANLGFEVMHERNAHNFPLDLAGGEAVPVAITAPSITA
>WP_009453703.1_16
MTTISTRPTSRFPTWDRFCNWVTSTENRLYIGWFGVLMIPLLGVSICVFTIAFIAAPPVDIDGIREPVSGSLLYGNNIIT
AAVVPMSNAIGLHFYPIWEAASMDEWLYNGGPYQMIGFHYIPALACYMGREWELSYRLGMRPWIAVAYSAPLAATTSVFL
IYPIGQGSFSDGLPMGISGTFNFMFVFQAEHNILMHPLHMIGVAGVLGGSLFCAMHGSLVTSSLIRETTELESQNYGYKF
GQEQETYNIVAAHGYFGRLIFQYASFNNSRSLHFFLAAWPVICIWGTAIGISTMAFNLNGFNFNNSILDSQGRVLPSWAD
VLNRANLGFEVMHERNAHNFPLDLAGGEAVPVAITAPSITA
>WP_009453703.1_17
MTTISTRPTSRFPTWDRFCNWVTSTENRLYIGWFGVLMIPLLGVSICVFTIAFIAAPPVDIDGIREPVSGSLLYGNNIIT
AAVVPMSNAIGLHFYPIWEAASMDEWLYNGGPYQMIGFHYIPALACYMGREWELSYRLGMRPWIAVAYSAPLAATTSVFL
IYPIGQGSFSDGLPMGISGTFNFMFVFQAEHNILMHPLHMIGVAGVLGGSLFCAMHGSLVTSSLIRETTELESQNYGYKF
GQEQETYNIVAAHGYFGRLIFQYASFNNSRSLHFFLAAWPVICIWGTAIGISTMAFNLNGFNFNNSILDSQGRVLPSWAD
VLNRANLGFEVMHERNAHNFPLDLAGGEAVPVAITAPSITA
>WP_009453703.1_18
MTTISTRPTSRFPTWDRFCNWVTSTENRLYIGWFGVLMIPLLGVSICVFTIAFIAAPPVDIDGIREPVSGSLLYGNNIIT
AAVVPMSNAIGLHFYPIWEAASMDEWLYNGGPYQMIGFHYIPALACYMGREWELSYRLGMRPWIAVAYSAPLAATTSVFL
IYPIGQGSFSDGLPMGISGTFNFMFVFQAEHNILMHPLHMIGVAGVLGGSLFCAMHGSLVTSSLIRETTELESQNYGYKF
GQEQETYNIVAAHGYFGRLIFQYASFNNSRSLHFFLAAWPVICIWGTAIGISTMAFNLNGFNFNNSILDSQGRVLPSWAD
VLNRANLGFEVMHERNAHNFPLDLAGGEAVPVAITAPSITA
>WP_009453703.1_19
MTTISTRPTSRFPTWDRFCNWVTSTENRLYIGWFGVLMIPLLGVSICVFTIAFIAAPPVDIDGIREPVSGSLLYGNNIIT
AAVVPMSNAIGLHFYPIWEAASMDEWLYNGGPYQMIGFHYIPALACYMGREWELSYRLGMRPWIAVAYSAPLAATTSVFL
IYPIGQGSFSDGLPMGISGTFNFMFVFQAEHNILMHPLHMIGVAGVLGGSLFCAMHGSLVTSSLIRETTELESQNYGYKF
GQEQETYNIVAAHGYFGRLIFQYASFNNSRSLHFFLAAWPVICIWGTAIGISTMAFNLNGFNFNNSILDSQGRVLPSWAD
VLNRANLGFEVMHERNAHNFPLDLAGGEAVPVAITAPSITA
>WP_016873419.1_2
MTTISTRPTSRFPTWDRFCNWVTSTENRLYIGWFGVLMIPLLGVSICVFTIAFIAAPPVDIDGIREPVSGSLLYGNNIIT
AAVVPMSNAIGLHFYPIWEAASMDEWLYNGGPYQMIGFHYIPALACYMGREWELSYRLGMRPWIAVAYSAPLAATTSVFL
IYPIGQGSFSDGLPMGISGTFNFMFVFQAEHNILMHPLHMIGVAGVLGGSLFCAMHGSLVTSSLIRETTELESQNYGYKF
GQEQETYNIVAAHGYFGRLIFQYASFNNSRSLHFFLAAWPVICIWGTAIGISTMAFNLNGFNFNNSILDSQGRVLPSWAD
VLNRANLGFEVMHERNAHNFPLDLACGEAVPVAITAPSITA
>WP_009453703.1_20
MTTISTRPTSRFPTWDRFCNWVTSTENRLYIGWFGVLMIPLLGVSICVFTIAFIAAPPVDIDGIREPVSGSLLYGNNIIT
AAVVPMSNAIGLHFYPIWEAASMDEWLYNGGPYQMIGFHYIPALACYMGREWELSYRLGMRPWIAVAYSAPLAATTSVFL
IYPIGQGSFSDGLPMGISGTFNFMFVFQAEHNILMHPLHMIGVAGVLGGSLFCAMHGSLVTSSLIRETTELESQNYGYKF
GQEQETYNIVAAHGYFGRLIFQYASFNNSRSLHFFLAAWPVICIWGTAIGISTMAFNLNGFNFNNSILDSQGRVLPSWAD
VLNRANLGFEVMHERNAHNFPLDLAGGEAVPVAITAPSITA
>WP_102219598.1
MTTISTRPTSRFPTWDRFCNWVTSTENRLYIGWFGVLMIPLLGVSICVFTIAFIAAPPVDIDGIREPVSGSLLYGNNIIT
AAVVPMSNAIGLHFYPIWEAASMDEWLYNGGPYQMIGFHYIPALACYMGREWELSYRLGMRPWIAVAYSAPLAATTSVFL
IYPIGQGSFSDGLPMGISGTFNFMFVFQAEHNILMHPLHMIGVAGVLGGSLFCAMHGSLVTSSLIRETTELESQNYGYKF
GQEQETYNIVAAHGYFGRLIFQYASFNNSRSLHFFLAAWPVICIWGTAIGISTMAFNLNGFNFNNSILDSQGRVLPSWAD
VLNRANLGFEVMHERNAHNFPLDLAGGEAVPVAITAPSITT
>WP_062246785.1_3
MTTISTRPTSRFPAWDRFCDWVTSTENRLYIGWFGVLMIPLLGVSICVFTIAFIAAPPVDIDGIREPVSGSLLYGNNIIT
AAVVPMSNAIGLHFYPIWEAASMDEWLYNGGPYQMIGFHYIPALACYMGREWELSYRLGMRPWIAVAYSAPLAATTSVFL
IYPIGQGSFSDGLPMGISGTFNFMFVFQAEHNILMHPLHMIGVAGVLGGSLFCAMHGSLVTSSLIRETTELESQNYGYKF
GQEQETYNIVAAHGYFGRLIFQYASFNNSRSLHFFLAAWPVICIWGTAIGISTMAFNLNGFNFNNSILDSQGRVLPSWAD
VLNRANLGFEVMHERNAHNFPLDLAGGEAVPVAITAPSITA
>WP_016868705.1_2
MTTISTRPTSRFPTWDRFCNWVTSTENRLYIGWFGVLMIPLLGVSICVFTIAFIAAPPVDIDGIREPVSGSLLYGNNIIT
AAVVPMSNAIGLHFYPIWEAASMEEWLYNGGPYQMIGFHYIPALACYMGREWELSYRLGMRPWIAVAYSAPLAATTSVFL
IYPIGQGSFSDGLPMGISGTFNFMFVFQAEHNILMHPLHMIGVAGVLGGSLFCAMHGSLVTSSLIRETTELESQNYGYKF
GQEQETYNIVAAHGYFGRLIFQYASFNNSRSLHFFLAAWPVICIWGTAIGISTMAFNLNGFNFNNSILDSQGRVLPSWAD
VLNRANLGFEVMHERNAHNFPLDLACGEAVPVAITAPSITA
>WP_016873419.1_3
MTTISTRPTSRFPTWDRFCNWVTSTENRLYIGWFGVLMIPLLGVSICVFTIAFIAAPPVDIDGIREPVSGSLLYGNNIIT
AAVVPMSNAIGLHFYPIWEAASMDEWLYNGGPYQMIGFHYIPALACYMGREWELSYRLGMRPWIAVAYSAPLAATTSVFL
IYPIGQGSFSDGLPMGISGTFNFMFVFQAEHNILMHPLHMIGVAGVLGGSLFCAMHGSLVTSSLIRETTELESQNYGYKF
GQEQETYNIVAAHGYFGRLIFQYASFNNSRSLHFFLAAWPVICIWGTAIGISTMAFNLNGFNFNNSILDSQGRVLPSWAD
VLNRANLGFEVMHERNAHNFPLDLACGEAVPVAITAPSITA
>WP_009453703.1_21
MTTISTRPTSRFPTWDRFCNWVTSTENRLYIGWFGVLMIPLLGVSICVFTIAFIAAPPVDIDGIREPVSGSLLYGNNIIT
AAVVPMSNAIGLHFYPIWEAASMDEWLYNGGPYQMIGFHYIPALACYMGREWELSYRLGMRPWIAVAYSAPLAATTSVFL
IYPIGQGSFSDGLPMGISGTFNFMFVFQAEHNILMHPLHMIGVAGVLGGSLFCAMHGSLVTSSLIRETTELESQNYGYKF
GQEQETYNIVAAHGYFGRLIFQYASFNNSRSLHFFLAAWPVICIWGTAIGISTMAFNLNGFNFNNSILDSQGRVLPSWAD
VLNRANLGFEVMHERNAHNFPLDLAGGEAVPVAITAPSITA
>WP_062246785.1_4
MTTISTRPTSRFPAWDRFCDWVTSTENRLYIGWFGVLMIPLLGVSICVFTIAFIAAPPVDIDGIREPVSGSLLYGNNIIT
AAVVPMSNAIGLHFYPIWEAASMDEWLYNGGPYQMIGFHYIPALACYMGREWELSYRLGMRPWIAVAYSAPLAATTSVFL
IYPIGQGSFSDGLPMGISGTFNFMFVFQAEHNILMHPLHMIGVAGVLGGSLFCAMHGSLVTSSLIRETTELESQNYGYKF
GQEQETYNIVAAHGYFGRLIFQYASFNNSRSLHFFLAAWPVICIWGTAIGISTMAFNLNGFNFNNSILDSQGRVLPSWAD
VLNRANLGFEVMHERNAHNFPLDLAGGEAVPVAITAPSITA
>WP_009453703.1_22
MTTISTRPTSRFPTWDRFCNWVTSTENRLYIGWFGVLMIPLLGVSICVFTIAFIAAPPVDIDGIREPVSGSLLYGNNIIT
AAVVPMSNAIGLHFYPIWEAASMDEWLYNGGPYQMIGFHYIPALACYMGREWELSYRLGMRPWIAVAYSAPLAATTSVFL
IYPIGQGSFSDGLPMGISGTFNFMFVFQAEHNILMHPLHMIGVAGVLGGSLFCAMHGSLVTSSLIRETTELESQNYGYKF
GQEQETYNIVAAHGYFGRLIFQYASFNNSRSLHFFLAAWPVICIWGTAIGISTMAFNLNGFNFNNSILDSQGRVLPSWAD
VLNRANLGFEVMHERNAHNFPLDLAGGEAVPVAITAPSITA
>WP_009453703.1_23
MTTISTRPTSRFPTWDRFCNWVTSTENRLYIGWFGVLMIPLLGVSICVFTIAFIAAPPVDIDGIREPVSGSLLYGNNIIT
AAVVPMSNAIGLHFYPIWEAASMDEWLYNGGPYQMIGFHYIPALACYMGREWELSYRLGMRPWIAVAYSAPLAATTSVFL
IYPIGQGSFSDGLPMGISGTFNFMFVFQAEHNILMHPLHMIGVAGVLGGSLFCAMHGSLVTSSLIRETTELESQNYGYKF
GQEQETYNIVAAHGYFGRLIFQYASFNNSRSLHFFLAAWPVICIWGTAIGISTMAFNLNGFNFNNSILDSQGRVLPSWAD
VLNRANLGFEVMHERNAHNFPLDLAGGEAVPVAITAPSITA
>WP_009453703.1_24
MTTISTRPTSRFPTWDRFCNWVTSTENRLYIGWFGVLMIPLLGVSICVFTIAFIAAPPVDIDGIREPVSGSLLYGNNIIT
AAVVPMSNAIGLHFYPIWEAASMDEWLYNGGPYQMIGFHYIPALACYMGREWELSYRLGMRPWIAVAYSAPLAATTSVFL
IYPIGQGSFSDGLPMGISGTFNFMFVFQAEHNILMHPLHMIGVAGVLGGSLFCAMHGSLVTSSLIRETTELESQNYGYKF
GQEQETYNIVAAHGYFGRLIFQYASFNNSRSLHFFLAAWPVICIWGTAIGISTMAFNLNGFNFNNSILDSQGRVLPSWAD
VLNRANLGFEVMHERNAHNFPLDLAGGEAVPVAITAPSITA
>WP_016868705.1_3
MTTISTRPTSRFPTWDRFCNWVTSTENRLYIGWFGVLMIPLLGVSICVFTIAFIAAPPVDIDGIREPVSGSLLYGNNIIT
AAVVPMSNAIGLHFYPIWEAASMEEWLYNGGPYQMIGFHYIPALACYMGREWELSYRLGMRPWIAVAYSAPLAATTSVFL
IYPIGQGSFSDGLPMGISGTFNFMFVFQAEHNILMHPLHMIGVAGVLGGSLFCAMHGSLVTSSLIRETTELESQNYGYKF
GQEQETYNIVAAHGYFGRLIFQYASFNNSRSLHFFLAAWPVICIWGTAIGISTMAFNLNGFNFNNSILDSQGRVLPSWAD
VLNRANLGFEVMHERNAHNFPLDLACGEAVPVAITAPSITA
>PMB45880.1
MTTTLQRRTSANVWEQFCNWITNTDNRLYIGWFGVLMIPTLLTATTCFIIAFIAAPPVDIDGIREPVAGSLLYGNNIISG
AVVPSSNAIGLHFYPIWEAASLDEWLYNGGPYQLIIFHFLIGCFCYLGRQWELSYRLGMRPWICVAYSAPLASATAVFLI
YPLGQGSFSDGMPLGISGTFNFMLVFQAEHNILMHPFHQLGVAGVFGGALFSAMHGSLVTSSLVRETTETESHNYGYRFG
QEEETYNIVAAHGYFGRLIGRLNEVILGTSANSRSLHFLLAAWPVIGIWFTALGISTMAFNLNGFNFNQSVIDSQGHVIN
TWADIINRANLGMEVMHERNAHNFPLDLAANTPTING
>PMB46149.1
MTTTLTRGESGSLWDRFCEWITSTNNRLYIGWFGVLMIPTLLTATICFIIAFIAAPPVDIDGIREPVSGSLLYGNNIISG
AIVPTSNAIGLHFYPIWEASSLDEWLYNGGPYELIVFHFLIGIFCWMGRQWELSYRLGMRPWICVAYSAPVAAATSVFLI
YPIGQGSFSDGMPLGISGTFNFMLVFQAEHNILMHPFHQLGVAGVFGGSLFCAMHGSLVTSSLVRETTENESQNYGYKFG
QEQETYSIVAAHGYFGRLIWQYASFNNSRSLHFFLAAWPVVCIWLTALGISTMAFNLNGFNFNQSILDSHGRIVNTWADI
LNRANLGMEVMHERNAHNFPLDLASGEAVPVAMNAPAIHG
>PMB02311.1
MTTTLTRGESGSLWDRFCEWITSTNNRLYIGWFGVLMIPTLLTATICFIIAFIAAPPVDIDGIREPVSGSLLYGNNIITG
AIVPTSNAIGLHFYPIWEASSLDEWLYNGGPYELIVFHFLIGIFCWMGRQWELSYRLGMRPWICVAYSAPVAAATSVFLI
YPIGQGSFSDGMPLGISGTFNFMLVFQAEHNILMHPFHQLGVAGVFGGSLFCAMHGSLVTSSLVRETTENESVNYGYKFG
QEQETYNIVAAHGYFGRLIWQYASFNNSRSLHFFLAAWPVVCIWFTALGISTMAFNLNGFNFNQSILDSHGRIVNTWADI
LNRANLGMEVMHERNAHNFPLDLASGEAVPVAMNAPAIHG
>PMB03851.1
MTTTLTRGESGSLWDRFCEWITSTNNRLYIGWFGVLMIPTLLTATICFIIAFIAAPPVDIDGIREPVSGSLLYGNNIISG
AIVPTSNAIGLHFYPIWEASSLDEWLYNGGPYELIVFHFLIGIFCWMGRQWELSYRLGMRPWICVAYSAPVAAATSVFLI
YPIGQGSFSDGMPLGISGTFNFMLVFQAEHNILMHPFHQLGVAGVFGGSLFCAMHGSLVTSSLVRETTENESVNYGYKFG
QEQETYNIVAAHGYFGRLIWQYASFNNSRSLHFFLAAWPVVCIWFTALGISTMAFNLNGFNFNQSILDSHGRIVNTWADI
LNRANLGMEVMHERNAHNFPLDLASGEAVPVAMNAPAIHG
>RAM48911.1
MTTTLQRRTSGNAWERFCEWVTSTDNRLYVGWFGVLMIPTLLAATTCFIIAFIAAPPVDIDGIREPVAGSLIYGNNIISG
AVVPSSNAIGLHFYPIWEAASLDEWLYNGGPYQLVVFHFLIGIFCWMGRQWELSYRLGMRPWICVAYSAPVASATAVFLI
YPLGQGSFSDGMPLGIAGTFNFMIVFQAEHNILMHPFHMLGVAGVFGGSLFSAMHGSLVTSSLVRETTETESQNYGYKFG
QEEETYNIVAAHGYFGRLIFQYASFNNSRSLHFFLGAWPVIGIWFTALGISTMAFNLNGFNFNQSVIDSQGRVINTWADI
INRANLGMEVMHERNAHNFPLDLAAGEAAPVAVSAPAING
>NWF60769.1
MTTILRRSESGSLWERFCEWITSTNNRLYIGWFGVLMIPTLLTATICFIIAFIAAPPVDIDGIREPVSGSLLYGNNIITG
AIVPTSNAIGLHFYPIWEAASLDEWLYNGGPYELIVFHFLIGIFCWMGRQWELSYRLGMRPWICVAYSAPVAAATSVFLI
YPIGQGSFSDGMPLGISGTFNFMLVFQAEHNILMHPFHQLGVAGVFGGALFCAMHGSLVTSSLVRETTENESQNYGYKFG
QEHETYNIVAAHGYFGRLIWQYASFNNSRSLHFFLAAWPVVCIWLTALGISTMAFNLNGFNFNQSILDSHGRVVNTWADV
LNRANLGIEVMHERNAHNFPLDLAAGETVPVAMNAPVMNG
>NWF62306.1
MTTTLQRRASGNVWERFCDWVTSTENRLYVGWFGVLMIPTLLAATTCFIIAFIAAPPVDIDGIREPVAGSLLYGNNIISG
AVVPSSNAIGLHFYPIWEAASLDEWLYNGGPYQLVIFHFLIGCFCYMGRQWELSYRLGMRPWICVAYSAPLASATAVFLI
YPLGQGSFSDGMPLGISGTFNFMIVFQAEHNILMHPFHQLGVAGVFGGSLFSAMHGSLVTSSLVRETTETESQNYGYKFG
QEEETYNIVAAHGYFGRLIFQYASFNNSRSLHFFLAAWPVVGIWFTALGISTMAFNLNGFNFNQSVIDSQGRVINTWADI
INRANLGMEVMHERNAHNFPLDLASAEV
>MBF2060848.1
MTTTLTRGESGSLWDRFCEWITSTNNRLYIGWFGVLMIPTLLTATICFIIAFIAAPPVDIDGIREPVSGSLLYGNNIISG
AIVPTSNAIGLHFYPIWEASSLDEWLYNGGPYELIVFHFLIGIFCWMGRQWELSYRLGMRPWICVAYSAPVAAATSVFLI
YPIGQGSFSDGMPLGISGTFNFMLVFQAEHNILMHPFHQLGVAGVFGGSLFCAMHGSLVTSSLVRETTENESVNYGYKFG
QEQETYNIVAAHGYFGRLIWQYASFNNSRSLHFFLAAWPVVCIWFTALGISTMAFNLNGFNFNQSILDSHGRIVNTWADI
LNRANLGMEVMHERNAHNFPLDLASGEAVPVAMNAPAIHG
>MBF1990949.1
MTTTLTRGESGSLWDRFCEWITSTNNRLYIGWFGVLMIPTLLTATICFIIAFIAAPPVDIDGIREPVSGSLLYGNNIISG
AIVPTSNAIGLHFYPIWEASSLDEWLYNGGPYELIVFHFLIGIFCWMGRQWELSYRLGMRPWICVAYSAPVAAATSVFLI
YPIGQGSFSDGMPLGISGTFNFMLVFQAEHNILMHPFHQLGVAGVFGGSLFCAMHGSLVTSSLVRETTENESVNYGYKFG
QEQETYNIVAAHGYFGRLIWQYASFNNSRSLHFFLAAWPVVCIWFTALGISTMAFNLNGFNFNQSILDSHGRIVNTWADI
LNRANLGMEVMHERNAHNFPLDLASGEAVPVAMNAPAIHG
>MBF2070035.1
MTTTLTRGESGSLWDRFCEWITSTNNRLYIGWFGVLMIPTLLTATICFIIAFIAAPPVDIDGIREPVSGSLLYGNNIISG
AIVPTSNAIGLHFYPIWEASSLDEWLYNGGPYELIVFHFLIGIFCWMGRQWELSYRLGMRPWICVAYSAPVAAATSVFLI
YPIGQGSFSDGMPLGISGTFNFMLVFQAEHNILMHPFHQLGVAGVFGGSLFCAMHGSLVTSSLVRETTENESVNYGYKFG
QEQETYNIVAAHGYFGRLIWQYASFNNSRSLHFFLAAWPVVCIWFTALGISTMAFNLNGFNFNQSILDSHGRIVNTWADI
LNRANLGMEVMHERNAHNFPLDLASGEAVPVAMNAPAIHG
>WP_009455234.1
MTTTLQRRASGNVWERFCDWVTSTENRLYIGWFGVLMIPTLLAATTCFIIAFIAAPPVDIDGIREPVAGSLLYGNNIISG
AVVPSSNAIGLHFYPIWEAASLDEWLYNGGPYQLVIFHFLIGCFCYMGRQWELSYRLGMRPWICVAYSAPLASATAVFLI
YPLGQGSFSDGMPLGISGTFNFMIVFQAEHNILMHPFHQLGVAGVFGGSLFCAMHGSLVTSSLVRETTETESQNYGYKFG
QEEETYNIVAAHGYFGRLIFQYASFNNSRSLHFFLAAWPVVGIWFTALGISTMAFNLNGFNFNQSVIDSQGRVINTWADI
INRANLGMEVMHERNAHNFPLDLASGDVAPVALTAPAING
>WP_026086318.1
MTTTLTRGESGSLWDRFCEWITSTNNRLYIGWFGVLMIPTLLTATICFIIAFIAAPPVDIDGIREPVSGSLLYGNNIISG
AIVPTSNAIGLHFYPIWEASSLDEWLYNGGPYELIVFHFLIGIFCWMGRQWELSYRLGMRPWICVAYSAPVAAATSVFLI
YPIGQGSFSDGMPLGISGTFNFMLVFQAEHNILMHPFHQLGVAGVFGGSLFCAMHGSLVTSSLVRETTENESVNYGYKFG
QEQETYNIVAAHGYFGRLIWQYASFNNSRSLHFFLAAWPVVCIWFTALGISTMAFNLNGFNFNQSILDSHGRIVNTWADI
LNRANLGMEVMHERNAHNFPLDLASGEAVPVAMNAPAIHG
>WP_017312157.1
MTTTLQRRTSGNAWERFCEWVTSTDNRLYVGWFGVLMIPTLLAATTCFIIAFIAAPPVDIDGIREPVAGSLIYGNNIISG
AVVPSSNAIGLHFYPIWEAASLDEWLYNGGPYQLVVFHFLIGIFCWMGRQWELSYRLGMRPWICVAYSAPVASATAVFLI
YPLGQGSFSDGMPLGIAGTFNFMIVFQAEHNILMHPFHMLGVAGVFGGSLFSAMHGSLVTSSLVRETTETESQNYGYKFG
QEEETYNIVAAHGYFGRLIFQYASFNNSRSLHFFLGAWPVIGIWFTALGISTMAFNLNGFNFNQSVIDSQGRVINTWADI
INRANLGMEVMHERNAHNFPLDLAAGEAAPVAVSAPAING
>WP_016865688.1
MTTTLTRGESGSLWDRFCEWITSTNNRLYVGWFGVLMIPTLLTATICFIIAFIAAPPVDIDGIREPVSGSLLYGNNIISG
AIVPTSNAIGLHFYPIWEASSLDEWLYNGGPYELIVFHFLIGIFCWMGRQWELSYRLGMRPWICVAYSAPVAAATSVFLI
YPIGQGSFSDGMPLGISGTFNFMLVFQAEHNILMHPFHQLGVAGVFGGSLFCAMHGSLVTSSLVRETTEDESLNYGYKFG
QEQETYNIVAAHGYFGRLIWQYASFNNSRSLHFFLAAWPVVCIWFTALGISTMAFNLNGFNFNQSILDSHGRIVNTWADI
LNRANLGMEVMHERNAHNFPLDLASGEAVPVAMNAPAIHG
>WP_009455234.1_2
MTTTLQRRASGNVWERFCDWVTSTENRLYIGWFGVLMIPTLLAATTCFIIAFIAAPPVDIDGIREPVAGSLLYGNNIISG
AVVPSSNAIGLHFYPIWEAASLDEWLYNGGPYQLVIFHFLIGCFCYMGRQWELSYRLGMRPWICVAYSAPLASATAVFLI
YPLGQGSFSDGMPLGISGTFNFMIVFQAEHNILMHPFHQLGVAGVFGGSLFCAMHGSLVTSSLVRETTETESQNYGYKFG
QEEETYNIVAAHGYFGRLIFQYASFNNSRSLHFFLAAWPVVGIWFTALGISTMAFNLNGFNFNQSVIDSQGRVINTWADI
INRANLGMEVMHERNAHNFPLDLASGDVAPVALTAPAING
>WP_026086318.1_2
MTTTLTRGESGSLWDRFCEWITSTNNRLYIGWFGVLMIPTLLTATICFIIAFIAAPPVDIDGIREPVSGSLLYGNNIISG
AIVPTSNAIGLHFYPIWEASSLDEWLYNGGPYELIVFHFLIGIFCWMGRQWELSYRLGMRPWICVAYSAPVAAATSVFLI
YPIGQGSFSDGMPLGISGTFNFMLVFQAEHNILMHPFHQLGVAGVFGGSLFCAMHGSLVTSSLVRETTENESVNYGYKFG
QEQETYNIVAAHGYFGRLIWQYASFNNSRSLHFFLAAWPVVCIWFTALGISTMAFNLNGFNFNQSILDSHGRIVNTWADI
LNRANLGMEVMHERNAHNFPLDLASGEAVPVAMNAPAIHG
>WP_016859610.1
MTTTLQRRTSGNAWERFCEWVTSTENRLYVGWFGVLMIPTLLAATTCFIIAFIAAPPVDIDGIREPVAGSLIYGNNIISG
AVVPSSNAIGLHFYPIWEAASLDEWLYNGGPYQLVVFHFLIGIFCWMGRQWELSYRLGMRPWICVAYSAPVASATAVFLI
YPLGQGSFSDGMPLGIAGTFNFMIVFQAEHNILMHPFHMLGVAGVFGGSLFSAMHGSLVTSSLVRETTETESQNYGYKFG
QEEETYNIVAAHGYFGRLIFQYASFNNSRSLHFFLGAWPVIGIWFTALGISTMAFNLNGFNFNQSVIDSQGRVINTWADI
INRANLGMEVMHERNAHNFPLDLAAGDVAPVAISAPAING
>WP_016859631.1
MTTTLTKGESVSLWDRFCQWITSTENRLYVGWFGVLMVPTLLTATICFIIAFIAAPPVDIDGIREPVSGSLLYGNNIITG
AIVPTSNAIGLHFYPIWEASSMDEWLYNGGPYELIVFHFLIGIFCWMGRQWELSYRLGMRPWICVAYSAPVAAATSVFLI
YPIGQGSFSDGMPLGISGTFNFMLVFQAEHNILMHPFHQLGVAGVFGGSLFCAMHGSLVTSSLVRETTENESLNYGYKFG
QEQETYSIVAAHGYFGRLIWQYASFNNSRSLHFFLGAWPVVCIWLTALGISTMAFNLNGFNFNQSILDSQGRTVNTWADI
LNRANLGIEVMHERNAHNFPLDLASGEIVPVAMNAPVIHG
>WP_016872293.1
MTTTLQRRTSANVWERFCEWITSTENRLYIGWFGVLMIPTLLTATTCFIIAFIAAPPVDIDGIREPVAGSLLYGNNIISG
AVVPSSNAIGLHFYPIWEAASLDEWLYNGGPYQLIIFHFLIGCFCYLGRQWELSYRLGMRPWICVAYSAPLASATAVFLI
YPLGQGSFSDGMPLGISGTFNFMLVFQAEHNILMHPFHQLGVVGVFGGALISAMHGSLVTSTLVRETSETESANYGYKFG
QEEETYNIVAAHGYLGRLFWQYVSFRNSRSLHFVLAALPVIGIWFTALGISTMAFNLNGFNFNQSVIDSQGRVINTWADI
INRANLGMEVMHERNAHNFPLDLAAKAPAINA
>WP_016878157.1
MTTILRRGERESLWDRFCEWITSTNNRLYIGWFGVLMIPTLLSATICFIIAFIAAPPVDIDGIREPVSGSLIYGNNIITG
AIVPTSNAIGLHFYPIWEAASLDEWLYNGGPYELIVFHFLIGIFCWLGRQWELSYRLGMRPWICVAYSAPVAAATSVFLI
YPIGQGSFSDGMPLGISGTFNFMLVFQAEHNILMHPFHQLGVAGVFGGSLFCAMHGSLVTSSLIRETTEIESQNYGYKFG
QEQETYSIVAAHGYFGRLIWQYASFNNSRSLHFFLAAWPVVCIWFTALGISTMAFNLNGFNFNQSILDSQGRVVNTWADV
LNRANLGIEVMHERNAHNFPLDLAAGEAVPVAMSAPAING
>WP_026720944.1
MTTTLTKGESGSLWDRFCQWITSTNNRLYIGWFGVLMIPTLLTATICFIIGFIAAPPVDIDGIREPVSGSLLYGNNIITG
AIVPTSNAIGLHFYPIWEASSMDEWLYNGGLYELIIFHFLIGIFCWMGRQWELSYRLGMRPWICVAYSAPVAAATSVFLI
YPIGQGSFSDGMPLGISGTFNFMLVFQAEHNILMHPFHQLGVAGVFGGALFCAMHGSLVTSSLVRETTENESLNYGYKFG
QEQETYSIVAAHGYFGRLIWQYASFNNSRSLHFFLGAWPVVCIWLTALGISTMAFNLNGFNFNQSILDSQGRTVNTWADV
LNRANLGIEVMHERNAHNFPLDLASGEAVPVAMNAPAIHG
>WP_026722283.1
MTTTLQRRTSGNAWERFCEWVTSTENRLYVGWFGVLMIPTLLAATTCFIIAFIAAPPVDIDGIREPVAGSLIYGNNIISG
AVVPSSNAIGLHFYPIWEAASLDEWLYNGGPYQLVIFHFLIGCFCYMGRQWELSYRLGMRPWICVAYSAPLASATAVFLI
YPLGQGSFSDGMPLGISGTFNFMIVFQAEHNILMHPFHQLGVAGVFGGSLFSAMHGSLVTSSLVRETTETESQNYGYKFG
QEEETYNIVAAHGYFGRLIFQYASFNNSRSLHFFLAAWPVVGIWFTALGISTMAFNLNGFNFNQSVIDSQGRVINTWADI
INRANLGMEVMHERNAHNFPLDLAAVEAPAING
>WP_026731594.1
MTTTLQRRASGNVWERFCDWVTSTENRLYVGWFGVLMIPTLLAATTCFIIAFIAAPPVDIDGIREPVAGSLLYGNNIISG
AVVPSSNAIGLHFYPIWEAASLDEWLYNGGPYQLVIFHFLIGCFCYMGRQWELSYRLGMRPWICVAYSAPLASATAVFLI
YPLGQGSFSDGMPLGISGTFNFMIVFQAEHNILMHPFHQLGVAGVFGGSLFSAMHGSLVTSSLVRETTETESQNYGYKFG
QEEETYNIVAAHGYFGRLIFQYASFNNSRSLHFFLAAWPVVGIWFTALGISTMAFNLNGFNFNQSVIDSTGRVINTWADI
INRANLGMEVMHERNAHNFPLDLASTEAAPVAISAPAING
>WP_026735004.1
MTTILRRSESGSLWERFCEWITSTNNRLYIGWFGVLMIPTLLTATICFIIAFIAAPPVDIDGIREPVSGSLLYGNNIITG
AIVPTSNAIGLHFYPIWEAASLDEWLYNGGPYELIVFHFLIGIFCWMGRQWELSYRLGMRPWICVAYSAPVAAATSVFLI
YPIGQGSFSDGMPLGISGTFNFMLVFQAEHNILMHPFHQLGVAGVFGGALFCAMHGSLVTSSLVRETTENESQNYGYKFG
QEHETYNIVAAHGYFGRLIWQYASFNNSRSLHFFLAAWPVVCIWLTALGISTMAFNLNGFNFNQSILDSHGRVVNTWADV
LNRANLGIEVMHERNAHNFPLDLAAGETVPVAMNAPVMNG
>WP_026735543.1
MTTTLQRRTSANVWERFCNWITSTDNRLYIGWFGVLMIPTLLAATTCFIIAFIAAPPVDIDGIREPVAGSLLYGNNIISG
AVVPSSNAIGLHFYPIWEAASLDEWLYNGGSYQLIIFHFLIGCFCYLGRQWELSYRLGMRPWICVAYSAPLASATAVFLI
YPIGQGSFSDGMPLGISGTFNFMLVFQAEHNILMHPFHQLGVVGVFGGALVSAMHGSLVTSTLVRETSESESGNYGYKFG
QEEETYNIVAAHGYLGRLFWQYVSFRNSRSLHFVLAALPVIGIWFTALGISTMAFNLNGFNFNQSVIDSQGRVINTWADI
INRANLGMEVMHERNAHNFPLDLAVTAAVINS
>WP_053456536.1
MTTTLTKGESGSLWDRFCQWITSTNNRLYIGWFGVLMIPTLLTATICFIIGFIAAPPVDIDGIREPVSGSLLYGNNIITG
AIVPTSNAIGLHFYPIWEASSMDEWLYNGGPYELIIFHFLIGIFCWMGRQWELSYRLGMRPWICVAYSAPVAAATSVFLI
YPIGQGSFSDGMPLGISGTFNFMLVFQAEHNILMHPFHQLGVAGVFGGALFCAMHGSLVTSSLVRETTENESLNYGYKFG
QEQETYSIVAAHGYFGRLIWQYASFNNSRSLHFFLGAWPVVCIWLTALGISTMAFNLNGFNFNQSILDSQGRTVNTWADV
LNRANLGIEVMHERNAHNFPLDLASGEAVPVAMNAPAIHG
>WP_053458835.1
MTTTLQRRTSGNAWERFCEWVTSTENRLYVGWFGVLMIPTLLAATTCFIIAFIAAPPVDIDGIREPVAGSLIYGNNIISG
AVVPSSNAIGLHFYPIWEAASLDEWLYNGGPYQLVIFHFLIGCFCYMGRQWELSYRLGMRPWICVAYSAPLASATAVFLI
YPLGQGSFSDGMPLGISGTFNFMIVFQAEHNILMHPFHQLGVAGVFGGSLFSAMHGSLVTSSLVRETTETESQNYGYKFG
QEEETYNIVAAHGYFGRLIFQYASFNNSRSLHFFLAAWPVVGIWFTALGISTMAFNLNGFNFNQSVIDSQGRVINTWADI
INRANLGMEVMHERNAHNFPLDLAATEAPAING
>WP_009455234.1_3
MTTTLQRRASGNVWERFCDWVTSTENRLYIGWFGVLMIPTLLAATTCFIIAFIAAPPVDIDGIREPVAGSLLYGNNIISG
AVVPSSNAIGLHFYPIWEAASLDEWLYNGGPYQLVIFHFLIGCFCYMGRQWELSYRLGMRPWICVAYSAPLASATAVFLI
YPLGQGSFSDGMPLGISGTFNFMIVFQAEHNILMHPFHQLGVAGVFGGSLFCAMHGSLVTSSLVRETTETESQNYGYKFG
QEEETYNIVAAHGYFGRLIFQYASFNNSRSLHFFLAAWPVVGIWFTALGISTMAFNLNGFNFNQSVIDSQGRVINTWADI
INRANLGMEVMHERNAHNFPLDLASGDVAPVALTAPAING
>WP_062249533.1
MTTTLTRGESGSLWDRFCEWITSTNNRLYIGWFGVLMIPTLLTATICFIIAFIAAPPVDIDGIREPVSGSLLYGNNIITG
AIVPTSNAIGLHFYPIWEASSLDEWLYNGGPYELIVFHFLIGIFCWMGRQWELSYRLGMRPWICVAYSAPVAAATSVFLI
YPIGQGSFSDGMPLGISGTFNFMLVFQAEHNILMHPFHQLGVAGVFGGSLFCAMHGSLVTSSLVRETTENESVNYGYKFG
QEQETYNIVAAHGYFGRLIWQYASFNNSRSLHFFLAAWPVVCIWFTALGISTMAFNLNGFNFNQSILDSHGRIVNTWADI
LNRANLGMEVMHERNAHNFPLDLASGEAVPVAMNAPAIHG
>WP_062249533.1_2
MTTTLTRGESGSLWDRFCEWITSTNNRLYIGWFGVLMIPTLLTATICFIIAFIAAPPVDIDGIREPVSGSLLYGNNIITG
AIVPTSNAIGLHFYPIWEASSLDEWLYNGGPYELIVFHFLIGIFCWMGRQWELSYRLGMRPWICVAYSAPVAAATSVFLI
YPIGQGSFSDGMPLGISGTFNFMLVFQAEHNILMHPFHQLGVAGVFGGSLFCAMHGSLVTSSLVRETTENESVNYGYKFG
QEQETYNIVAAHGYFGRLIWQYASFNNSRSLHFFLAAWPVVCIWFTALGISTMAFNLNGFNFNQSILDSHGRIVNTWADI
LNRANLGMEVMHERNAHNFPLDLASGEAVPVAMNAPAIHG
>WP_044451282.1
MTTTLQRRESTNIWDRFCNWITNTDNRLYIGWFGVLMIPTLLTATTCFIIAFIAAPPVDIDGIREPVAGSLLYGNNIISG
AVVPSSNAIGLHFYPIWEAASLDEWLYNGGPYQLVIFHFLIGCFCYMGRQWELSYRLGMRPWICVAYSAPLASATAVFLI
YPLGQGSFSDGMPLGISGTFNFMLVFQAEHNILMHPFHQLGVVGVFGGALASAMHGSLVTSSLVRETTENESANNGYKFG
QEEETYMILAAHGYFGRLIWQNFGWSNSRALHFVLASLPVIGIWFTALGISTMAFNLNGFNFNQSVIDSQGRVINTWADI
INRANLGMEVMHERNAHNFPLDLACSETVPVALIASDIQG
>WP_096674540.1
MTTTLQRRTSGNAWERFCEWVTSTENRLYVGWFGVLMIPTLLAATTCFIIAFIAAPPVDIDGIREPVAGSLIYGNNIISG
AVVPSSNAIGLHFYPIWEAASLDEWLYNGGPYQLVIFHFLIGCFCYMGRQWELSYRLGMRPWICVAYSAPLASATAVFLI
YPLGQGSFSDGMPLGISGTFNFMIVFQAEHNILMHPFHQLGVAGVFGGSLFSAMHGSLVTSSLVRETTETESQNYGYKFG
QEEETYNIVAAHGYFGRLIFQYASFNNSRSLHFFLAAWPVVGIWFTALGISTMAFNLNGFNFNQSVIDSQGRVINTWADI
INRANLGMEVMHERNAHNFPLDLAAAESATVAISAPAING
>WP_096674567.1
MTTTLTKGESGSLWDRFCQWITSTENRLYVGWFGVLMIPTLLTATICFIIAFIAAPPVDIDGIREPVSGSLLYGNNIITG
AIVPTSNAIGLHFYPIWEASSMDEWLYNGGPYELIVFHFLIGIFCWMGRQWELSYRLGMRPWICVAYSAPVAAATSVFLI
YPIGQGSFSDGMPLGISGTFNFMLVFQAEHNILMHPFHQLGVAGVFGGALFCAMHGSLVTSSLVRETTENESLNYGYKFG
QEQETYSIVAAHGYFGRLIWQYASFNNSRSLHFFLGAWPVVCIWLTALGISTMAFNLNGFNFNQSILDSQGRTVNTWADV
LNRANLGIEVMHERNAHNFPLDLAALDAIPLAING
>WP_026086318.1_3
MTTTLTRGESGSLWDRFCEWITSTNNRLYIGWFGVLMIPTLLTATICFIIAFIAAPPVDIDGIREPVSGSLLYGNNIISG
AIVPTSNAIGLHFYPIWEASSLDEWLYNGGPYELIVFHFLIGIFCWMGRQWELSYRLGMRPWICVAYSAPVAAATSVFLI
YPIGQGSFSDGMPLGISGTFNFMLVFQAEHNILMHPFHQLGVAGVFGGSLFCAMHGSLVTSSLVRETTENESVNYGYKFG
QEQETYNIVAAHGYFGRLIWQYASFNNSRSLHFFLAAWPVVCIWFTALGISTMAFNLNGFNFNQSILDSHGRIVNTWADI
LNRANLGMEVMHERNAHNFPLDLASGEAVPVAMNAPAIHG
>WP_102166497.1
MTTTLTRGESGSLWDRFCEWITSTNNRLYIGWFGVLMIPTLLTATICFIIAFIAAPPVDIDGIREPVSGSLLYGNNIISG
AIVPTSNAIGLHFYPIWEASSLDEWLYNGGPYELIVFHFLIGIFCWMGRQWELSYRLGMRPWICVAYSAPVAAATSVFLI
YPIGQGSFSDGMPLGISGTFNFMLVFQAEHNILMHPFHQLGVAGVFGGSLFCAMHGSLVTSSLVRETTENESVNYGYKFG
QEQETYSIVAAHGYFGRLIWQYASFNNSRSLHFFLAAWPVVCIWFTALGISTMAFNLNGFNFNQSILDSHGRIVNTWADI
LNRANLGMEVMHERNAHNFPLDLASGEAVPVAMNAPAIHG
>WP_026086318.1_4
MTTTLTRGESGSLWDRFCEWITSTNNRLYIGWFGVLMIPTLLTATICFIIAFIAAPPVDIDGIREPVSGSLLYGNNIISG
AIVPTSNAIGLHFYPIWEASSLDEWLYNGGPYELIVFHFLIGIFCWMGRQWELSYRLGMRPWICVAYSAPVAAATSVFLI
YPIGQGSFSDGMPLGISGTFNFMLVFQAEHNILMHPFHQLGVAGVFGGSLFCAMHGSLVTSSLVRETTENESVNYGYKFG
QEQETYNIVAAHGYFGRLIWQYASFNNSRSLHFFLAAWPVVCIWFTALGISTMAFNLNGFNFNQSILDSHGRIVNTWADI
LNRANLGMEVMHERNAHNFPLDLASGEAVPVAMNAPAIHG
>WP_026086318.1_5
MTTTLTRGESGSLWDRFCEWITSTNNRLYIGWFGVLMIPTLLTATICFIIAFIAAPPVDIDGIREPVSGSLLYGNNIISG
AIVPTSNAIGLHFYPIWEASSLDEWLYNGGPYELIVFHFLIGIFCWMGRQWELSYRLGMRPWICVAYSAPVAAATSVFLI
YPIGQGSFSDGMPLGISGTFNFMLVFQAEHNILMHPFHQLGVAGVFGGSLFCAMHGSLVTSSLVRETTENESVNYGYKFG
QEQETYNIVAAHGYFGRLIWQYASFNNSRSLHFFLAAWPVVCIWFTALGISTMAFNLNGFNFNQSILDSHGRIVNTWADI
LNRANLGMEVMHERNAHNFPLDLASGEAVPVAMNAPAIHG
>WP_026086318.1_6
MTTTLTRGESGSLWDRFCEWITSTNNRLYIGWFGVLMIPTLLTATICFIIAFIAAPPVDIDGIREPVSGSLLYGNNIISG
AIVPTSNAIGLHFYPIWEASSLDEWLYNGGPYELIVFHFLIGIFCWMGRQWELSYRLGMRPWICVAYSAPVAAATSVFLI
YPIGQGSFSDGMPLGISGTFNFMLVFQAEHNILMHPFHQLGVAGVFGGSLFCAMHGSLVTSSLVRETTENESVNYGYKFG
QEQETYNIVAAHGYFGRLIWQYASFNNSRSLHFFLAAWPVVCIWFTALGISTMAFNLNGFNFNQSILDSHGRIVNTWADI
LNRANLGMEVMHERNAHNFPLDLASGEAVPVAMNAPAIHG
>WP_102203893.1
MTTTLQRRASGNVWERFCDWVTSTENRLYIGWFGVLMIPTLLAATTCFIIAFIAAPPVDIDGIREPVAGSLLYGNNIISG
AVVPSSNAIGLHFYPIWEAASLDEWLYNGGPYQLVIFHFLIGCFCYMGRQWELSYRLGMRPWICVAYSAPLASATAVFLI
YPLGQGSFSDGMPLGISGTFNFMIVFQAEHNILMHPFHQLGVAGVFGGSLFCAMHGSLVTSSLVRETTETESQNYGYKFG
QEEETYNIVAAHGYFGRLIFQYASFNNSRSLHFFLAAWPVIGIWFTALGISTMAFNLNGFNF
>WP_026086318.1_7
MTTTLTRGESGSLWDRFCEWITSTNNRLYIGWFGVLMIPTLLTATICFIIAFIAAPPVDIDGIREPVSGSLLYGNNIISG
AIVPTSNAIGLHFYPIWEASSLDEWLYNGGPYELIVFHFLIGIFCWMGRQWELSYRLGMRPWICVAYSAPVAAATSVFLI
YPIGQGSFSDGMPLGISGTFNFMLVFQAEHNILMHPFHQLGVAGVFGGSLFCAMHGSLVTSSLVRETTENESVNYGYKFG
QEQETYNIVAAHGYFGRLIWQYASFNNSRSLHFFLAAWPVVCIWFTALGISTMAFNLNGFNFNQSILDSHGRIVNTWADI
LNRANLGMEVMHERNAHNFPLDLASGEAVPVAMNAPAIHG
>WP_026086318.1_8
MTTTLTRGESGSLWDRFCEWITSTNNRLYIGWFGVLMIPTLLTATICFIIAFIAAPPVDIDGIREPVSGSLLYGNNIISG
AIVPTSNAIGLHFYPIWEASSLDEWLYNGGPYELIVFHFLIGIFCWMGRQWELSYRLGMRPWICVAYSAPVAAATSVFLI
YPIGQGSFSDGMPLGISGTFNFMLVFQAEHNILMHPFHQLGVAGVFGGSLFCAMHGSLVTSSLVRETTENESVNYGYKFG
QEQETYNIVAAHGYFGRLIWQYASFNNSRSLHFFLAAWPVVCIWFTALGISTMAFNLNGFNFNQSILDSHGRIVNTWADI
LNRANLGMEVMHERNAHNFPLDLASGEAVPVAMNAPAIHG
>WP_102166497.1_2
MTTTLTRGESGSLWDRFCEWITSTNNRLYIGWFGVLMIPTLLTATICFIIAFIAAPPVDIDGIREPVSGSLLYGNNIISG
AIVPTSNAIGLHFYPIWEASSLDEWLYNGGPYELIVFHFLIGIFCWMGRQWELSYRLGMRPWICVAYSAPVAAATSVFLI
YPIGQGSFSDGMPLGISGTFNFMLVFQAEHNILMHPFHQLGVAGVFGGSLFCAMHGSLVTSSLVRETTENESVNYGYKFG
QEQETYSIVAAHGYFGRLIWQYASFNNSRSLHFFLAAWPVVCIWFTALGISTMAFNLNGFNFNQSILDSHGRIVNTWADI
LNRANLGMEVMHERNAHNFPLDLASGEAVPVAMNAPAIHG
>WP_026086318.1_9
MTTTLTRGESGSLWDRFCEWITSTNNRLYIGWFGVLMIPTLLTATICFIIAFIAAPPVDIDGIREPVSGSLLYGNNIISG
AIVPTSNAIGLHFYPIWEASSLDEWLYNGGPYELIVFHFLIGIFCWMGRQWELSYRLGMRPWICVAYSAPVAAATSVFLI
YPIGQGSFSDGMPLGISGTFNFMLVFQAEHNILMHPFHQLGVAGVFGGSLFCAMHGSLVTSSLVRETTENESVNYGYKFG
QEQETYNIVAAHGYFGRLIWQYASFNNSRSLHFFLAAWPVVCIWFTALGISTMAFNLNGFNFNQSILDSHGRIVNTWADI
LNRANLGMEVMHERNAHNFPLDLASGEAVPVAMNAPAIHG
>WP_102166468.1
MTTTLQRRASGNVWERFCDWVTSTENRLYIGWFGVLMIPTLLAATTCFIIAFIAAPPVDIDGIREPVAGSLLYGNNIISG
AVVPSSNAIGLHFYPVWEAASLDEWLYNGGPYQLVIFHFLIGCFCYMGRQWELSYRLGMRPWICVAYSAPLASATAVFLI
YPLGQGSFSDGMPLGISGTFNFMIVFQAEHNILMHPFHQLGVAGVFGGSLFCAMHGSLVTSSLVRETTETESQNYGYKFG
QEEETYNIVAAHGYFGRLIFQYASFNNSRSLHFFLAAWPVIGIWFTALGISTMAFNLNGFNF
>WP_102166497.1_3
MTTTLTRGESGSLWDRFCEWITSTNNRLYIGWFGVLMIPTLLTATICFIIAFIAAPPVDIDGIREPVSGSLLYGNNIISG
AIVPTSNAIGLHFYPIWEASSLDEWLYNGGPYELIVFHFLIGIFCWMGRQWELSYRLGMRPWICVAYSAPVAAATSVFLI
YPIGQGSFSDGMPLGISGTFNFMLVFQAEHNILMHPFHQLGVAGVFGGSLFCAMHGSLVTSSLVRETTENESVNYGYKFG
QEQETYSIVAAHGYFGRLIWQYASFNNSRSLHFFLAAWPVVCIWFTALGISTMAFNLNGFNFNQSILDSHGRIVNTWADI
LNRANLGMEVMHERNAHNFPLDLASGEAVPVAMNAPAIHG
>WP_026086318.1_10
MTTTLTRGESGSLWDRFCEWITSTNNRLYIGWFGVLMIPTLLTATICFIIAFIAAPPVDIDGIREPVSGSLLYGNNIISG
AIVPTSNAIGLHFYPIWEASSLDEWLYNGGPYELIVFHFLIGIFCWMGRQWELSYRLGMRPWICVAYSAPVAAATSVFLI
YPIGQGSFSDGMPLGISGTFNFMLVFQAEHNILMHPFHQLGVAGVFGGSLFCAMHGSLVTSSLVRETTENESVNYGYKFG
QEQETYNIVAAHGYFGRLIWQYASFNNSRSLHFFLAAWPVVCIWFTALGISTMAFNLNGFNFNQSILDSHGRIVNTWADI
LNRANLGMEVMHERNAHNFPLDLASGEAVPVAMNAPAIHG
>WP_102147783.1
MTATLQRAQSANVWERFCNWITSTENRLYIGWFGVLMIPTLLAATTCFIIAFIAAPPVDIDGIREPVAGSLLYGNNIISG
AVVPSSNAIGLHFYPIWEAASLDEWLYNGGPYQLVIFHFLIGCFCYMGRQWELSYRLGMRPWICVAYSAPLASATAVFLI
YPLGQGSFSDGMPLGISGTFNFMIVFQAEHNILMHPFHQLGVAGVFGGSLFCAMHGSLVTSSLVRETTETESQNYGYKFG
QEEETYNIVAAHGYFGRLIFQYASFNNSRSLHFFLAAWPVVGIWFTALGISTMA
>WP_026086318.1_11
MTTTLTRGESGSLWDRFCEWITSTNNRLYIGWFGVLMIPTLLTATICFIIAFIAAPPVDIDGIREPVSGSLLYGNNIISG
AIVPTSNAIGLHFYPIWEASSLDEWLYNGGPYELIVFHFLIGIFCWMGRQWELSYRLGMRPWICVAYSAPVAAATSVFLI
YPIGQGSFSDGMPLGISGTFNFMLVFQAEHNILMHPFHQLGVAGVFGGSLFCAMHGSLVTSSLVRETTENESVNYGYKFG
QEQETYNIVAAHGYFGRLIWQYASFNNSRSLHFFLAAWPVVCIWFTALGISTMAFNLNGFNFNQSILDSHGRIVNTWADI
LNRANLGMEVMHERNAHNFPLDLASGEAVPVAMNAPAIHG
>WP_102166497.1_4
MTTTLTRGESGSLWDRFCEWITSTNNRLYIGWFGVLMIPTLLTATICFIIAFIAAPPVDIDGIREPVSGSLLYGNNIISG
AIVPTSNAIGLHFYPIWEASSLDEWLYNGGPYELIVFHFLIGIFCWMGRQWELSYRLGMRPWICVAYSAPVAAATSVFLI
YPIGQGSFSDGMPLGISGTFNFMLVFQAEHNILMHPFHQLGVAGVFGGSLFCAMHGSLVTSSLVRETTENESVNYGYKFG
QEQETYSIVAAHGYFGRLIWQYASFNNSRSLHFFLAAWPVVCIWFTALGISTMAFNLNGFNFNQSILDSHGRIVNTWADI
LNRANLGMEVMHERNAHNFPLDLASGEAVPVAMNAPAIHG
>WP_102205925.1
MTTTLQRRASGNVWERFCDWVTSTENRLYIGWFGVLMIPTLLAATTCFIIAFIAAPPVDIDGIREPVAGSLLYGNNIISG
AVVPSSNAIGLHFYPIWEAASLDEWLYNGGPYQLVIFHFLIGCFCYMGRQWELSYRLGMRPWICVAYSAPLASATAVFLI
YPLGQGSFSDGMPLGISGTFNFMIVFQAEHNILMHPFHQLGVAGVFGGSLFCAMHGSLVTSSLVRETTETESQNYGYKFG
QEEETYNIVAAHGYFGRLIFQYASFNNSRSLHFFLAAWPVIGIWFTALGISTMAFNLNGFNFNQSVIDSQGRVINT
>WP_026086318.1_12
MTTTLTRGESGSLWDRFCEWITSTNNRLYIGWFGVLMIPTLLTATICFIIAFIAAPPVDIDGIREPVSGSLLYGNNIISG
AIVPTSNAIGLHFYPIWEASSLDEWLYNGGPYELIVFHFLIGIFCWMGRQWELSYRLGMRPWICVAYSAPVAAATSVFLI
YPIGQGSFSDGMPLGISGTFNFMLVFQAEHNILMHPFHQLGVAGVFGGSLFCAMHGSLVTSSLVRETTENESVNYGYKFG
QEQETYNIVAAHGYFGRLIWQYASFNNSRSLHFFLAAWPVVCIWFTALGISTMAFNLNGFNFNQSILDSHGRIVNTWADI
LNRANLGMEVMHERNAHNFPLDLASGEAVPVAMNAPAIHG
>WP_026086318.1_13
MTTTLTRGESGSLWDRFCEWITSTNNRLYIGWFGVLMIPTLLTATICFIIAFIAAPPVDIDGIREPVSGSLLYGNNIISG
AIVPTSNAIGLHFYPIWEASSLDEWLYNGGPYELIVFHFLIGIFCWMGRQWELSYRLGMRPWICVAYSAPVAAATSVFLI
YPIGQGSFSDGMPLGISGTFNFMLVFQAEHNILMHPFHQLGVAGVFGGSLFCAMHGSLVTSSLVRETTENESVNYGYKFG
QEQETYNIVAAHGYFGRLIWQYASFNNSRSLHFFLAAWPVVCIWFTALGISTMAFNLNGFNFNQSILDSHGRIVNTWADI
LNRANLGMEVMHERNAHNFPLDLASGEAVPVAMNAPAIHG
>WP_102170731.1
MTTTLQRRASGNVWERFCDWVTSTENRLYIGWFGVLMIPTLLAATTCFIIAFIAAPPVDIDGIREPVAGSLLYGNNIISG
AVVPSSNAIGLHFYPIWEAASLDEWLYNGGPYQLVIFHFLIGCFCYMGRQWELSYRLGMRPWICVAYSAPLASATAVFLI
YPLGQGSFSDGMPLGISGTFNFMIVFQAEHNILMHPFHQLGVAGVFGGSLFCAMHGSLVTSSLVRETTETESQNYGYKFG
QEEETYNIVAAHGYFGRLIFQYASFNNSRSLHFFLAAWPVIGIWFTALGISTMAFNLNGFNFNQSVIDSQGRVINTWADI
INRAN
>WP_026086318.1_14
MTTTLTRGESGSLWDRFCEWITSTNNRLYIGWFGVLMIPTLLTATICFIIAFIAAPPVDIDGIREPVSGSLLYGNNIISG
AIVPTSNAIGLHFYPIWEASSLDEWLYNGGPYELIVFHFLIGIFCWMGRQWELSYRLGMRPWICVAYSAPVAAATSVFLI
YPIGQGSFSDGMPLGISGTFNFMLVFQAEHNILMHPFHQLGVAGVFGGSLFCAMHGSLVTSSLVRETTENESVNYGYKFG
QEQETYNIVAAHGYFGRLIWQYASFNNSRSLHFFLAAWPVVCIWFTALGISTMAFNLNGFNFNQSILDSHGRIVNTWADI
LNRANLGMEVMHERNAHNFPLDLASGEAVPVAMNAPAIHG
>WP_102148121.1
MTTTLQRRASGNVWERFCDWVTSTENRLYIGWFGVLMIPTLLAATTCFIIAFIAAPPVDIDGIREPVAGSLLYGNNIISG
AVVPSSNAIGLHFYPIWEAASLDEWLYNGGPYQLVIFHFLIGCFCYMGRQWELSYRLGMRPWICVAYSAPLASATAVFLI
YPLGQGSFSDGMPLGISGTFNFMIVFQAEHNILMHPFHQLGVAGVFGGSLFCAMHGSLVTSSLVRETTETESQNYGYKFG
QEEETYNIVAAHGYFGRLIFQYASFNNSRSLHFFLAAWPVIGIWFTALGISTMAFNLNGFNFNQSVIDSQGRVINTWADI
INRANLGMEVMHERNAHNF
>WP_102171330.1
MTTTLTRGESGSLWDRFCEWITSTNNRLYIGWFGVLMIPTLLTATICFIIAFIAAPPVDIDGIREPVSGSLLYGNNIISG
AIVPTSNAIGLHFYPIWEASSLDEWLYNGGPYELIVFHFLIGIFCWMGRQWELSYRLGMRPWICVAYSAPVAAATSVFLI
YPIGQGSFSDGMPLGISGTFNFMLVFQAEHNILMHPFHQLGVAGVFGGSLFCAMHGSLVTSSLVRETTENESVNYGYKFG
QQQETYNIVAAHGYFGRLIWQYASFNNSRSLHFFLAAWPVVCIWFTALGISTMAFNLNGFNFNQSILDSHGRIVNTWADI
LNRANLGMEVMHERNAHNFPLDLASGEAVPVAMNAPAIHG
>WP_102175793.1
QKLFRFSLRITSNRLYIGWFGVLMIPTLLTATICFIIAFIAAPPVDIDGIREPVSGSLLYGNNIISGAIVPTSNAIGLHF
YPIWEASSLDEWLYNGGPYELIVFHFLIGIFCWMGRQWELSYRLGMRPWICVAYSAPVAAATSVFLIYPIGQGSFSDGMP
LGISGTFNFMLVFQAEHNILMHPFHQLGVAGVFGGSLFCAMHGSLVTSSLVRETTENESVNYGYKFGQEQETYNIVAAHG
YFGRLIWQYASFNNSRSLHFFLAAWPVVCIWFTALGISTMAFNLNGFNFNQSILDSHGRIVNTWADILNRANLGMEVMHE
RNAHNFPLDLASGEAVPVAMNAPAIHG
>WP_026086318.1_15
MTTTLTRGESGSLWDRFCEWITSTNNRLYIGWFGVLMIPTLLTATICFIIAFIAAPPVDIDGIREPVSGSLLYGNNIISG
AIVPTSNAIGLHFYPIWEASSLDEWLYNGGPYELIVFHFLIGIFCWMGRQWELSYRLGMRPWICVAYSAPVAAATSVFLI
YPIGQGSFSDGMPLGISGTFNFMLVFQAEHNILMHPFHQLGVAGVFGGSLFCAMHGSLVTSSLVRETTENESVNYGYKFG
QEQETYNIVAAHGYFGRLIWQYASFNNSRSLHFFLAAWPVVCIWFTALGISTMAFNLNGFNFNQSILDSHGRIVNTWADI
LNRANLGMEVMHERNAHNFPLDLASGEAVPVAMNAPAIHG
>WP_062249533.1_3
MTTTLTRGESGSLWDRFCEWITSTNNRLYIGWFGVLMIPTLLTATICFIIAFIAAPPVDIDGIREPVSGSLLYGNNIITG
AIVPTSNAIGLHFYPIWEASSLDEWLYNGGPYELIVFHFLIGIFCWMGRQWELSYRLGMRPWICVAYSAPVAAATSVFLI
YPIGQGSFSDGMPLGISGTFNFMLVFQAEHNILMHPFHQLGVAGVFGGSLFCAMHGSLVTSSLVRETTENESVNYGYKFG
QEQETYNIVAAHGYFGRLIWQYASFNNSRSLHFFLAAWPVVCIWFTALGISTMAFNLNGFNFNQSILDSHGRIVNTWADI
LNRANLGMEVMHERNAHNFPLDLASGEAVPVAMNAPAIHG
>WP_016865688.1_2
MTTTLTRGESGSLWDRFCEWITSTNNRLYVGWFGVLMIPTLLTATICFIIAFIAAPPVDIDGIREPVSGSLLYGNNIISG
AIVPTSNAIGLHFYPIWEASSLDEWLYNGGPYELIVFHFLIGIFCWMGRQWELSYRLGMRPWICVAYSAPVAAATSVFLI
YPIGQGSFSDGMPLGISGTFNFMLVFQAEHNILMHPFHQLGVAGVFGGSLFCAMHGSLVTSSLVRETTEDESLNYGYKFG
QEQETYNIVAAHGYFGRLIWQYASFNNSRSLHFFLAAWPVVCIWFTALGISTMAFNLNGFNFNQSILDSHGRIVNTWADI
LNRANLGMEVMHERNAHNFPLDLASGEAVPVAMNAPAIHG
>WP_026086318.1_16
MTTTLTRGESGSLWDRFCEWITSTNNRLYIGWFGVLMIPTLLTATICFIIAFIAAPPVDIDGIREPVSGSLLYGNNIISG
AIVPTSNAIGLHFYPIWEASSLDEWLYNGGPYELIVFHFLIGIFCWMGRQWELSYRLGMRPWICVAYSAPVAAATSVFLI
YPIGQGSFSDGMPLGISGTFNFMLVFQAEHNILMHPFHQLGVAGVFGGSLFCAMHGSLVTSSLVRETTENESVNYGYKFG
QEQETYNIVAAHGYFGRLIWQYASFNNSRSLHFFLAAWPVVCIWFTALGISTMAFNLNGFNFNQSILDSHGRIVNTWADI
LNRANLGMEVMHERNAHNFPLDLASGEAVPVAMNAPAIHG
>WP_026086318.1_17
MTTTLTRGESGSLWDRFCEWITSTNNRLYIGWFGVLMIPTLLTATICFIIAFIAAPPVDIDGIREPVSGSLLYGNNIISG
AIVPTSNAIGLHFYPIWEASSLDEWLYNGGPYELIVFHFLIGIFCWMGRQWELSYRLGMRPWICVAYSAPVAAATSVFLI
YPIGQGSFSDGMPLGISGTFNFMLVFQAEHNILMHPFHQLGVAGVFGGSLFCAMHGSLVTSSLVRETTENESVNYGYKFG
QEQETYNIVAAHGYFGRLIWQYASFNNSRSLHFFLAAWPVVCIWFTALGISTMAFNLNGFNFNQSILDSHGRIVNTWADI
LNRANLGMEVMHERNAHNFPLDLASGEAVPVAMNAPAIHG
>WP_102206242.1
MTTTLTRGESGSLWDRFCEWITSTNNRLYIGWFGVLMIPTLLTATICFIIAFIAAPPVDIDGIREPVSGSLLYGNNIITG
AIVPTSNAIGLHFYPIWEASSLDEWLYNGGPYELIVFHFLIGIFCWMGRQWELSYRLGMRPWICVAYSAPVAAATSVFLI
YPIGQGSFSDGMPLGISGTFNFMLVFQAEHNILMHPFHQLGVAGVFGGSLFCAMHGSLVTSSLVRETTENESQNYGYKFG
QEQETYSIVAAHGYFGRLIWQYASFNNSRSLHFFLAAWPVVCIWLTALGISTMAFNLNGFNFNQSILDSHGRIVNTWADI
LNRANLGMEVMHERNAHNFPLDLASGEAVPVAMNAPAIHG
>WP_026086318.1_18
MTTTLTRGESGSLWDRFCEWITSTNNRLYIGWFGVLMIPTLLTATICFIIAFIAAPPVDIDGIREPVSGSLLYGNNIISG
AIVPTSNAIGLHFYPIWEASSLDEWLYNGGPYELIVFHFLIGIFCWMGRQWELSYRLGMRPWICVAYSAPVAAATSVFLI
YPIGQGSFSDGMPLGISGTFNFMLVFQAEHNILMHPFHQLGVAGVFGGSLFCAMHGSLVTSSLVRETTENESVNYGYKFG
QEQETYNIVAAHGYFGRLIWQYASFNNSRSLHFFLAAWPVVCIWFTALGISTMAFNLNGFNFNQSILDSHGRIVNTWADI
LNRANLGMEVMHERNAHNFPLDLASGEAVPVAMNAPAIHG
>WP_026086318.1_19
MTTTLTRGESGSLWDRFCEWITSTNNRLYIGWFGVLMIPTLLTATICFIIAFIAAPPVDIDGIREPVSGSLLYGNNIISG
AIVPTSNAIGLHFYPIWEASSLDEWLYNGGPYELIVFHFLIGIFCWMGRQWELSYRLGMRPWICVAYSAPVAAATSVFLI
YPIGQGSFSDGMPLGISGTFNFMLVFQAEHNILMHPFHQLGVAGVFGGSLFCAMHGSLVTSSLVRETTENESVNYGYKFG
QEQETYNIVAAHGYFGRLIWQYASFNNSRSLHFFLAAWPVVCIWFTALGISTMAFNLNGFNFNQSILDSHGRIVNTWADI
LNRANLGMEVMHERNAHNFPLDLASGEAVPVAMNAPAIHG
>WP_026086318.1_20
MTTTLTRGESGSLWDRFCEWITSTNNRLYIGWFGVLMIPTLLTATICFIIAFIAAPPVDIDGIREPVSGSLLYGNNIISG
AIVPTSNAIGLHFYPIWEASSLDEWLYNGGPYELIVFHFLIGIFCWMGRQWELSYRLGMRPWICVAYSAPVAAATSVFLI
YPIGQGSFSDGMPLGISGTFNFMLVFQAEHNILMHPFHQLGVAGVFGGSLFCAMHGSLVTSSLVRETTENESVNYGYKFG
QEQETYNIVAAHGYFGRLIWQYASFNNSRSLHFFLAAWPVVCIWFTALGISTMAFNLNGFNFNQSILDSHGRIVNTWADI
LNRANLGMEVMHERNAHNFPLDLASGEAVPVAMNAPAIHG
>WP_131120851.1
MTTTLQRRTSGNAWERFCEWVTSTDNRLYVGWFGVLMIPTLLAATTCFIIAFIAAPPVDIDGIREPVAGSLIYGNNIISG
AVVPSSNAIGLHFYPIWEAASLDEWLYNGGPYQLVVFHFLIGIFCWMGRQWELSYRLGMRPWICVAYSAPVASATAVFLI
YPLGQGSFSDGMPLGIAGTFNFMIVFQAEHNILMHPFHMLGVAGVFGGSLFSAMHGSLVTSSLVRETTETESQNYGYKFG
QEEETYNIVAAHGYFGRLIFQYASFNNSRSLHFFLGAWPVIGIWFTALGISTMAFNLNGFNFNQSVIDSQGRVINTWADI
INRANLGMEVMHERNAHNFPLDLAAAEAAPVAVSAPAING
>WP_016865688.1_3
MTTTLTRGESGSLWDRFCEWITSTNNRLYVGWFGVLMIPTLLTATICFIIAFIAAPPVDIDGIREPVSGSLLYGNNIISG
AIVPTSNAIGLHFYPIWEASSLDEWLYNGGPYELIVFHFLIGIFCWMGRQWELSYRLGMRPWICVAYSAPVAAATSVFLI
YPIGQGSFSDGMPLGISGTFNFMLVFQAEHNILMHPFHQLGVAGVFGGSLFCAMHGSLVTSSLVRETTEDESLNYGYKFG
QEQETYNIVAAHGYFGRLIWQYASFNNSRSLHFFLAAWPVVCIWFTALGISTMAFNLNGFNFNQSILDSHGRIVNTWADI
LNRANLGMEVMHERNAHNFPLDLASGEAVPVAMNAPAIHG
>WP_190806319.1
MTTTLQRRASGSVWERFCNWITSTENRLYIGWFGVLMIPTLLAATTCFIIAFIAAPPVDIDGIREPVAGSLLYGNNIISG
AVVPSSNAIGLHFYPIWEAASLDEWLYNGGPYQLVIFHFLIGCFCYMGRQWELSYRLGMRPWICVAYSAPLASATAVFLI
YPLGQGSFSDGMPLGISGTFNFMIVFQAEHNILMHPFHQLGVAGVFGGSLFSAMHGSLVTSSLVRETTETESQNYGYKFG
QEEETYNIVAAHGYFGRLIFQYASFNNSRSLHFFLAAWPVVGIWFTALGISTMAFNLNGFNFNQSVIDSQGRVINTWADI
INRANLGMEVMHERNAHNFPLDLAAAEAAPVALTAPAING
>PMB52540.1
MKLESDHVIATSDSSNYTSEPTANKLSERRKKVNYWEKFCSWVTSTENRLYVGWFGVLMIPCILTATTVFIIAIIAAPPV
DMDGIGAPISGSILSGNNIITAAVVPTSAAIGLHFYPIWEAASIDEWLYNGGPYQMIVLHFLIGIIAYQDREWELSYRLG
MRPWISLAFTAPVAAAVSVLLIYPVGQGSLSAGMPLGISGTFHFMLQFQADHNILMNPLHQLGVIGVLGGAFAAAMHGSL
VTSTLIRNHNHSESESINKGYKLGQQHPTYNFRSAQVYLWHLIWHRVSFPNSRKLHFFLAALPVAGIWSAALGVDIAAFD
FDYLQFHQPEIKSQGQIIHTWADTIDWASLGIKILDERHIYDFPENLTAGEVVPWK
>PMB03174.1
MKLESDHVIATSDSSNYTSEPTANKLSERRKKVNYWEKFCSWVTSTENRLYVGWFGVLMIPCILTATTVFIIAIIAAPPV
DMDGIGAPISGSILSGNNIITAAVVPTSAAIGLHFYPIWQAASIDEWLYNGGPYQMIVLHFLIGIIAYQDREWELSYRLG
MRPWISLAFTAPVAAAVSVLLIYPVGQGSLSAGMPLGISGTFHFMLQFQADHNILMNPLHQLGVIGVLGGAFAAAMHGSL
VTSTLIRSHNHSESESINKGYKLGQQHPTYNFRSAQVYLWHLIWHRVSFPNSRKLHFFLAALPVAGIWSAALGVDIAAFD
FDYLQFHQPEIKTQGLIIHTWADTIDWASLGIKILDERHIYDFPENLTAGEVVPWK
>PMB12871.1
MKLESDHVIATSDSSNYTSEPTANKLSERRKKVNHWEKFCSWVTSTENRLYVGWFGVLMIPCILTATTVFIIAIIAAPPV
DMDGIGAPISGSILSGNNIITAAVVPTSAAIGLHFYPIWEAVSIDEWLYNGGPYQMIVLHFLIGIIAYQDREWELSYRLG
MRPWISLAFTAPVAAAVSVLLIYPVGQGSLSAGMPLGISGTFHFMLQFQADHNILMSPLHQLGVIGVLGGAFAAAMHGSL
VTSTLIRSHNHSESESINKGYKLGQQHPTYNFRSAQVYLWHLIWHRVSFPNSRTLHFFLAALPVAGIWSAALGVDIAAFD
FDYLQFHQPEIKSQGQIIHTWADTIDWASLGIKILDERHIYDFPENLTAGEVVPWK
>NWF60083.1
MKLESDHVIATSDSSDYTSEPTANKLSERRKKVNHWEKFCSWVTSTENRLYIGWFGVLMIPCILTATTVFIIAIIAAPPV
DMDGIGAPISGSILSGNNIITAAVVPTSAAIGLHFYPIWEAASLDEWLYNGGPYQMIVLHFLIGIIAYQDREWELSYRLG
MRPWVSLAFTAPVAAAVSVLLIYPVGQGSLSAGMPLGISGTFHFMLQFQADHNILMSPLHQLGVIGVLGGAFAAAMHGSL
VTSTLIRSHNHSEPESINKGYKLGQQHPTYNFRFAQVYLWHLIWHRVSFPNSRTLHFFLAALPVAGIWSAALGVDIAAFD
FDYLQFHQPEIKSQGQIIHTWADTIDWASLGIKILDERHIYDFPENLTAGEVVPWK
>MBF2061449.1
MKLESDHVIATSDSSNYTSEPTANKLSERRKKVNHWEKFCSWVTSTENRLYIGWFGVLMIPCILTATTVFIIAIIAAPPV
DMDGIGAPISGSILSGNNIITAAVVPTSAAIGLHFYPIWEAVSIDEWLYNGGPYQMIVLHFLIGIIAYQDREWELSYRLG
MRPWISLAFTAPVAAAVSVLLIYPVGQGSLSAGMPLGISGTFHFMLQFQADHNILMNPLHQLGVIGVLGGAFAAAMHGSL
VTSTLIRSYNHSESESINKGYKLGQQHPTYNFRSAQVYLWHLIWHRVSFPNSRKLHFFLAALPVAGIWSAALGVDIAAFD
FDYLQFHQPEIKSQGQPIHTWADTIDWASLGIKILDERHIYDFPENLTAGEVVPWK
>MBF1988144.1
MKLESDHVIATSDSSNYTSEPTANKLSERRKKVNHWEKFCSWVTSTENRLYIGWFGVLMIPCILTATTVFIIAIIAAPPV
DMDGIGAPISGSILSGNNIITAAVVPTSAAIGLHFYPIWEAVSIDEWLYNGGPYQMIVLHFLIGIIAYQDREWELSYRLG
MRPWISLAFTAPVAAAVSVLLIYPVGQGSLSAGMPLGISGTFHFMLQFQADHNILMNPLHQLGVIGVLGGAFAAAMHGSL
VTSTLIRSYNHSESESINKGYKLGQQHPTYNFRSAQVYLWHLIWHRVSFPNSRKLHFFLAALPVAGIWSAALGVDIAAFD
FDYLQFHQPEIKSQGQPIHTWADTIDWASLGIKILDERHIYDFPENLTAGEVVPWK
>MBF2069918.1
MKLESDHVIATSDSSNYTSEPTANKLSERRKKVNHWEKFCSWVTSTENRLYIGWFGVLMIPCILTATTVFIIAIIAAPPV
DMDGIGAPISGSILSGNNIITAAVVPTSAAIGLHFYPIWEAVSIDEWLYNGGPYQMIVLHFLIGIIAYQDREWELSYRLG
MRPWISLAFTAPVAAAVSVLLIYPVGQGSLSAGMPLGISGTFHFMLQFQADHNILMNPLHQLGVIGVLGGAFAAAMHGSL
VTSTLIRSYNHSESESINKGYKLGQQHPTYNFRSAQVYLWHLIWHRVSFPNSRKLHFFLAALPVAGIWSAALGVDIAAFD
FDYLQFHQPEIKSQGQPIHTWADTIDWASLGIKILDERHIYDFPENLTAGEVVPWK
>WP_050815567.1
MATSDSSNYTSEPTANKLSERRKKVNHWEKFCSWVTSTENRLYVGWFGVLMIPCILTATTVFIIAIIAAPPVDMDGIGAP
ISGSILSGNNIITAAVVPTSAAIGLHFYPIWEAASIDEWLYNGGPYQMIVLHFLIGIIAYQDREWELSYRLGMRPWISLA
FTAPVAASVSVLLVYPVGQGSLSAGMPLGISGTFHFMLQFQADHNILMNPLHQLGVIGVLGGAFAAAMHGSLVTSTLIRS
HNHSESESINKGYKLGQQHPTYNFRSAQVYLWHLIWHRVSFPNSRKLHFFLAALPVAGIWSAALGVDIAAFDFDYLQFHQ
PEIKSQGQLIHTWADTIDWASLGIKILDERHIYDFPENLTAGEVVPWK
>WP_051035572.1
MATSDSSNYTSEPTANKLSERRKKVNHWEKFCSWVTSTENRLYVGWFGVLMIPCILTATTVFIIAIIAAPPVDMDGIGAP
ISGSILSGNNIITAAVVPTSAAIGLHFYPIWEATSIDEWLYNGGPYQMIVLHFLIGIIAYQDREWELSYRLGMRPWISLA
FTAPVAASVSVLLIYPVGQGSLSAGMPLGISGTFHFMLQFQADHNILMNPLHQLGVIGVLGGAFAAAMHGSLVTSTLIRS
HNHSESESINKGYKLGQKHPTYNFRFAQIYLWHLIWHRVSFPNSRKLHFFLAALPVAGIWSAALGVDIAAFDFDYLQFHQ
PEIKSQGQIIHTWADTIDWASLGIKILDERHIYDFPENLTAGEVVPWK
>WP_051023754.1
MATSDSSNYTSEPTANKLSERRKKVNHWEKFCSWVTSTENRLYVGWFGVLMIPCILTATTVFIIAIIAAPPVDMDGIGAP
ISGSILSGNNIITAAVVPTSAAIGLHFYPIWEAVSIDEWLYNGGPYQMIVLHFLIGIIAYQDREWELSYRLGMRPWISLA
FTAPVAAAVSVLLIYPVGQGSLSAGMPLGISGTFHFMLQFQADHNILMSPLHQLGVIGVLGGAFAAAMHGSLVTSTLIRS
HNHSESESINKGYKLGQQHPTYNFRSAQVYLWHLIWHRVSFPNSRKLHFFLAALPVAGIWSAALGVDIAAFDFDYLQFHQ
PEIKSQGQIIHTWADTIDWASLGIKILDERHIYDFPENLTAGEVVPWK
>WP_016873418.1
MKLESDHVIATSDSSDYTSEPTANKLSKRRKKVNYWEKFCSWVTSTENRLYVGWFGVLMIPCVLTAATVFIIAIIAAPPV
DMDGIGVPISGSILSGNNIITAAVVPTSAAIGLHFYPIWEAASIDEWLYNGGPYQLIVLHFLIGIIAYQDREWELSYRLG
MRPWISLAFTAPVAASVSVLLIYPVGQGSLSAGMPLGISGTFHFMLQFQADHNILMSPLHQLGVIGVLGGAFAAAMHGSL
VTSTLIRSHNHSESESINKGYKLGQQHPTYNFRSAQVYLWHLIWQRVSFPNSRKLHFFLAALPVAGIWSAALGVDIAAFD
FDYLQFHQPELKSQGQIIHTWADTIDWASLGIKVLDERHIYDFPENLTAGEVVPWK
>WP_051470119.1
MATSDSSDYTSEPTANKLSERRKKVNHWEKFCSWVTSTENRLYIGWFGVLMIPCILTATTVFIIAIIAAPPVDMDGIGAP
ISGSILSGNNIITAAVVPTSAAIGLHFYPIWEAASLDEWLYNGGPYQMIVLHFLIGIIAYQDREWELSYRLGMRPWVSLA
FTAPVAAAVSVLLIYPVGQGSLSAGMPLGISGTFHFMLQFQADHNILMSPLHQLGVIGVLGGAFAAAMHGSLVTSTLTRS
HNHSESESINKGYKLGQQHPTYNFRFAQVYLWHLIWHRVSFPNSRTLHFFLAALPVAGIWSAALGVDIAAFDFDYLQFHQ
PEIKSQGQIIHTWADTIDWASLGIKILDERHIYDFPENLTASEVVPWK
>WP_062250560.1
MATSDSSNYTSEPTANKLSERRKKVNHWEKFCSWVTSTENRLYVGWFGVLMIPCILTATTVFIIAIIAAPPVDMDGIGAP
ISGSILSGNNIITAAVVPTSAAIGLHFYPIWEAASIDEWLYNGGPYQMIVLHFLIGIIAYQDREWELSYRLGMRPWISLA
FTAPVAAAVSVLLIYPVGQGSLSAGMPLGISGTFHFMLQFQADHNILMNPLHQLGVIGVLGGAFAAAMHGSLVTSTLIRS
HNHSESESINKGYKLGQQHPTYNFRSAQVYLWHLIWHRVSFPNSRKLHFFLAALPVAGIWSAALGVDIAAFDFDYLQFHQ
PEIKSQGQIIHTWADTIDWASLGIKILDERHIYDFPENLTAGEVVPWK
>WP_062250560.1_2
MATSDSSNYTSEPTANKLSERRKKVNHWEKFCSWVTSTENRLYVGWFGVLMIPCILTATTVFIIAIIAAPPVDMDGIGAP
ISGSILSGNNIITAAVVPTSAAIGLHFYPIWEAASIDEWLYNGGPYQMIVLHFLIGIIAYQDREWELSYRLGMRPWISLA
FTAPVAAAVSVLLIYPVGQGSLSAGMPLGISGTFHFMLQFQADHNILMNPLHQLGVIGVLGGAFAAAMHGSLVTSTLIRS
HNHSESESINKGYKLGQQHPTYNFRSAQVYLWHLIWHRVSFPNSRKLHFFLAALPVAGIWSAALGVDIAAFDFDYLQFHQ
PEIKSQGQIIHTWADTIDWASLGIKILDERHIYDFPENLTAGEVVPWK
>WP_096680229.1
MKLESDHVIATSDNSNYTSEPTASKLSERRKKVNHWEIFCSWVTSTENRLYVGWFGVLMIPCILTATIVFIIAIIAAPPV
DMDGIGAPISGSILSGNNIITAAVVPTSAAIGLHFYPIWEAASIDEWLYNGGPYQMIVLHFLIGIIAYQDREWELSYRLG
MRPWISLAFTAPVAAAVSVLLIYPVGQGSLSAGMPLGISGTFYFMLQFQADHNILMSPLHSLGVIGVLGGAFAAAMHGSL
VTSTLTRSYNHSESESMNKGYKLGQQHPTYDFRSAQVYLWYLIWHHVSFPNSRKLHFFLAALPVAGIWSAALGVDIAAFD
FDYLQFRQPQINSQGHIIYTWADTIDWASLGIKVLDERHIYNFPENLTTGEVMPNKLAS
>WP_219723245.1
MATSDSSNYTSEPTANKLSERRKKVNHWEKFCSWVTSTENRLYVGWFGVLMIPCILTATTVFIIAIIAAPPVDMDGIGAP
ISGSILSGNNIITAAVVPTSAAIGLHFYPIWEAVSIDEWLYNGGPYQMIVLHFLIGIIAYQDREWELSYRLGMRPWISLA
FTAPVAAAVSVLLIYPVGQGSLSAGMPLGISGTFHFMLQFQADHNILMSPLHQLGVIGVLGGAFAAAMHGSLVTSTLIRS
HNHSESESINKGYKLGQQHPTYNFRFAQVYLWHLIWHRVSFPNSRTLHFFLAALPVAGIWSAALGVDIAAFDFDYLQFHQ
PEIKSQGQIIHTWADTIDWASLGIKILDERHIYDFPENLTAGEVVPWK
>WP_219723245.1_2
MATSDSSNYTSEPTANKLSERRKKVNHWEKFCSWVTSTENRLYVGWFGVLMIPCILTATTVFIIAIIAAPPVDMDGIGAP
ISGSILSGNNIITAAVVPTSAAIGLHFYPIWEAVSIDEWLYNGGPYQMIVLHFLIGIIAYQDREWELSYRLGMRPWISLA
FTAPVAAAVSVLLIYPVGQGSLSAGMPLGISGTFHFMLQFQADHNILMSPLHQLGVIGVLGGAFAAAMHGSLVTSTLIRS
HNHSESESINKGYKLGQQHPTYNFRFAQVYLWHLIWHRVSFPNSRTLHFFLAALPVAGIWSAALGVDIAAFDFDYLQFHQ
PEIKSQGQIIHTWADTIDWASLGIKILDERHIYDFPENLTAGEVVPWK
>WP_219723245.1_3
MATSDSSNYTSEPTANKLSERRKKVNHWEKFCSWVTSTENRLYVGWFGVLMIPCILTATTVFIIAIIAAPPVDMDGIGAP
ISGSILSGNNIITAAVVPTSAAIGLHFYPIWEAVSIDEWLYNGGPYQMIVLHFLIGIIAYQDREWELSYRLGMRPWISLA
FTAPVAAAVSVLLIYPVGQGSLSAGMPLGISGTFHFMLQFQADHNILMSPLHQLGVIGVLGGAFAAAMHGSLVTSTLIRS
HNHSESESINKGYKLGQQHPTYNFRFAQVYLWHLIWHRVSFPNSRTLHFFLAALPVAGIWSAALGVDIAAFDFDYLQFHQ
PEIKSQGQIIHTWADTIDWASLGIKILDERHIYDFPENLTAGEVVPWK
>WP_219723245.1_4
MATSDSSNYTSEPTANKLSERRKKVNHWEKFCSWVTSTENRLYVGWFGVLMIPCILTATTVFIIAIIAAPPVDMDGIGAP
ISGSILSGNNIITAAVVPTSAAIGLHFYPIWEAVSIDEWLYNGGPYQMIVLHFLIGIIAYQDREWELSYRLGMRPWISLA
FTAPVAAAVSVLLIYPVGQGSLSAGMPLGISGTFHFMLQFQADHNILMSPLHQLGVIGVLGGAFAAAMHGSLVTSTLIRS
HNHSESESINKGYKLGQQHPTYNFRFAQVYLWHLIWHRVSFPNSRTLHFFLAALPVAGIWSAALGVDIAAFDFDYLQFHQ
PEIKSQGQIIHTWADTIDWASLGIKILDERHIYDFPENLTAGEVVPWK
>WP_219723245.1_5
MATSDSSNYTSEPTANKLSERRKKVNHWEKFCSWVTSTENRLYVGWFGVLMIPCILTATTVFIIAIIAAPPVDMDGIGAP
ISGSILSGNNIITAAVVPTSAAIGLHFYPIWEAVSIDEWLYNGGPYQMIVLHFLIGIIAYQDREWELSYRLGMRPWISLA
FTAPVAAAVSVLLIYPVGQGSLSAGMPLGISGTFHFMLQFQADHNILMSPLHQLGVIGVLGGAFAAAMHGSLVTSTLIRS
HNHSESESINKGYKLGQQHPTYNFRFAQVYLWHLIWHRVSFPNSRTLHFFLAALPVAGIWSAALGVDIAAFDFDYLQFHQ
PEIKSQGQIIHTWADTIDWASLGIKILDERHIYDFPENLTAGEVVPWK
>WP_219723245.1_6
MATSDSSNYTSEPTANKLSERRKKVNHWEKFCSWVTSTENRLYVGWFGVLMIPCILTATTVFIIAIIAAPPVDMDGIGAP
ISGSILSGNNIITAAVVPTSAAIGLHFYPIWEAVSIDEWLYNGGPYQMIVLHFLIGIIAYQDREWELSYRLGMRPWISLA
FTAPVAAAVSVLLIYPVGQGSLSAGMPLGISGTFHFMLQFQADHNILMSPLHQLGVIGVLGGAFAAAMHGSLVTSTLIRS
HNHSESESINKGYKLGQQHPTYNFRFAQVYLWHLIWHRVSFPNSRTLHFFLAALPVAGIWSAALGVDIAAFDFDYLQFHQ
PEIKSQGQIIHTWADTIDWASLGIKILDERHIYDFPENLTAGEVVPWK
>WP_219723245.1_7
MATSDSSNYTSEPTANKLSERRKKVNHWEKFCSWVTSTENRLYVGWFGVLMIPCILTATTVFIIAIIAAPPVDMDGIGAP
ISGSILSGNNIITAAVVPTSAAIGLHFYPIWEAVSIDEWLYNGGPYQMIVLHFLIGIIAYQDREWELSYRLGMRPWISLA
FTAPVAAAVSVLLIYPVGQGSLSAGMPLGISGTFHFMLQFQADHNILMSPLHQLGVIGVLGGAFAAAMHGSLVTSTLIRS
HNHSESESINKGYKLGQQHPTYNFRFAQVYLWHLIWHRVSFPNSRTLHFFLAALPVAGIWSAALGVDIAAFDFDYLQFHQ
PEIKSQGQIIHTWADTIDWASLGIKILDERHIYDFPENLTAGEVVPWK
>WP_219723245.1_8
MATSDSSNYTSEPTANKLSERRKKVNHWEKFCSWVTSTENRLYVGWFGVLMIPCILTATTVFIIAIIAAPPVDMDGIGAP
ISGSILSGNNIITAAVVPTSAAIGLHFYPIWEAVSIDEWLYNGGPYQMIVLHFLIGIIAYQDREWELSYRLGMRPWISLA
FTAPVAAAVSVLLIYPVGQGSLSAGMPLGISGTFHFMLQFQADHNILMSPLHQLGVIGVLGGAFAAAMHGSLVTSTLIRS
HNHSESESINKGYKLGQQHPTYNFRFAQVYLWHLIWHRVSFPNSRTLHFFLAALPVAGIWSAALGVDIAAFDFDYLQFHQ
PEIKSQGQIIHTWADTIDWASLGIKILDERHIYDFPENLTAGEVVPWK
>WP_219723245.1_9
MATSDSSNYTSEPTANKLSERRKKVNHWEKFCSWVTSTENRLYVGWFGVLMIPCILTATTVFIIAIIAAPPVDMDGIGAP
ISGSILSGNNIITAAVVPTSAAIGLHFYPIWEAVSIDEWLYNGGPYQMIVLHFLIGIIAYQDREWELSYRLGMRPWISLA
FTAPVAAAVSVLLIYPVGQGSLSAGMPLGISGTFHFMLQFQADHNILMSPLHQLGVIGVLGGAFAAAMHGSLVTSTLIRS
HNHSESESINKGYKLGQQHPTYNFRFAQVYLWHLIWHRVSFPNSRTLHFFLAALPVAGIWSAALGVDIAAFDFDYLQFHQ
PEIKSQGQIIHTWADTIDWASLGIKILDERHIYDFPENLTAGEVVPWK
>WP_219723245.1_10
MATSDSSNYTSEPTANKLSERRKKVNHWEKFCSWVTSTENRLYVGWFGVLMIPCILTATTVFIIAIIAAPPVDMDGIGAP
ISGSILSGNNIITAAVVPTSAAIGLHFYPIWEAVSIDEWLYNGGPYQMIVLHFLIGIIAYQDREWELSYRLGMRPWISLA
FTAPVAAAVSVLLIYPVGQGSLSAGMPLGISGTFHFMLQFQADHNILMSPLHQLGVIGVLGGAFAAAMHGSLVTSTLIRS
HNHSESESINKGYKLGQQHPTYNFRFAQVYLWHLIWHRVSFPNSRTLHFFLAALPVAGIWSAALGVDIAAFDFDYLQFHQ
PEIKSQGQIIHTWADTIDWASLGIKILDERHIYDFPENLTAGEVVPWK
>WP_219723245.1_11
MATSDSSNYTSEPTANKLSERRKKVNHWEKFCSWVTSTENRLYVGWFGVLMIPCILTATTVFIIAIIAAPPVDMDGIGAP
ISGSILSGNNIITAAVVPTSAAIGLHFYPIWEAVSIDEWLYNGGPYQMIVLHFLIGIIAYQDREWELSYRLGMRPWISLA
FTAPVAAAVSVLLIYPVGQGSLSAGMPLGISGTFHFMLQFQADHNILMSPLHQLGVIGVLGGAFAAAMHGSLVTSTLIRS
HNHSESESINKGYKLGQQHPTYNFRFAQVYLWHLIWHRVSFPNSRTLHFFLAALPVAGIWSAALGVDIAAFDFDYLQFHQ
PEIKSQGQIIHTWADTIDWASLGIKILDERHIYDFPENLTAGEVVPWK
>WP_102166753.1
MKLESDHVIATSDSSNYTSEPTANKLSERRKKVNHWEKFCSWVTSTENRLYVGWFGVLMIPCILTATTVFIIAIIAAPPV
DMDGIGAPISGSILSGNNIITAAVVPTSAAIGLHFYPIWEAVSIDEWLYNGGPYQMIVLHFLIGIIAYQDREWELSYRLG
MRPWISLAFTAPVAAAVSVLLIYPVGQGSLSAGMPLGISGTFHFMLQFQADHNILMSPLHQLGVIGVLGGAFAAAMHGSL
VTSTLIRSHNHSESESINKGYKLGQQHPTYNFRFAQVYLWHLIWHRVSFPNSRTL
>WP_219723245.1_12
MATSDSSNYTSEPTANKLSERRKKVNHWEKFCSWVTSTENRLYVGWFGVLMIPCILTATTVFIIAIIAAPPVDMDGIGAP
ISGSILSGNNIITAAVVPTSAAIGLHFYPIWEAVSIDEWLYNGGPYQMIVLHFLIGIIAYQDREWELSYRLGMRPWISLA
FTAPVAAAVSVLLIYPVGQGSLSAGMPLGISGTFHFMLQFQADHNILMSPLHQLGVIGVLGGAFAAAMHGSLVTSTLIRS
HNHSESESINKGYKLGQQHPTYNFRFAQVYLWHLIWHRVSFPNSRTLHFFLAALPVAGIWSAALGVDIAAFDFDYLQFHQ
PEIKSQGQIIHTWADTIDWASLGIKILDERHIYDFPENLTAGEVVPWK
>WP_219723245.1_13
MATSDSSNYTSEPTANKLSERRKKVNHWEKFCSWVTSTENRLYVGWFGVLMIPCILTATTVFIIAIIAAPPVDMDGIGAP
ISGSILSGNNIITAAVVPTSAAIGLHFYPIWEAVSIDEWLYNGGPYQMIVLHFLIGIIAYQDREWELSYRLGMRPWISLA
FTAPVAAAVSVLLIYPVGQGSLSAGMPLGISGTFHFMLQFQADHNILMSPLHQLGVIGVLGGAFAAAMHGSLVTSTLIRS
HNHSESESINKGYKLGQQHPTYNFRFAQVYLWHLIWHRVSFPNSRTLHFFLAALPVAGIWSAALGVDIAAFDFDYLQFHQ
PEIKSQGQIIHTWADTIDWASLGIKILDERHIYDFPENLTAGEVVPWK
>WP_219723245.1_14
MATSDSSNYTSEPTANKLSERRKKVNHWEKFCSWVTSTENRLYVGWFGVLMIPCILTATTVFIIAIIAAPPVDMDGIGAP
ISGSILSGNNIITAAVVPTSAAIGLHFYPIWEAVSIDEWLYNGGPYQMIVLHFLIGIIAYQDREWELSYRLGMRPWISLA
FTAPVAAAVSVLLIYPVGQGSLSAGMPLGISGTFHFMLQFQADHNILMSPLHQLGVIGVLGGAFAAAMHGSLVTSTLIRS
HNHSESESINKGYKLGQQHPTYNFRFAQVYLWHLIWHRVSFPNSRTLHFFLAALPVAGIWSAALGVDIAAFDFDYLQFHQ
PEIKSQGQIIHTWADTIDWASLGIKILDERHIYDFPENLTAGEVVPWK
>WP_219723245.1_15
MATSDSSNYTSEPTANKLSERRKKVNHWEKFCSWVTSTENRLYVGWFGVLMIPCILTATTVFIIAIIAAPPVDMDGIGAP
ISGSILSGNNIITAAVVPTSAAIGLHFYPIWEAVSIDEWLYNGGPYQMIVLHFLIGIIAYQDREWELSYRLGMRPWISLA
FTAPVAAAVSVLLIYPVGQGSLSAGMPLGISGTFHFMLQFQADHNILMSPLHQLGVIGVLGGAFAAAMHGSLVTSTLIRS
HNHSESESINKGYKLGQQHPTYNFRFAQVYLWHLIWHRVSFPNSRTLHFFLAALPVAGIWSAALGVDIAAFDFDYLQFHQ
PEIKSQGQIIHTWADTIDWASLGIKILDERHIYDFPENLTAGEVVPWK
>WP_050815567.1_2
MATSDSSNYTSEPTANKLSERRKKVNHWEKFCSWVTSTENRLYVGWFGVLMIPCILTATTVFIIAIIAAPPVDMDGIGAP
ISGSILSGNNIITAAVVPTSAAIGLHFYPIWEAASIDEWLYNGGPYQMIVLHFLIGIIAYQDREWELSYRLGMRPWISLA
FTAPVAASVSVLLVYPVGQGSLSAGMPLGISGTFHFMLQFQADHNILMNPLHQLGVIGVLGGAFAAAMHGSLVTSTLIRS
HNHSESESINKGYKLGQQHPTYNFRSAQVYLWHLIWHRVSFPNSRKLHFFLAALPVAGIWSAALGVDIAAFDFDYLQFHQ
PEIKSQGQLIHTWADTIDWASLGIKILDERHIYDFPENLTAGEVVPWK
>WP_102146656.1
MKLESDHVIATSDSSNYTSEPTANKLSERRKKVNHWEKFCSWVTSTENRLYVGWFGVLMIPCILTATTVFIIAIIAAPPV
DMDGIGAPISGSILSGNNIITAAVVPTSAAIGLHFYPIWEAVSIDEWLYNGGPYQMIVLHFLIGIIAYQDREWELSYRLG
MRPWISLAFTAPVAAAVSVLLIYPVGQGSLSAGMPLGISGTFHFMLQFQADHNILMSPLHQLGVIGVLGGAFAAAMHGSL
VTSTLIRSHNHSESESINKGYKLGQQHPTYNFRFAQVYLWHLIWHRVSFPNSRTLHFFLAALPVAGIWSAALGVDIAAFD
FDYLQFHQPEIKSQGQIIHTWADTIDWASLGIKILDERHIYDFPENLTAGEVVPWK
>WP_219723996.1
MATSDSSNYTSEPTANKLSERRKKVNHWEKFCSWVTSTENRLYVGWFGVLMIPCILTATTVFIIAIIAAPPVDMDGIGVP
ISGSILSGNNIITAAVVPTSAAIGLHFYPIWEAVSIDEWLYNGGPYQMIVLHFLIGIIAYQDREWELSYRLGMRPWISLA
FTAPVAAAVSVLLIYPVGQGSLSAGMPLGISGTFHFMLQFQADHNILMSPLHQLGVIGVLGGAFAAAMHGSLVTSTLIRS
HNHSESESINKGYKLGQQHPTYNFRSAQVYLWHLIWHRVSFPNSRKLHFFLAALPVAGIWSAALGVDIAAFDFDYLQFHQ
PEIKSQGQIIHTWADTIDWASLGIKILDERHIYDFPENLTAGEVVPWK
>WP_219724634.1
MATSDSSNYTSEPTANKLSERRKKVNYWEKFCSWVTSTENRLYVGWFGVLMIPCILTATTVFIIAIIAAPPVDMDGIGAP
ISGSILSGNNIITAAVVPTSAAIGLHFYPIWQAASIDEWLYNGGPYQMIVLHFLIGIIAYQDREWELSYRLGMRPWISLA
FTAPVAAAVSVLLIYPVGQGSLSAGMPLGISGTFHFMLQFQADHNILMNPLHQLGVIGVLGGAFAAAMHGSLVTSTLIRS
HNHSESESINKGYKLGQQHPTYNFRSAQVYLWHLIWHRVSFPNSRKLHFFLAALPVAGIWSAALGVDIAAFDFDYLQFHQ
PEIKTQGLIIHTWADTIDWASLGIKILDERHIYDFPENLTAGEVVPWK
>WP_051035572.1_2
MATSDSSNYTSEPTANKLSERRKKVNHWEKFCSWVTSTENRLYVGWFGVLMIPCILTATTVFIIAIIAAPPVDMDGIGAP
ISGSILSGNNIITAAVVPTSAAIGLHFYPIWEATSIDEWLYNGGPYQMIVLHFLIGIIAYQDREWELSYRLGMRPWISLA
FTAPVAASVSVLLIYPVGQGSLSAGMPLGISGTFHFMLQFQADHNILMNPLHQLGVIGVLGGAFAAAMHGSLVTSTLIRS
HNHSESESINKGYKLGQKHPTYNFRFAQIYLWHLIWHRVSFPNSRKLHFFLAALPVAGIWSAALGVDIAAFDFDYLQFHQ
PEIKSQGQIIHTWADTIDWASLGIKILDERHIYDFPENLTAGEVVPWK
>WP_219724697.1
MATSDSSNYTSEPTANKLSERRKKVNHWEKFCSWVTSTENRLYIGWFGVLMIPCILTATTVFIIAIIAAPPVDMDGIGAP
ISGSILSGNNIITAAVVPTSAAIGLHFYPIWEAASIDEWLYNGGPYQMIVLHFLIGIIAYQDREWELSYRLGMRPWISLA
FTAPVAASVSVLLVYPVGQGSLSAGMPLGISGTFHFMLQFQADHNILMNPLHQLGVIGVLGGAFAAAMHGSLVTSTLIRS
HNHSESESINKGYKLGQQHPTYNFRSAQVYLWHLIWHRVSFPNSRKLHFFLAALPVAGIWSAALGVDIAAFDFDYLQFHQ
PEIKSQGQLIHTWADTIDWASLGIKILDERHIYDFPENLTAGEVVPWK
>WP_219723245.1_16
MATSDSSNYTSEPTANKLSERRKKVNHWEKFCSWVTSTENRLYVGWFGVLMIPCILTATTVFIIAIIAAPPVDMDGIGAP
ISGSILSGNNIITAAVVPTSAAIGLHFYPIWEAVSIDEWLYNGGPYQMIVLHFLIGIIAYQDREWELSYRLGMRPWISLA
FTAPVAAAVSVLLIYPVGQGSLSAGMPLGISGTFHFMLQFQADHNILMSPLHQLGVIGVLGGAFAAAMHGSLVTSTLIRS
HNHSESESINKGYKLGQQHPTYNFRFAQVYLWHLIWHRVSFPNSRTLHFFLAALPVAGIWSAALGVDIAAFDFDYLQFHQ
PEIKSQGQIIHTWADTIDWASLGIKILDERHIYDFPENLTAGEVVPWK
>WP_062250560.1_3
MATSDSSNYTSEPTANKLSERRKKVNHWEKFCSWVTSTENRLYVGWFGVLMIPCILTATTVFIIAIIAAPPVDMDGIGAP
ISGSILSGNNIITAAVVPTSAAIGLHFYPIWEAASIDEWLYNGGPYQMIVLHFLIGIIAYQDREWELSYRLGMRPWISLA
FTAPVAAAVSVLLIYPVGQGSLSAGMPLGISGTFHFMLQFQADHNILMNPLHQLGVIGVLGGAFAAAMHGSLVTSTLIRS
HNHSESESINKGYKLGQQHPTYNFRSAQVYLWHLIWHRVSFPNSRKLHFFLAALPVAGIWSAALGVDIAAFDFDYLQFHQ
PEIKSQGQIIHTWADTIDWASLGIKILDERHIYDFPENLTAGEVVPWK
>WP_219723245.1_17
MATSDSSNYTSEPTANKLSERRKKVNHWEKFCSWVTSTENRLYVGWFGVLMIPCILTATTVFIIAIIAAPPVDMDGIGAP
ISGSILSGNNIITAAVVPTSAAIGLHFYPIWEAVSIDEWLYNGGPYQMIVLHFLIGIIAYQDREWELSYRLGMRPWISLA
FTAPVAAAVSVLLIYPVGQGSLSAGMPLGISGTFHFMLQFQADHNILMSPLHQLGVIGVLGGAFAAAMHGSLVTSTLIRS
HNHSESESINKGYKLGQQHPTYNFRFAQVYLWHLIWHRVSFPNSRTLHFFLAALPVAGIWSAALGVDIAAFDFDYLQFHQ
PEIKSQGQIIHTWADTIDWASLGIKILDERHIYDFPENLTAGEVVPWK
>WP_219725089.1
MATSDRSNYTSEPTANKLSERRKKVNHWEKFCSWVTSTENRLYIGWFGVLMIPCILTATTVFIIAIIAAPPVDMDGIGAP
ISGSILSGNNIITAAVVPTSAAIGLHFYPIWEAVSIDEWLYNGGPYQMIVLHFLIGIIAYQDREWELSYRLGMRPWISLA
FTAPVAAAVSVLLIYPVGQGSLSAGMPLGISGTFHFMLQFQADHNILMNPLHQLGVIGVLGGAFAAAMHGSLVTSTLIRS
YNHSESESINKGYKLGQQHPTYNFRSAQVYLWHLIWHRVSFPNSRKLHFFLAALPVAGIWSAALGVDIAAFDFDYLQFHQ
PEIKSQGQPIHTWADTIDWASLGIKILDERHIYDFPENLTAGEVVPWK
>WP_016868706.1
MKLESDHVIATSDSSNYTSEPTANKLSERRKKVNHWEKFCSWVTSTENRLYVGWFGVLMIPCILTATTVFIIAIIAAPPV
DMDGIGAPISGSILSGNNIITAAVVPTSAAIGLHFYPIWEATSIDEWLYNGGPYQMIVLHFLIGIIAYQDREWELSYRLG
MRPWISLAFTAPVAASVSVLLIYPVGQGSLSAGMPLGISGTFHFMLQFQADHNILMNPLHQLGVIGVLGGAFAAAMHGSL
VTSTLIRSHNHSESESINKGYKLGQKHPTYNFRFAQIYLWHLIWHRVSFPNSRKLHFFLAALPVAGIWSAALGVDIAAFD
FDYLQFHQPEIKSQGQIIHTWADTIDWASLGIKILDERHIYDFPENLTAGEVVPWK
>PMB44141.1
MTTVVQRRKEFDFSNLWDQFCAWVTSTNNRIYIGWFGVLMIPTLLAATICFILAFIAAPSVDLEGIREPIKGSLMDGNNL
ITAAVVPTSAAIGLHLYPIWEAASLDEWLYNGGPYQLIVLHFLIGIWCYLGRLWELSYRLGARPWIAVAFSAPVAAATAV
LLVYPIGQGSFADGLPLGIAGTFHFMMAVQANHNILMHPFHMLGVAGVFGGALFSALHGSLVTSTLIRSTDENESINAGY
RLGQGKVTYNYLASHYGFLGRLLIPPLASRNHRTFHFLLAALPTIGIWFAALGVGSVAFNLNGFNFNHSILDSRGAVIPT
DADILNRANLGLQAMHAPNTHNFPPILSSGTPISVS
>PMB02959.1
MTTVVQRRKEFDFSNLWDQFCAWVTSTNNRIYIGWFGVLMIPTLLAATICFILAFIAAPSVDLEGIREPIKGSLMDGNNL
ITAAVVPTSAAIGLHLYPIWEAASLDEWLYNGGPYQLIVLHFLIGIWCYLGRLWELSYRLGARPWIAVAFSAPVAAATAV
LLVYPIGQGSFADGLPLGIAGTFHFMMAVQANHNILMHPFHMLGVAGVFGGALFSALHGSLVTSTLIRSSDENESINAGY
RLGQGKVTYNYLASHYGFLGRLLIPPLASRNHRTFHFLLAALPTIGIWFAALGVGSVAFNLNGFNFNHSILDSRGAVIPT
DADILNRANLGLQAMHAPNTHNFPPILSSGTPISVS
>PMB03457.1
MTTIVQRRKEFDFSNLWDQFCAWITSTNNRIYIGWFGVLMIPTLLAATICFILAFIAAPGVDMEGIREPIKGSLMDGNNL
ITAAVVPTSAAIGLHLYPIWEAASLDEWLYNGGPYQLIVLHFLIGIWCYLGRLWELSYRLGMRPWIAVAFCANAAAATAV
LLVYPIGQGSFADGLPLGIAGTFHFMMAVQANHNILMHPFHMLGVAGVFGGALLSALHGSLVTSTLIRSTDENESINAGY
RFGQQQKTYSYLASHYGFLGRLLIPPFASRNPRVFHFLLAALPTIGIWFAALGVCSVAFNLNGFNFNHSILDSRGAVIPT
DADILNRANLGLQAMYAPNTHNFPPILSSGTPISVS
>RAM52429.1
MTTIIQRRKEFDFFNLWDRFCAWITSTNNRIYIGWFGVLMIPTLLAATICFILAFIVAPGVDMEGIREPIKGSLMDGNNL
ITAAVVPTSAAVGLHFYPIWEAASLDEWLYNGGPYQLIVLHFLIGIWCYLGRLWELSYRLGMRPWIAVAFSAPAAAATAV
LLVYPIGQGSFADGLPLGIAGTFHFMMAVQANHNILMHPFHMLGVAGVFGGAFLSALHGSLVTSTLIRNTDENESINAGY
RLGQQERTYSYLAGHYGFFGRLLIPPVASQNHRTFYFLLACMPTIGIWFAALGVCSVAFNLNGFNFNHSILDSRGAVIPT
DADILNRANLGIQAMHAPNTHHFPLILSSSTPTSVTYSHADCKQ
>NWF62668.1
MTTIVQRRKEFDFSKLWDRFCAWITSTNNRIYIGWFGVLMIPTLLAATICFILAFIAAPGVDMEGIREPIKGSLMDGNNL
ITAAVVPTSAAVGLHFYPIWEAASIDEWLYNGGPYQLIVLHFLIGIWCYLGRLWELSYRLGMRPWIAAAFSAPAAAATAV
LLVYPIGQGSFSDGLPLGIAGTFHFMMAVQANHNILMHPFHMLGVAGVFGGAFLSALHGSLVASTLIRNTSENESINVGY
QLGQKQPTYSYLAGHYGFLGRLLIPPFASRNHRAFHFLTAALPTIGIWFAALGVCSVAFNLNGFNFNHSVLDSRGAPIPT
DADLLNRANIGLQAMHAPNTHNFPPILSSGIPFPVS
>MBF2062231.1
MTTIVQRRKEFDFSDLWDQFCAWITSTNNRIYIGWFGVLMIPTLLAAIICFILAFIAAPGVDMEGIREPIKGSLMDGNNL
MTAAVVPTSAAIGLHFYPIWEAASLEEWLYNGGPYQLIVLHFLIGIWCYLGRLWELSYRLGMRPWIAVAFSANAAAATAV
LLVYPIGQGSFADGLPLGIAGTFHFMMAVQANHNILMHPFHMLGVAGVFGGALLSALHGSLVTSTLIRSTDENESINAGY
RFGQQQKTYSYLASHYGFLGRLLIPPFASRNPRVFHFLLAALPTIGIWFAALGVCSVAFNLNGFNFNHSILDSRGAVIPT
DADILNRANLGLQAM
>MBF1990075.1
MTTIVQRRKEFDFSDLWDQFCAWITSTNNRIYIGWFGVLMIPTLLAAIICFILAFIAAPGVDMEGIREPIKGSLMDGNNL
MTAAVVPTSAAIGLHFYPIWEAASLEEWLYNGGPYQLIVLHFLIGIWCYLGRLWELSYRLGMRPWIAVAFSANAAAATAV
LLVYPIGQGSFADGLPLGIAGTFHFMMAVQANHNILMHPFHMLGVAGVFGGALLSALHGSLVTSTLIRSTDENESINAGY
RFGQQQKTYSYLASHYGFLGRLLIPPFASRNPRVFHFLLAALPTIGIWFAALGVCSVAFNLNGFNFNHSILDSRGAVIPT
DADILNRANLGLQAMYAPNTHNFPPILSSGTPISVS
>MBF2070198.1
MTTIVQRRKEFDFSDLWDQFCAWITSTNNRIYIGWFGVLMIPTLLAAIICFILAFIAAPGVDMEGIREPIKGSLMDGNNL
MTAAVVPTSAAIGLHFYPIWEAASLEEWLYNGGPYQLIVLHFLIGIWCYLGRLWELSYRLGMRPWIAVAFSANAAAATAV
LLVYPIGQGSFADGLPLGIAGTFHFMMAVQANHNILMHPFHMLGVAGVFGGALLSALHGSLVTSTLIRSTDENESINAGY
RFGQQQKTYSYLASHYGFLGRLLIPPFASRNPRVFHFLLAALPTIGIWFAALGVCSVAFNLNGFNFNHSILDSRGAVIPT
DADILNRANLGLQAMYAPNTHNFPPILSSGTPISVS
>WP_009453755.1
MTTIVQRRKEFDFSNLWDQFCAWITSTNNRIYIGWFGVLMIPTLLAATICFILAFIAAPGVDMEGIREPIKGSLMDGNNL
ITAAVVPTSAAIGLHLYPIWEAASLDEWLYNGGPYQLIVLHFLIGIWCYLGRLWELSYRLGMRPWIAVAFCANAAAATAV
LLVYPIGQGSFADGLPLGIAGTFHFMMAVQANHNILMHPFHMLGVAGVFGGALLSALHGSLVTSTLIRSTDENESINAGY
RFGQQQKTYSYLASHYGFLGRLLIPPFASRNPRVFHFLLAALPTIGIWFAALGVCSVAFNLNGFNFNHSILDSRGAVIPT
DADILNRANLGLQAMHAPNTHNFPPILSSGTPISVS
>WP_017309097.1
MTTIIQRRKEFDFFNLWDRFCAWITSTNNRIYIGWFGVLMIPTLLAATICFILAFIVAPGVDMEGIREPIKGSLMDGNNL
ITAAVVPTSAAIGLHFYPIWEAASLDEWLYNGGPYQLIVLHFLIGIWCYLGRLWELSYRLGMRPWIAVAFSAPAAAATAV
LLVYPIGQGSFADGLPLGIAGTFHFMMAVQANHNILMHPFHMLGVAGVFGGAFLSALHGSLVTSTLIRNTDENESINAGY
RLGQQQRTYSYLAGHYGFFGRLLIPPVASRNHRTFYFLLACMPTIGIWFAALGVCSVAFNLNGFNFNHSILDSRGAVIPT
DADILNRANLGIQAMHAPNTHHFPLILSSGTPTSVNYEVDSNAARSQFPKFAAAS
>WP_016869652.1
MTTIVERRKEFDFSNLWDRFCAWITSTNNRIYIGWFGVLMIPTLLAATICFILAFIAAPGVDMEGIREPIKGSLMDGNNL
ITAAVVPTSAAIGLHFYPIWEAASLDEWLYNGGPYQLIVLHFLIGIWCYLGRLWELSYRLGMRPWIAVAFSAPAAAATAV
LLVYPIGQGSFADGLPLGIAGTFHFMMAVQANHNILMHPFHMLGVAGVFGGALLSALHGSLVTSTLIRNTDENESINAGY
RLGQQQRTYSYLAGHYGFLGRLLIPLFASRNPRAFYFLLAALPTIGIWFATLGVCSVAFNLNGFNFNHSILDSRGAVIPT
DADILNRANLGLQAMHAPNTHNFPPILSSGTPISVS
>WP_009453755.1_2
MTTIVQRRKEFDFSNLWDQFCAWITSTNNRIYIGWFGVLMIPTLLAATICFILAFIAAPGVDMEGIREPIKGSLMDGNNL
ITAAVVPTSAAIGLHLYPIWEAASLDEWLYNGGPYQLIVLHFLIGIWCYLGRLWELSYRLGMRPWIAVAFCANAAAATAV
LLVYPIGQGSFADGLPLGIAGTFHFMMAVQANHNILMHPFHMLGVAGVFGGALLSALHGSLVTSTLIRSTDENESINAGY
RFGQQQKTYSYLASHYGFLGRLLIPPFASRNPRVFHFLLAALPTIGIWFAALGVCSVAFNLNGFNFNHSILDSRGAVIPT
DADILNRANLGLQAMHAPNTHNFPPILSSGTPISVS
>WP_016862210.1
MTTIIQRRKEFDFSNLWDRFCAWITSTNNRIYIGWFGVLMIPTLLAATICFILAFIAAPGVDMEGIREPIKGSLMDGNNL
ITAAVVPTSAAVGLHFYPIWQAASLDEWLYNGGPYQLIVLHFLIGIWSYLGRLWELSYRLGMRPWIAVAFSAPAAAATAV
LLVYPIGQGSFADGLPLGIAGTFHFMMSVQANHNILMHPFHMLGVAGVFGGAFLSALHGSLVTSTLIRNTDENESINAGY
RLGQQQRTYSYLAGHYGFLGRLLIPPFASRNHRSFYFLLAALPTIGIWFAALGVCSVAFNLNGFNFNHSILDSRGAVIPT
DADILNRANLGIQAMHAPNTHHFPLILSSGKPISVS
>WP_016873890.1
MTTIVQRGKEFDFTKQWERFCAWITSTNNRIYIGWFGVLMIPTLLAASICFILAFIAAPGVDMEGIREPIKGSLLDGNNL
ITAAVVPTSAAIGLHFYPIWEAASLDEWLYNGGPYQLIVLHFLIGIWCYLGRLWELSYRLGMRPWIAVAFSAPAAAATAV
LLVYPIGQGSFSDGLPLGITGTFHFMMAVQANHNILMHPFHMLGVAGVFGGALLSALHGSLVTSTLIRNTDENESINTGY
KFGQKQATYSYLAGHYGYLGRLLIPPFASRNHRAFYFLLAALPTIGIWFATCGVCSIAFNLNGFNFNHSVLDSRGTVIPT
DADILNRANLGLQAMHGLNTHHFPPILSSSPSITC
>WP_026723904.1
MTTIIQRRKEFDFSNLWNRFCAWITSTNNRIYIGWFGVLMIPTLLAAAICFILAFIVAPGVDMEGIREPIKGSLMAGNNL
ITAAVVPTSAAVGLHFYPLWEAASLDEWLYNGGPYQLIVLHFLIGIWCYLGRLWELSYRLGMRPWIAIAFSANVAAATAV
LLVYPIGQGSFAEGLPLGIAGTFHFMMAVQANHNILMHPFHMLGVAGVFGGALLSSLHGSLVTSSLICNTDENEPINTGY
QFGQQQRTYSYLAGHYGFLGRLLIPPFASQNHRIFNFLLAALPTIGIWFAALGICSVAFNLNGFNFNHSILDSRGEVIPT
DADILNRANLGIQAMHAPNTHNFPLILSSGTPILVS
>WP_026732648.1
MTTIVQRRKEFDFSKLWDRFCAWITSTNNRIYIGWFGVLMIPTLLAATICFILAFIAAPGVDMEGIREPIKGSLMDGNNL
ITAAVVPTSAAVGLHFYPIWEAASIDEWLYNGGPYQLIVLHFLIGIWCYLGRLWELSYRLGMRPWIAVAFSAPAAAATAV
LLVYPIGQGSFSDGLPLGIAGTFHFMMAVQANHNILMHPFHMLGVAGVFGGAFLSALHGSLVASTLIRNTSENESINVGY
QLGQKQVTYSYLAGHYGFLGRLLIPPFASRNHRAFHFLTAALPTIGIWFAALGVCSVAFNLNGFNFNHSVLDSRGAPIPT
DADLLNRANIGLQAMHAPNTHNFPPILSSGIPFPVS
>WP_053456006.1
MTTIIQRRKEFDFSNLWNRFCAWITSTNNRIYIGWFGVLMIPTLLAAAICFILAFIVAPGVDMEGIREPIKGSLMAGNNL
ITAAVVPTSAAVGLHFYPLWEAASLDEWLYNGGPYQLIVLHFLIGIWCYLGRLWELSYRLGMRPWIAIAFSANVAAATAV
LLVYPIGQGSFAEGLPLGIAGTFHFMIAVQANHNILMHPFHMLGVAGVFGGALLSSLHGSLVTSSLIRNTDENEPINTGY
QFGQQQRTYSYLAGHYGFLGRLLIPPFASQNHRIFNFLLAALPTIGIWFAALGICSVAFNLNGFNFNHSILDSRGAVIPT
DADILNRANLGIQAMHAPNTHNFPLILSSGTPILVS
>WP_062246727.1
MTTIVQRRKEFDFSNLWDQFCAWITSTNNRIYIGWFGVLMIPTLLAATICFILALIAAPSVDMEGIREPIKGSLMDGNNL
ITAAVVPTSAAIGLHLYPIWEAASLDEWLYNGGPYQLIVLHFLIGIWCYLGRLWELSYRLGARPWIAVAFSAPVAAATAI
LLVYPIGQGSFADGLPLGIAGTFHFMMAVQANHNILMHPFHMLGVAGVFGGALFSALHGSLVTSTLIRSTDENESINAGY
RLGQGKVTYNYLASHYGFLGRLLIPPLASRNHRTFHFLLAALPTIGIWFAALGVCSVAFNLNGFNFNHSILDSRGAVIPT
DADILNRANLGLQAMYAPNTHNFPPILSSGTPISVS
>WP_062246727.1_2
MTTIVQRRKEFDFSNLWDQFCAWITSTNNRIYIGWFGVLMIPTLLAATICFILALIAAPSVDMEGIREPIKGSLMDGNNL
ITAAVVPTSAAIGLHLYPIWEAASLDEWLYNGGPYQLIVLHFLIGIWCYLGRLWELSYRLGARPWIAVAFSAPVAAATAI
LLVYPIGQGSFADGLPLGIAGTFHFMMAVQANHNILMHPFHMLGVAGVFGGALFSALHGSLVTSTLIRSTDENESINAGY
RLGQGKVTYNYLASHYGFLGRLLIPPLASRNHRTFHFLLAALPTIGIWFAALGVCSVAFNLNGFNFNHSILDSRGAVIPT
DADILNRANLGLQAMYAPNTHNFPPILSSGTPISVS
>WP_009453755.1_3
MTTIVQRRKEFDFSNLWDQFCAWITSTNNRIYIGWFGVLMIPTLLAATICFILAFIAAPGVDMEGIREPIKGSLMDGNNL
ITAAVVPTSAAIGLHLYPIWEAASLDEWLYNGGPYQLIVLHFLIGIWCYLGRLWELSYRLGMRPWIAVAFCANAAAATAV
LLVYPIGQGSFADGLPLGIAGTFHFMMAVQANHNILMHPFHMLGVAGVFGGALLSALHGSLVTSTLIRSTDENESINAGY
RFGQQQKTYSYLASHYGFLGRLLIPPFASRNPRVFHFLLAALPTIGIWFAALGVCSVAFNLNGFNFNHSILDSRGAVIPT
DADILNRANLGLQAMHAPNTHNFPPILSSGTPISVS
>WP_102173200.1
MTTIVQRRKEFDFSNLWDQFCAWITSTNNRIYIGWFGVLMIPTLLAATICFILAFIAAPGVDMEGIREPIKGSLMDGNNL
ITAAVVPTSAAIGLHLYPIWEAASLDEWLYNGGPYQLIVLHFLIGIWCYLGRLWELSYRLGMRPWIAVAFCANAAAATAV
LLVYPIGQGSFADGLPLGIAGTFHFMMAVQANHNILMHPFHMLGVAGVFGGALLSALHGSLVTSTLIRSTDENESINAGY
RFGQQQKTYSYLASHYGFLGRLLIPPFASRNPRVFHFLLAALPTIGIWFAALGVCSVAFNLNGFNFNHSILDSRGAVIPT
DADILNRANLGLQAMYAPNTHNFPPILSSGTPISVS
>WP_009453755.1_4
MTTIVQRRKEFDFSNLWDQFCAWITSTNNRIYIGWFGVLMIPTLLAATICFILAFIAAPGVDMEGIREPIKGSLMDGNNL
ITAAVVPTSAAIGLHLYPIWEAASLDEWLYNGGPYQLIVLHFLIGIWCYLGRLWELSYRLGMRPWIAVAFCANAAAATAV
LLVYPIGQGSFADGLPLGIAGTFHFMMAVQANHNILMHPFHMLGVAGVFGGALLSALHGSLVTSTLIRSTDENESINAGY
RFGQQQKTYSYLASHYGFLGRLLIPPFASRNPRVFHFLLAALPTIGIWFAALGVCSVAFNLNGFNFNHSILDSRGAVIPT
DADILNRANLGLQAMHAPNTHNFPPILSSGTPISVS
>WP_009453755.1_5
MTTIVQRRKEFDFSNLWDQFCAWITSTNNRIYIGWFGVLMIPTLLAATICFILAFIAAPGVDMEGIREPIKGSLMDGNNL
ITAAVVPTSAAIGLHLYPIWEAASLDEWLYNGGPYQLIVLHFLIGIWCYLGRLWELSYRLGMRPWIAVAFCANAAAATAV
LLVYPIGQGSFADGLPLGIAGTFHFMMAVQANHNILMHPFHMLGVAGVFGGALLSALHGSLVTSTLIRSTDENESINAGY
RFGQQQKTYSYLASHYGFLGRLLIPPFASRNPRVFHFLLAALPTIGIWFAALGVCSVAFNLNGFNFNHSILDSRGAVIPT
DADILNRANLGLQAMHAPNTHNFPPILSSGTPISVS
>WP_102148190.1
MTTIVQRRKEFDFSNLWDQFCAWITSTNNRIYIGWFGVLMIPTLLAATICFILAFIAAPGVDMEGIREPIKGSLMDGNNL
ITAAVVPTSAAIGLHLYPIWEAASLDEWLYNGGPYQLIVLHFLIGIWCYLGRLWELSYRLGMRPWIAVAFCANAAAATAV
LLVYPIGQGSFADGLPLGIAGTFHFMMAVQANHNILMHPFHMLGVAGVFGGALLSALHGSLVTSTLIRSTDENESINAGY
RFGQQQKTYSYLASHYGFLGRLLIPPFASRNPRVFHFLLAALPTIGIWFAALGVCSVAFNLNGFNFNHSILDSRGAVIPT
DADILNRANLGLQAMHAPNTHNFPPILSSGTPISVRADS
>WP_009453755.1_6
MTTIVQRRKEFDFSNLWDQFCAWITSTNNRIYIGWFGVLMIPTLLAATICFILAFIAAPGVDMEGIREPIKGSLMDGNNL
ITAAVVPTSAAIGLHLYPIWEAASLDEWLYNGGPYQLIVLHFLIGIWCYLGRLWELSYRLGMRPWIAVAFCANAAAATAV
LLVYPIGQGSFADGLPLGIAGTFHFMMAVQANHNILMHPFHMLGVAGVFGGALLSALHGSLVTSTLIRSTDENESINAGY
RFGQQQKTYSYLASHYGFLGRLLIPPFASRNPRVFHFLLAALPTIGIWFAALGVCSVAFNLNGFNFNHSILDSRGAVIPT
DADILNRANLGLQAMHAPNTHNFPPILSSGTPISVS
>WP_009453755.1_7
MTTIVQRRKEFDFSNLWDQFCAWITSTNNRIYIGWFGVLMIPTLLAATICFILAFIAAPGVDMEGIREPIKGSLMDGNNL
ITAAVVPTSAAIGLHLYPIWEAASLDEWLYNGGPYQLIVLHFLIGIWCYLGRLWELSYRLGMRPWIAVAFCANAAAATAV
LLVYPIGQGSFADGLPLGIAGTFHFMMAVQANHNILMHPFHMLGVAGVFGGALLSALHGSLVTSTLIRSTDENESINAGY
RFGQQQKTYSYLASHYGFLGRLLIPPFASRNPRVFHFLLAALPTIGIWFAALGVCSVAFNLNGFNFNHSILDSRGAVIPT
DADILNRANLGLQAMHAPNTHNFPPILSSGTPISVS
>WP_102173200.1_2
MTTIVQRRKEFDFSNLWDQFCAWITSTNNRIYIGWFGVLMIPTLLAATICFILAFIAAPGVDMEGIREPIKGSLMDGNNL
ITAAVVPTSAAIGLHLYPIWEAASLDEWLYNGGPYQLIVLHFLIGIWCYLGRLWELSYRLGMRPWIAVAFCANAAAATAV
LLVYPIGQGSFADGLPLGIAGTFHFMMAVQANHNILMHPFHMLGVAGVFGGALLSALHGSLVTSTLIRSTDENESINAGY
RFGQQQKTYSYLASHYGFLGRLLIPPFASRNPRVFHFLLAALPTIGIWFAALGVCSVAFNLNGFNFNHSILDSRGAVIPT
DADILNRANLGLQAMYAPNTHNFPPILSSGTPISVS
>WP_009453755.1_8
MTTIVQRRKEFDFSNLWDQFCAWITSTNNRIYIGWFGVLMIPTLLAATICFILAFIAAPGVDMEGIREPIKGSLMDGNNL
ITAAVVPTSAAIGLHLYPIWEAASLDEWLYNGGPYQLIVLHFLIGIWCYLGRLWELSYRLGMRPWIAVAFCANAAAATAV
LLVYPIGQGSFADGLPLGIAGTFHFMMAVQANHNILMHPFHMLGVAGVFGGALLSALHGSLVTSTLIRSTDENESINAGY
RFGQQQKTYSYLASHYGFLGRLLIPPFASRNPRVFHFLLAALPTIGIWFAALGVCSVAFNLNGFNFNHSILDSRGAVIPT
DADILNRANLGLQAMHAPNTHNFPPILSSGTPISVS
>WP_009453755.1_9
MTTIVQRRKEFDFSNLWDQFCAWITSTNNRIYIGWFGVLMIPTLLAATICFILAFIAAPGVDMEGIREPIKGSLMDGNNL
ITAAVVPTSAAIGLHLYPIWEAASLDEWLYNGGPYQLIVLHFLIGIWCYLGRLWELSYRLGMRPWIAVAFCANAAAATAV
LLVYPIGQGSFADGLPLGIAGTFHFMMAVQANHNILMHPFHMLGVAGVFGGALLSALHGSLVTSTLIRSTDENESINAGY
RFGQQQKTYSYLASHYGFLGRLLIPPFASRNPRVFHFLLAALPTIGIWFAALGVCSVAFNLNGFNFNHSILDSRGAVIPT
DADILNRANLGLQAMHAPNTHNFPPILSSGTPISVS
>WP_009453755.1_10
MTTIVQRRKEFDFSNLWDQFCAWITSTNNRIYIGWFGVLMIPTLLAATICFILAFIAAPGVDMEGIREPIKGSLMDGNNL
ITAAVVPTSAAIGLHLYPIWEAASLDEWLYNGGPYQLIVLHFLIGIWCYLGRLWELSYRLGMRPWIAVAFCANAAAATAV
LLVYPIGQGSFADGLPLGIAGTFHFMMAVQANHNILMHPFHMLGVAGVFGGALLSALHGSLVTSTLIRSTDENESINAGY
RFGQQQKTYSYLASHYGFLGRLLIPPFASRNPRVFHFLLAALPTIGIWFAALGVCSVAFNLNGFNFNHSILDSRGAVIPT
DADILNRANLGLQAMHAPNTHNFPPILSSGTPISVS
>WP_009453755.1_11
MTTIVQRRKEFDFSNLWDQFCAWITSTNNRIYIGWFGVLMIPTLLAATICFILAFIAAPGVDMEGIREPIKGSLMDGNNL
ITAAVVPTSAAIGLHLYPIWEAASLDEWLYNGGPYQLIVLHFLIGIWCYLGRLWELSYRLGMRPWIAVAFCANAAAATAV
LLVYPIGQGSFADGLPLGIAGTFHFMMAVQANHNILMHPFHMLGVAGVFGGALLSALHGSLVTSTLIRSTDENESINAGY
RFGQQQKTYSYLASHYGFLGRLLIPPFASRNPRVFHFLLAALPTIGIWFAALGVCSVAFNLNGFNFNHSILDSRGAVIPT
DADILNRANLGLQAMHAPNTHNFPPILSSGTPISVS
>WP_102173200.1_3
MTTIVQRRKEFDFSNLWDQFCAWITSTNNRIYIGWFGVLMIPTLLAATICFILAFIAAPGVDMEGIREPIKGSLMDGNNL
ITAAVVPTSAAIGLHLYPIWEAASLDEWLYNGGPYQLIVLHFLIGIWCYLGRLWELSYRLGMRPWIAVAFCANAAAATAV
LLVYPIGQGSFADGLPLGIAGTFHFMMAVQANHNILMHPFHMLGVAGVFGGALLSALHGSLVTSTLIRSTDENESINAGY
RFGQQQKTYSYLASHYGFLGRLLIPPFASRNPRVFHFLLAALPTIGIWFAALGVCSVAFNLNGFNFNHSILDSRGAVIPT
DADILNRANLGLQAMYAPNTHNFPPILSSGTPISVS
>WP_009453755.1_12
MTTIVQRRKEFDFSNLWDQFCAWITSTNNRIYIGWFGVLMIPTLLAATICFILAFIAAPGVDMEGIREPIKGSLMDGNNL
ITAAVVPTSAAIGLHLYPIWEAASLDEWLYNGGPYQLIVLHFLIGIWCYLGRLWELSYRLGMRPWIAVAFCANAAAATAV
LLVYPIGQGSFADGLPLGIAGTFHFMMAVQANHNILMHPFHMLGVAGVFGGALLSALHGSLVTSTLIRSTDENESINAGY
RFGQQQKTYSYLASHYGFLGRLLIPPFASRNPRVFHFLLAALPTIGIWFAALGVCSVAFNLNGFNFNHSILDSRGAVIPT
DADILNRANLGLQAMHAPNTHNFPPILSSGTPISVS
>WP_009453755.1_13
MTTIVQRRKEFDFSNLWDQFCAWITSTNNRIYIGWFGVLMIPTLLAATICFILAFIAAPGVDMEGIREPIKGSLMDGNNL
ITAAVVPTSAAIGLHLYPIWEAASLDEWLYNGGPYQLIVLHFLIGIWCYLGRLWELSYRLGMRPWIAVAFCANAAAATAV
LLVYPIGQGSFADGLPLGIAGTFHFMMAVQANHNILMHPFHMLGVAGVFGGALLSALHGSLVTSTLIRSTDENESINAGY
RFGQQQKTYSYLASHYGFLGRLLIPPFASRNPRVFHFLLAALPTIGIWFAALGVCSVAFNLNGFNFNHSILDSRGAVIPT
DADILNRANLGLQAMHAPNTHNFPPILSSGTPISVS
>WP_102148190.1_2
MTTIVQRRKEFDFSNLWDQFCAWITSTNNRIYIGWFGVLMIPTLLAATICFILAFIAAPGVDMEGIREPIKGSLMDGNNL
ITAAVVPTSAAIGLHLYPIWEAASLDEWLYNGGPYQLIVLHFLIGIWCYLGRLWELSYRLGMRPWIAVAFCANAAAATAV
LLVYPIGQGSFADGLPLGIAGTFHFMMAVQANHNILMHPFHMLGVAGVFGGALLSALHGSLVTSTLIRSTDENESINAGY
RFGQQQKTYSYLASHYGFLGRLLIPPFASRNPRVFHFLLAALPTIGIWFAALGVCSVAFNLNGFNFNHSILDSRGAVIPT
DADILNRANLGLQAMHAPNTHNFPPILSSGTPISVRADS
>WP_102172175.1
MTTIVQRRKEFDFSNFWDQFCAWITSTNNRIYIGWFGVLMIPTLLAATICFILAFIAAPSVDMEGIREPIKGSLMDGNNL
ITAAVVPTSAAIGLHFYPIWEAASLDEWLYNGGPYQLIVLHFLIGIWCYLGRLWELSYRLGMRPWIAVAFSANAAAATAV
LLVYPIGQGSFADGLPLGIAGTFHFMMAVQANHNILMHPFHMLGVAGVFGGALLSALHGSLVTSTLIRSTDENESINAGY
RLGQQQKTYSYLASHYGFLGRLLIPPFASRNLRAFHFLLAALPTIGIWFAALGVCSVAFNLNGFNFNHSILDSRGAVIPT
DADILNRANLGSQAMHAPNTHNFPPILSSGTPISVS
>WP_102173200.1_4
MTTIVQRRKEFDFSNLWDQFCAWITSTNNRIYIGWFGVLMIPTLLAATICFILAFIAAPGVDMEGIREPIKGSLMDGNNL
ITAAVVPTSAAIGLHLYPIWEAASLDEWLYNGGPYQLIVLHFLIGIWCYLGRLWELSYRLGMRPWIAVAFCANAAAATAV
LLVYPIGQGSFADGLPLGIAGTFHFMMAVQANHNILMHPFHMLGVAGVFGGALLSALHGSLVTSTLIRSTDENESINAGY
RFGQQQKTYSYLASHYGFLGRLLIPPFASRNPRVFHFLLAALPTIGIWFAALGVCSVAFNLNGFNFNHSILDSRGAVIPT
DADILNRANLGLQAMYAPNTHNFPPILSSGTPISVS
>WP_102173200.1_5
MTTIVQRRKEFDFSNLWDQFCAWITSTNNRIYIGWFGVLMIPTLLAATICFILAFIAAPGVDMEGIREPIKGSLMDGNNL
ITAAVVPTSAAIGLHLYPIWEAASLDEWLYNGGPYQLIVLHFLIGIWCYLGRLWELSYRLGMRPWIAVAFCANAAAATAV
LLVYPIGQGSFADGLPLGIAGTFHFMMAVQANHNILMHPFHMLGVAGVFGGALLSALHGSLVTSTLIRSTDENESINAGY
RFGQQQKTYSYLASHYGFLGRLLIPPFASRNPRVFHFLLAALPTIGIWFAALGVCSVAFNLNGFNFNHSILDSRGAVIPT
DADILNRANLGLQAMYAPNTHNFPPILSSGTPISVS
>WP_102178770.1
MTTVVQRRKEFDFSNLWDQFCAWVTSTNNRIYIGWFGVLMIPTLLAATICFILAFIAAPSVDLEGIREPIKGSLMDGNNL
ITAAVVPTSAAIGLHLYPIWEAASLDEWLYNGGPYQLIVLHFLIGIWCYLGRLWELSYRLGARPWIAVAFSAPVAAATAV
LLVYPIGQGSFADGLPLGIAGTFHFMMAVQANHNILMHPFHMLGVAGVFGGALFSALHGSLVTSTLIRSSDENESINAGY
RLGQGKVTYNYLASHYGFLGRLLIPPLASRNHRTFHFLLAALPTIGIWFAALGVGSVAFNLNGFNFNHSILDSRGAVIPT
DADILNRANLGLQAMHAPNTHNFPPILSSGTPISVS
>WP_102205330.1
MTTIVERRKEFDFSNLWDRFCAWITSTNNRIYIGWFGVLMIPTLLAATICFILAFIAAPGVDMEGIREPIKGSLMDGNNL
ITAAVVPTSAAIGLHFYPIWEAASLDEWLYNGGPYQLIVLHFLIGIWCYLGRLWELSYRLGMRPWIAVAFSAPAAAATAV
LLVYPIGQGSFADGLPLGIAGTFHFMMAVQANHNILMHPFHMLGVAGVFGGALLSALHGSLVTSTLIRNTDENESINAGY
RLGQQQRTYSYLASHYGFLGRLLIPLFASRNPRAFYFLLAALPTIGIWFATLGVCSVAFNLNGFNFNHSILDSRGAVIPT
DADILNRANLGLQAMHAPNTHNFPPILSSGTPISVS
>WP_102180966.1
MTTIVQRRKEFDFSDFWDQFCAWITSTNNRIYIGWFGVLMIPTLLAAIICFILAFIAAPGVDMEGIREPIKGSLMDGNNL
MTAAVVPTSAAIGLHFYPIWEAASLEEWLYNGGPYQLIVLHFLIGIWCYLGRLWELSYRLGMRPWIAVAFSANAAAATAV
LLVYPIGQGSFADGLPLGIAGTFHFMMAVQANHNILMHPFHMLGVAGVFGGALLSALHGSLVTSTLIRSTDENESINAGY
RFGQQQKTYSYLASHYGFLGRLLIPPFASRNLRAFHFLLAALPTIGIWFAALGVCSVAFNLNGFNFNHSILDSRGAVIPT
DADILNRANLGLQAMHAPNTHNFPPILSSGTPISVS
>WP_102173200.1_6
MTTIVQRRKEFDFSNLWDQFCAWITSTNNRIYIGWFGVLMIPTLLAATICFILAFIAAPGVDMEGIREPIKGSLMDGNNL
ITAAVVPTSAAIGLHLYPIWEAASLDEWLYNGGPYQLIVLHFLIGIWCYLGRLWELSYRLGMRPWIAVAFCANAAAATAV
LLVYPIGQGSFADGLPLGIAGTFHFMMAVQANHNILMHPFHMLGVAGVFGGALLSALHGSLVTSTLIRSTDENESINAGY
RFGQQQKTYSYLASHYGFLGRLLIPPFASRNPRVFHFLLAALPTIGIWFAALGVCSVAFNLNGFNFNHSILDSRGAVIPT
DADILNRANLGLQAMYAPNTHNFPPILSSGTPISVS
>WP_062246727.1_3
MTTIVQRRKEFDFSNLWDQFCAWITSTNNRIYIGWFGVLMIPTLLAATICFILALIAAPSVDMEGIREPIKGSLMDGNNL
ITAAVVPTSAAIGLHLYPIWEAASLDEWLYNGGPYQLIVLHFLIGIWCYLGRLWELSYRLGARPWIAVAFSAPVAAATAI
LLVYPIGQGSFADGLPLGIAGTFHFMMAVQANHNILMHPFHMLGVAGVFGGALFSALHGSLVTSTLIRSTDENESINAGY
RLGQGKVTYNYLASHYGFLGRLLIPPLASRNHRTFHFLLAALPTIGIWFAALGVCSVAFNLNGFNFNHSILDSRGAVIPT
DADILNRANLGLQAMYAPNTHNFPPILSSGTPISVS
>WP_102148246.1
MTTIVQRRKEFDFSNLWDQFCAWITSTNNRIYIGWFGVLMIPTLLAATICFILAFIAAPGVDMEGIREPIKGSLMDGNNL
ITAAVVPTSAAIGLHLYPIWEAASLDEWLYNGGPYQLIVLHFLIGIWCYLGRLWELSYRLGMRPWIAVAFCANAAAATAV
LLVYPIGQGSFADGLPLGIVGTFHFMMAVQANHNILMHPFHMLGVAGVFGGALLSALHGSLVTSTLIRSTDENESINAGY
RLGQQQRTYSYLAGHYGFLGRLLIPPFASRNPRAFYFLLAALPTIGIWFAALGVCSVAFNLNGFNFNHSILDSRGAVIPT
DADILNRANLGLQAMHAPNTHNFPPILSSGTPISVS
>WP_102222164.1
MTTIVQRRKEFDFSDLWDQFCAWITSTNNRIYIGWFGVLMIPTLLAAIICFILAFIAAPGVDMEGIREPIKGSLMDGNNL
MTAAVVPTSAAIGLHFYPIWEAASLEEWLYNGGPYQLIVLHFLIGIWCYLGRLWELSYRLGMRPWIAVAFSANAAAATAV
LLVYPIGQGSFADGLPLGIAGTFHFMMAVQANHNILMHPFHMLGVAGVFGGALLSALHGSLVTSTLIRSTDENESINAGY
RFGQQQKTYSYLASHYGFLGRLLIPPFASRNPRVFHFLLAALPTIGIWFAALGVCSVAFNLNGFNFNHSILDSRGAVIPT
DADILNRANLGLQAMYAPNTHNFPPILSSGTPISVS
>WP_009453755.1_14
MTTIVQRRKEFDFSNLWDQFCAWITSTNNRIYIGWFGVLMIPTLLAATICFILAFIAAPGVDMEGIREPIKGSLMDGNNL
ITAAVVPTSAAIGLHLYPIWEAASLDEWLYNGGPYQLIVLHFLIGIWCYLGRLWELSYRLGMRPWIAVAFCANAAAATAV
LLVYPIGQGSFADGLPLGIAGTFHFMMAVQANHNILMHPFHMLGVAGVFGGALLSALHGSLVTSTLIRSTDENESINAGY
RFGQQQKTYSYLASHYGFLGRLLIPPFASRNPRVFHFLLAALPTIGIWFAALGVCSVAFNLNGFNFNHSILDSRGAVIPT
DADILNRANLGLQAMHAPNTHNFPPILSSGTPISVS
>WP_131116373.1
MTTIIQRRKEFDFFNLWDRFCAWITSTKNRIYIGWFGVLMIPTLLAATICFILAFILAPGVDMEGIREPIKGSLMDGNNL
ITAAVVPTSAAIGLHFYPIWEAASLDEWLYNGGPYQLIVLHFLIGIWCYLGRLWELSYRLGMRPWIAVAFSAPAAAATAV
LLVYPIGQGSFADGLPLGIAGTFHFMMAVQANHNILMHPFHMLGVAGVFGGAFLSALHGSLVTSTLIRNTDENESINAGY
RLGQQERTYSYLAGHYGFFGRLLIPPVASRNHRTFYFLLACMPTIGIWFAALGVCSVAFNLNGFNFNHSILDSRGAVIPT
DADILNRANLGIQAMHAPNTHHFPLILSSGILNHEVDSNAARSQFPKFAAAS
>WP_016869652.1_2
MTTIVERRKEFDFSNLWDRFCAWITSTNNRIYIGWFGVLMIPTLLAATICFILAFIAAPGVDMEGIREPIKGSLMDGNNL
ITAAVVPTSAAIGLHFYPIWEAASLDEWLYNGGPYQLIVLHFLIGIWCYLGRLWELSYRLGMRPWIAVAFSAPAAAATAV
LLVYPIGQGSFADGLPLGIAGTFHFMMAVQANHNILMHPFHMLGVAGVFGGALLSALHGSLVTSTLIRNTDENESINAGY
RLGQQQRTYSYLAGHYGFLGRLLIPLFASRNPRAFYFLLAALPTIGIWFATLGVCSVAFNLNGFNFNHSILDSRGAVIPT
DADILNRANLGLQAMHAPNTHNFPPILSSGTPISVS
>WP_010997883.1
MTTLLEQRSSANLWHRFGNWITSTENRMYVGWFGVLLIPTALTAAIVFILAFIAAPPVDVDGIREPVSGSLLYGNNIITA
TVVPTSAAIGLHLYPIWEAASLDEWLYNGGPYQMIVLHFLIAIYAYMGRQWELSYRLGMRPWIPVAFSAPVAAATAVLLI
YPIGQGSFSDGMMLGISGTFNFMIVFSPEHNILMHPFHMIGVAGVFGGALFSAMHGSLVTSTLVRETSEVESANTGYKFG
QEEETYNIVAAHGYFGRLIFQYASFNNSRSLHFFLAAWPVIGIWFAALGISTMSFNLNGFNFNNSILDHQGRTIDTWADL
LNRANLGIEVMHERNAHNFPLDLASGEVQPIALTAPAIAS
>WP_016869984.1
MTTLLKQRSSASLWERFCNWITNTENRLYIGWFGVLLIPTALTAAIAFTLAFIAAPPVDIDGIREAVSGSLLYGNNIITA
TVVPTSNAIGLHFYPIWEAASLDEWLYNGGPYQLIIFHFLIAIYAYMGRQWELSYRLGMRPWIPVAFSAPVAAATAVLLI
YPIGQGSFSDGMMLGISGTFNFMIVFSPEHNVLMHPFHMLGVAGVFGGSLFSAMHGSLVTSTLVRATTEIESANVGYKFG
QEEETYNIVAAHGYFGRLIFQYASFNNSRSLHFFLAAWPVIGIWFAALGISTMSFNLNGFNFNNSILDSQGHTINTWADL
LNRANLGIEVMHERNAHNFPLDLASSEPQAIALTAPAITS
>WP_026721654.1
MTTLLKQRSSDTLWERFCNWITNTENRLYIGWFGVLLIPTALTAAIAFSLAFIAAPPVDIDGIREAVSGSLLYGNNIITA
TVVPTSNAIGLHFYPIWEAASVDEWLYNGGPYQLIIFHFLIAIYAYMGRQWELSYRLGMRPWIPVAFSAPVAAATAVLLI
YPIGQGSFSDGMMLGISGTFNFMIVFSPEHNVLMHPFHMLGVAGVFGGALFSAMHGSLVTSTLVRVTTEVESANIGYKFG
QEEETYNIVAAHGYFGRLIFQYASFNNSRALHFFLAAWPVIGIWFAALGISTMSFNLNGFNFNNSVLDSQGHTINTWADL
LNRANLGIEVMHERNAHNFPLDLASGEPQPIALTAPAITS
>WP_016869984.1_2
MTTLLKQRSSASLWERFCNWITNTENRLYIGWFGVLLIPTALTAAIAFTLAFIAAPPVDIDGIREAVSGSLLYGNNIITA
TVVPTSNAIGLHFYPIWEAASLDEWLYNGGPYQLIIFHFLIAIYAYMGRQWELSYRLGMRPWIPVAFSAPVAAATAVLLI
YPIGQGSFSDGMMLGISGTFNFMIVFSPEHNVLMHPFHMLGVAGVFGGSLFSAMHGSLVTSTLVRATTEIESANVGYKFG
QEEETYNIVAAHGYFGRLIFQYASFNNSRSLHFFLAAWPVIGIWFAALGISTMSFNLNGFNFNNSILDSQGHTINTWADL
LNRANLGIEVMHERNAHNFPLDLASSEPQAIALTAPAITS
>WP_102181523.1
MTTLLKQRSSDSLWERFCNWITNTENRLYIGWFGVLLIPTALTAAIAFTLAFIAAPPVDIDGIREAVSGSLLYGNNIITA
TVVPTSNAIGLHFYPIWEAASLDEWLYNGGPYQLIIFHFLIAIYAYMGRQWELSYRLGMRPWIPVAFSAPVAAATAVLLI
YPIGQGSFSDGMMLGISGTFNFMIVFSPEHNVLMHPFHMLGVAGVFGGSLFSAMHGSLVTSTLVRATTEIESANVGYKFG
QEEETYNIVAAHGYFGRLIFQYASFNNSRSLHFFLAAWPVIGIWFAALGISTMSFNLNGFNFNNSILDSQGHTINTWADL
LNRANLGIEVMHERNAHNFPLDLASGEPQAIALTAPAITS
>WP_131121399.1
MTTLLKQRHSDSLWERFCNWITNTENRLYIGWFGVLLIPTALTAAIAFTLAFIAAPPVDIDGIREAVSGSLLYGNNIITA
TVVPTSNAIGLHFYPIWEAASLDEWLYNGGPYQLIIFHFLIAIYAYMGRQWELSYRLGMRPWISVAFSAPVAAATAVLLI
YPIGQGSFSDGMMLGISGTFNFMIVFSPEHNVLMHPFHMLGVAGVFGGALFSAMHGSLVTSTLVRVTTEVESANIGYKFG
QEEETYNIVAAHGYFGRLIFQYASFNNSRALHFFLAAWPVIGIWFAALGISTMSFNLNGFNFNNSVLDSQGHTINTWADL
LNRANLGIEVMHERNAHNFPLDLASGEPQAIALTAPAITS
>WP_016869984.1_3
MTTLLKQRSSASLWERFCNWITNTENRLYIGWFGVLLIPTALTAAIAFTLAFIAAPPVDIDGIREAVSGSLLYGNNIITA
TVVPTSNAIGLHFYPIWEAASLDEWLYNGGPYQLIIFHFLIAIYAYMGRQWELSYRLGMRPWIPVAFSAPVAAATAVLLI
YPIGQGSFSDGMMLGISGTFNFMIVFSPEHNVLMHPFHMLGVAGVFGGSLFSAMHGSLVTSTLVRATTEIESANVGYKFG
QEEETYNIVAAHGYFGRLIFQYASFNNSRSLHFFLAAWPVIGIWFAALGISTMSFNLNGFNFNNSILDSQGHTINTWADL
LNRANLGIEVMHERNAHNFPLDLASSEPQAIALTAPAITS
>RAM48246.1
SGAVVPSSNAIGLHFYPIWEAASLDEWLYNGGPYQLVIFHFLIGVFCYMGREWELSYRLGMRPWIAVAYSAPVAAASAVF
LIYPLGQGSFSDGMPLGISGTFNFMLVFQAEHNILMHPFHQLGVAGVFGGSLFSAMHGSLVTSSLVRETTETESQNYGYK
FGQEEETYNIVAAHGYFGRLIFQYASFNNSRSLHFFLAAWPVIGIWFTALGISTMAFNLNGFNFNQSVIDSQGRVINTWA
DIINRANLGMEVMHERNAHNFPLDLAATEAPAING
>MBF2061245.1
MTTTLQRRASGNVWERFCDWVTSTENRLYIGWFGVLMIPTLLAATTCFIIAFIAAPPVDIDGIREPVAGSLLYGNNIISG
AVVPSSNAIGLHFYPVWEAASLDEWLYNGGPYQLVIFHFLIGVFCYMGREWELSYRLGMRPWIAVAYSAPVAAATAVFLI
YPLGQGSFSDGMPLGISGTFNFMLVFQAEHNILMHPFHQLGVAGVFGGSLFSAMHGSLVTSSLVRETTETESQNYGYKFG
QEEETYNIVAAHGYFGRLIFQYASFNNSRSLHFFLAAWPVIGIWFTALGISTMAFNLNGFNFNQSVIDSQGRVINTWADI
INRANLGMEVMHERNAHNFPLDLASGDVAPVALTAPAING
>WP_010997721.1
MTATLQQRKSANVWEQFCEWITSTNNRLYIGWFGVLMIPTLLAATTCFIIAFIAAPPVDIDGIREPVAGSLIYGNNIISG
AVVPSSNAIGLHFYPIWEAASLDEWLYNGGPYQLVIFHFLTGVFCYLGREWELSYRLGMRPWICLAFSAPVAAATAVFLI
YPIGQGSFSDGMPLGISGTFNFMIVFQAEHNILMHPFHMLGVAGVFGGSLFSAMHGSLVTSSLVRETTENESQNYGYKFG
QEEETYNIVAAHGYFGRLIFQYASFNNSRQLHFFLAAWPVIGIWFTALGVSTMAFNLNGFNFNQSIIDSQGRVINTWADI
INRANLGMEVMHERNAHNFPLDLAAGEVAPVAISAPAING
>WP_010998994.1
MTTTLQQRSSANVWERFCTWITSTENRIYVGWFGVLMIPTLLAATVCFIIAFVAAPPVDIDGIREPVAGSLIYGNNIISG
AVVPSSNAIGLHFYPIWEAASLDEWLYNGGPYQLVIFHFLIGCACYLGRQWELSYRLGMRPWICVAYSAPLASATAVFLI
YPIGQGSFSDGMPLGISGTFNFMIVFQAEHNILMHPFHMLGVAGVFGGSLFSAMHGSLVTSSLVRETTEIESQNYGYKFG
QEEETYNIVAAHGYFGRLIFQYASFNNSRQLHFFLAAWPVIGIWFTALGVSTMAFNLNGFNFNQSIIDSQGRVINTWADI
INRANLGMEVMHERNAHNFPLDLAAGEVAPVALTAPAING
>WP_011140781.1
MTATLERRSSQGLWDRFADWVTSTNNRFYVGWFGVLMIPTLLSATICFVVAFVAAPPVDMDGIREPISGSLLYGNNIITG
AVIPSSNAIGLHFYPIWEAASMDEWLYNGGPYQLVVFHFLIGVFCYLGREWELSYRLGLRPWICIAYSAPVAAAAAVFLI
YPIGQGSFSDGMPLGISGTFNFMFVFQAEHNILNHPFHMLGVAGVFGGSLFSAMHGSLVTSSLIRETSMEESQNYGYKFG
QEEETYNIIAAHGYFGRLIFQYASFNNSRSLHFFLAAWPVIGIWFTALGISVMAFNLNGFNFNSSIVDSQGRAIYTWADI
VNRANLGMEVMHERNAHNFPLDLAGTESAPVAVGNADLNG
>WP_011141705.1
MATILRRRSLGNPWEQFANWITSTDNRFYIGWFGVLMVPTLLSATICFVVAFIAAPPVDMDGIREPISGSLLYGNNIITG
AVIPSSNAIGLHFYPIWEAASMDEWLYNGGPYQLVVFHFLIGIFAYLGREWEFSYRLGLRPWICVAYSAPVAAATAVFLI
YPMGQGSFSDGMSLGISGTFNFMFIFQAEHNILNHPLHMFGVAGVFGGSLFAAMHGSLVTSSLIKATSYEESQNYGYKFG
QEEETYNIVAAHGYFGRLIFQYASFTNSRSLHFFLAAWPVIGIWLTSLGICVMGFNLNGFNFNASITDNQGRTIYTWADI
VNRANLGIEVMHERNAHNFPLDLAGTESAPVAFAAALGDG
>WP_011142650.1
MTATLERRQAQGLWDRFADWVTSTHNRFYVGWFGVLMIPTLLSATICFVIAFVAAPPVDMDGIREPISGSLLYGNNIITG
AVIPSSNAIGLHFYPIWEAASMDEWLYNGGPYQLVVFHFLIGVFCYLGREWELSYRLGLRPWICIAYSAPVAAATAVFLV
YPIGQGSFSDGMPLGISGTFNFMFVFQAEHNILNHPFHMLGVAGVFGGALISAMHGSLVTSSLVSETSYEESQNYGYKFG
QAEETYNISAAHGYISRLVFQYFAFWGANSRSLHFIMAAFPVIGIWFTSLGISVMAFNLNGFNFNSSIVDSQGRAIYTWA
DIVNRANLGMEVMHERNAHNFPLDLAGTESAPVAVSTAKVGG
>WP_009454952.1
MTATLQRAQSANVWERFCNWITSTENRLYIGWFGVLMIPTLLAATTCFIIAFIAAPPVDIDGIREPVAGSLLYGNNIISG
AVVPSSNAIGLHFYPVWEAASLDEWLYNGGPYQLVIFHFLIGVFCYMGREWELSYRLGMRPWIAVAYSAPVAAATAVFLI
YPLGQGSFSDGMPLGISGTFNFMLVFQAEHNILMHPFHQLGVAGVFGGSLFSAMHGSLVTSSLVRETTETESQNYGYKFG
QEEETYNIVAAHGYFGRLIFQYASFNNSRSLHFFLAAWPVIGIWFTALGISTMAFNLNGFNFNQSVIDSQGRVINTWADI
INRANLGMEVMHERNAHNFPLDLASGDVAPVALTAPAING
>WP_017310587.1
MTATLQNARSANVWDRFCNWVTSTDNRLYVGWFGVLMIPTLLAATTCFIIAFIAAPPVDIDGIREPVAGSLMYGNNIISG
AVVPSSNAIGLHFYPIWEAASLDEWLYNGGPYQLVIFHFLIGVFCYMGREWELSYRLGMRPWIAVAYSAPVAAASAVFLI
YPLGQGSFSDGMPLGISGTFNFMLVFQAEHNILMHPFHQLGVAGVFGGSLFSAMHGSLVTSSLVRETTETESQNYGYKFG
QEEETYNIVAAHGYFGRLIFQYASFNNSRSLHFFLAAWPVIGIWFTALGISTMAFNLNGFNFNQSVIDSQGRVINTWADI
INRANLGMEVMHERNAHNFPLDLAAAEAAPVAISAPAING
>WP_017311243.1
MTATLQNARSANVWDRFCNWVTSTDNRLYVGWFGVLMIPTLLAATTCFIIAFIAAPPVDIDGIREPVAGSLMYGNNIISG
AVVPSSNAIGLHFYPIWEAASLDEWLYNGGPYQLVIFHFLIGVFCYMGREWELSYRLGMRPWIAVAYSAPVAAASAVFLI
YPLGQGSFSDGMPLGISGTFNFMLVFQAEHNILMHPFHQLGVAGVFGGSLFSAMHGSLVTSSLVRETTETESQNYGYKFG
QEEETYNIVAAHGYFGRLIFQYASFNNSRSLHFFLAAWPVIGIWFTALGISTMAFNLNGFNFNQSVIDSQGRVINTWADI
INRANLGMEVMHERNAHNFPLDLAAAEAPAING
>WP_009454952.1_2
MTATLQRAQSANVWERFCNWITSTENRLYIGWFGVLMIPTLLAATTCFIIAFIAAPPVDIDGIREPVAGSLLYGNNIISG
AVVPSSNAIGLHFYPVWEAASLDEWLYNGGPYQLVIFHFLIGVFCYMGREWELSYRLGMRPWIAVAYSAPVAAATAVFLI
YPLGQGSFSDGMPLGISGTFNFMLVFQAEHNILMHPFHQLGVAGVFGGSLFSAMHGSLVTSSLVRETTETESQNYGYKFG
QEEETYNIVAAHGYFGRLIFQYASFNNSRSLHFFLAAWPVIGIWFTALGISTMAFNLNGFNFNQSVIDSQGRVINTWADI
INRANLGMEVMHERNAHNFPLDLASGDVAPVALTAPAING
>WP_016860104.1
MTATLQRRESANVWDRFCNWVTSTDNRLYVGWFGVLMIPTLLAATTCFIIAFIAAPPVDIDGIREPVAGSLMYGNNIISG
AVVPSSNAIGLHFYPIWEAASLDEWLYNGGPYQLVIFHFLIGVFCYMGREWELSYRLGMRPWIAVAYSAPVAAASAVFLI
YPLGQGSFSDGMPLGISGTFNFMLVFQAEHNILMHPFHQLGVAGVFGGSLFSAMHGSLVTSSLVRETTETESQNYGYKFG
QEEETYNIVAAHGYFGRLIFQYASFNNSRSLHFFLAAWPVIGIWFTALGISTMAFNLNGFNFNQSVIDSQGRVINTWADI
INRANLGMEVMHERNAHNFPLDLAAAEAAPVAISAPAING
>WP_016873445.1
MTTTLQRRESANVWERFCEFITSTENRLYIGWFGVLMIPTLLAATACFIIAFIAAPPVDIDGIREPVAGSLLYGNNIISG
AVVPSSNAIGLHFYPIWEAASLDEWLYNGGPYQLVIFHFLIGVFCYLGREWELSYRLGMRPWIAVAYSAPVAAATAVFLI
YPLGQGSFSDGMPLGISGTFNFMLVFQAEHNILMHPFHQLGVAGVFGGSLFSAMHGSLVTSSLVRETTETESQNYGYKFG
QEEETYNIVAAHGYFGRLIFQYASFNNSRSLHFFLAAWPVIGIWFTALGISTMAFNLNGFNFNQSVIDSQGHVINTWADI
INRANLGMEVMHERNAHNFPLDLASAESAPVAISAPAING
>WP_016878921.1
MTTTLQRRESANVWERFCEFITSTENRLYIGWFGVLMIPTLLAATACFIIAFIAAPPVDIDGIREPVAGSLLYGNNIISG
AVVPSSNAIGLHFYPIWEAASLDEWLYNGGSYQLVIFHFLIGVFCYLGREWELSYRLGMRPWIAVAYSAPVAAATAVFLI
YPLGQGSFSDGMPLGISGTFNFMLVFQAEHNILMHPFHQLGVAGVFGGSLFSAMHGSLVTSSLVRETTETESQNYGYKFG
QEEETYNIVAAHGYFGRLIFQYASFNNSRSLHFFLAAWPVIGIWFTALGISTMAFNLNGFNFNQSVIDSQGHVINTWADI
INRANLGMEVMHERNAHNFPLDLASAESAPVAISAPAING
>WP_026720830.1
MTATLQRRESANVWERFCNWITSTNNRLYIGWFGVLMIPTLLAATTCFIIAFIAAPPVDIDGIREPVAGSLMYGNNIISG
AVVPSSNAIGLHFYPIWEAASLDEWLYNGGPYQLVIFHFLIGVFCYMGREWELSYRLGMRPWIAVAYSAPVAAATAVFLI
YPLGQGSFSDGMPLGISGTFNFMLVFQAEHNILMHPFHQLGVAGVFGGSLFSAMHGSLVTSSLVRETTETESQNYGYKFG
QEEETYNIVAAHGYFGRLIFQYASFNNSRSLHFFLAAWPVVGIWFTALGISTMAFNLNGFNFNQSVIDSQGRVINTWADI
INRANLGMEVMHERNAHNFPLDLAAAEAPAING
>WP_026731460.1
MTATLQRARSANVWERFCDWITSTNNRLYIGWFGVLMIPTLLAATTCFIIAFIAAPPVDIDGIREPVAGSLMYGNNIISG
AVVPSSNAIGLHFYPIWEAASLDEWLYNGGPYQLVIFHFLIGVFCYMGREWELSYRLGMRPWIAVAYSAPVAAATAVFLI
YPLGQGSFSDGMPLGISGTFNFMLVFQAEHNILMHPFHQLGVAGVFGGSLFSAMHGSLVTSSLVRETTETESQNYGYKFG
QEEETYNIVAAHGYFGRLIFQYASFNNSRSLHFFLAAWPVIGIWFTALGISTMAFNLNGFNFNQSVIDSQGRVINTWADI
INRANLGMEVMHERNAHNFPLDLASAEVAPVAISAPAING
>WP_026734420.1
MTATLQRARSANVWERFCDWITSTNNRLYIGWFGVLMIPTLLAATTCFIIAFIAAPPVDIDGIREPVAGSLMYGNNIISG
AVVPSSNAIGLHFYPIWEAASLDEWLYNGGPYQLVIFHFLIGVFCYMGREWELSYRLGMRPWIAVAYSAPVAAATAVFLI
YPLGQGSFSDGMPLGISGTFNFMLVFQAEHNILMHPFHQLGVAGVFGGSLFSAMHGSLVTSSLVRETTETESQNYGYKFG
QEEETYNIVAAHGYFGRLIFQYASFNNSRSLHFFLAAWPVIGIWFTALGISTMAFNLNGFNFNQSVIDSTGRVINTWADI
INRANLGMEVMHERNAHNFPLDLASAEVAPVAISAPAING
>WP_053455859.1
MTATIQQARRANVWDRFCNWVTSTDNRLYVGWFGVLMIPTLLAATTCFIIAFIAAPPVDIDGIREPVAGSLMYGNNIISG
AVVPSSNAIGLHFYPIWEAASLDEWLYNGGPYQLVIFHFLIGVFCYMGREWELSYRLGMRPWIAVAYSAPVAAASAVFLI
YPLGQGSFSDGMPLGISGTFNFMLVFQAEHNILMHPFHQLGVAGVFGGSLFSAMHGSLVTSSLVRETTETESQNYGYKFG
QEEETYNIVAAHGYFGRLIFQYASFNNSRSLHFFLAAWPVVGIWFTALGISTMAFNLNGFNFNQSVIDSQGRVINTWADI
INRANLGMEVMHERNAHNFPLDLASAEAAPVALSAPAING
>WP_053456443.1
MTATLQSARSANVWERFCNWITSTNNRLYIGWFGVLMIPTLLAATTCFIIAFIAAPPVDIDGIREPVAGSLMYGNNIISG
AVVPSSNAIGLHFYPIWEAASLDEWLYNGGPYQLVIFHFLIGVFCYMGREWELSYRLGMRPWIAVAYSAPVAAATAVFLI
YPLGQGSFSDGMPLGISGTFNFMLVFQAEHNILMHPFHQLGVAGVFGGSLFSAMHGSLVTSSLVRETTETESQNYGYKFG
QEEETYNIVAAHGYFGRLIFQYASFNNSRSLHFFLAAWPVVGIWFTALGISTMAFNLNGFNFNQSVIDSQGRVINTWADI
INRANLGMEVMHERNAHNFPLDLAATEAPAING
>WP_053458661.1
MTATLQSARSANVWERFCNWITSTNNRLYIGWFGVLMIPTLLAATTCFIIAFIAAPPVDIDGIREPVAGSLMYGNNIISG
AVVPSSNAIGLHFYPIWEAASLDEWLYNGGPYQLVIFHFLIGVFCYMGREWELSYRLGMRPWIAVAYSAPVAAATAVFLI
YPLGQGSFSDGMPLGISGTFNFMLVFQAEHNILMHPFHQLGVAGVFGGSLFSAMHGSLVTSSLVRETTETESQNYGYKFG
QEEETYNIVAAHGYFGRLIFQYASFNNSRSLHFFLAAWPVVGIWFTALGISTMAFNLNGFNFNQSVIDSQGRVINTWADI
INRANLGMEVMHERNAHNFPLDLAAAEAPAING
>WP_009454952.1_3
MTATLQRAQSANVWERFCNWITSTENRLYIGWFGVLMIPTLLAATTCFIIAFIAAPPVDIDGIREPVAGSLLYGNNIISG
AVVPSSNAIGLHFYPVWEAASLDEWLYNGGPYQLVIFHFLIGVFCYMGREWELSYRLGMRPWIAVAYSAPVAAATAVFLI
YPLGQGSFSDGMPLGISGTFNFMLVFQAEHNILMHPFHQLGVAGVFGGSLFSAMHGSLVTSSLVRETTETESQNYGYKFG
QEEETYNIVAAHGYFGRLIFQYASFNNSRSLHFFLAAWPVIGIWFTALGISTMAFNLNGFNFNQSVIDSQGRVINTWADI
INRANLGMEVMHERNAHNFPLDLASGDVAPVALTAPAING
>WP_062247150.1
MTATLQRAQSANVWERFCNWITSTENRLYIGWFGVLMIPTLLAATTCFIIAFIAAPPVDIDGIREPVAGSLLYGNNIISG
AVVPSSNAIGLHFYPVWEAASLDEWLYNGGPYQLVIFHFLIGVFCYMGREWELSYRLGMRPWIAVAYSAPVAAATAVFLI
YPLGQGSFSDGMPLGISGTFNFMLVFQAEHNILMHPFHQLGVAGVFGGSLFSAMHGSLVTSSLVRETTETESQNYGYKFG
QEEETYNIVAAHGYFGRLIFQYASFNNSRSLHFFLAAWPVIGIWFTALGISTMAFNLNGFNFNQSVIDSQGRVINTWADI
INRANLGMEVMHERNAHNFPLDLASGDVAPVALTAPAINA
>WP_073554622.1
MTTTLQRRASGNVWERFCDWVTSTENRLYIGWFGVLMIPTLLAATTCFIIAFIAAPPVDIDGIREPVAGSLLYGNNIISG
AVVPSSNAIGLHFYPVWEAASLDEWLYNGGPYQLVIFHFLIGVFCYMGREWELSYRLGMRPWIAVAYSAPVAAATAVFLI
YPLGQGSFSDGMPLGISGTFNFMLVFQAEHNILMHPFHQLGVAGVFGGSLFSAMHGSLVTSSLVRETTETESQNYGYKFG
QEEETYNIVAAHGYFGRLIFQYASFNNSRSLHFFLAAWPVIGIWFTALGISTMAFNLNGFNFNQSVIDSQGRVINTWADI
INRANLGMEVMHERNAHNFPLDLASGDVAPVALTAPAING
>WP_096673441.1
MTATLQRRESANVWERFCNWVTSTDNRLYVGWFGVLMIPTLLAATTCFIIAFIAAPPVDIDGIREPVAGSLMYGNNIISG
AVVPSSNAIGLHFYPIWEAASLDEWLYNGGPYQLVIFHFLIGVFCYMGREWELSYRLGMRPWIAVAYSAPVAAASAVFLI
YPLGQGSFSDGMPLGISGTFNFMLVFQAEHNILMHPFHQLGVAGVFGGSLFSAMHGSLVTSSLVRETTETESQNYGYKFG
QEEETYNIVAAHGYFGRLIFQYASFNNSRSLHFFLAAWPVVGIWFTALGISTMAFNLNGFNFNQSVIDSQGRVINTWADI
INRANLGMEVMHERNAHNFPLDLAAAESERVAISAPAING
>WP_096673919.1
MTATLQRRESANVWERFCNWVTSTDNRLYVGWFGVLMIPTLLAATTCFIIAFIAAPPVDIDGIREPVAGSLMYGNNIISG
AVVPSSNAIGLHFYPIWEAASLDEWLYNGGPYQLVIFHFLIGVFCYMGREWELSYRLGMRPWIAVAYSAPVAAASAVFLI
YPLGQGSFSDGMPLGISGTFNFMLVFQAEHNILMHPFHQLGVAGVFGGSLFSAMHGSLVTSSLVRETTETESQNYGYKFG
QEEETYNIVAAHGYFGRLIFQYASFNNSRSLHFFLAAWPVVGIWFTALGISTMAFNLNGFNFNQSVIDSQGRVINTWADI
INRANLGMEVMHERNAHNFPLDLAAVEAPAING
>WP_096678265.1
MTATLQRRESANVWERFCNWVTSTDNRLYVGWFGVLMIPTLLAATTCFIIAFIAAPPVDIDGIREPVAGSLMYGNNIISG
AVVPSSNAIGLHFYPIWEAASLDEWLYNGGPYQLVIFHFLIGVFCYMGREWELSYRLGMRPWIAVAYSAPVAAASAVFLI
YPLGQGSFSDGMPLGISGTFNFMLVFQAEHNILMHPFHQLGVAGVFGGSLFSAMHGSLVTSSLVRETTETESQNYGYKFG
QEEETYNIVAAHGYFGRLIFQYASFNNSRSLHFFLAAWPVVGIWFTALGISTMAFNLNGFNFNQSVIDSQGRVINTWADI
INRANLGMEVMHERNAHNFPLDLAAAESATVAISAPAING
>WP_102203810.1
MTATLQRAQSANVWERFCNWITSTENRLYIGWFGVLMIPTLLAATTCFIIAFIAAPPVDIDGIREPVAGSLLYGNNIISG
AVVPSSNAIGLHFYPVWEAASLDEWLYNGGPYQLVIFHFLIGVFCYMGREWELSYRLGMRPWIAVAYSAPVAAATAVFLI
YPLGQGSFSDGMPLGISGTFNFMLVFQAEHNILMHPFHQLGVAGVFGGSLFSAMHGSLVTSSLVRETTETESQNYGYKFG
QEEETYNIVAAHGYFGRLIFQYASFNNSRSLHFFLAAWPVIGIWFTALGISTMA
>WP_102175225.1
MTATLQRAQSANVWERFCNWITSTENRLYIGWFGVLMIPTLLAATTCFIIAFIAAPPVDIDGIREPVAGSLLYGNNIISG
AVVPSSNAIGLHFYPVWEAASLDEWLYNGGPYQLVIFHFLIGVFCYMGREWELSYRLGMRPWIAVAYSAPVAAATAVFLI
YPLGQGSFSDGMPLGISGTFNFMLVFQAEHNILMHPFHQLGVAGVFGGSLFSAMHGSLVTSSLVRETTETESQNYGYKFG
QEEETYNIVAAHGYFGRLIFQYASFNNSRSLHFFLAAWPVIGIWFTA
>WP_102146552.1
MTATLQRAQSANVWERFCNWITSTENRLYIGWFGVLMIPTLLAATTCFIIAFIAAPPVDIDGIREPVAGSLLYGNNIISG
AVVPSSNAIGLHFYPVWEAASLDEWLYNGGPYQLVIFHFLIGVFCYMGREWELSYRLGMRPWIAVAYSAPVAAATAVFLI
YPLGQGSFSDGMPLGISGTFNFMLVFQAEHNILMHPFHQLGVAGVFGGSLFSAMHGSLVTSSLVRETTETESQNYGYKFG
QEEETYNIVAAHGYFGRLIFQYASFNNSRSLHFFLAAWPVIGIWFTALGISTMAFNLNGFNF
>WP_102204272.1
MTATLQRAQSANVWERFCNWITSTENRLYIGWFGVLMIPTLLAATTCFIIAFIAAPPVDIDGIREPVAGSLLYGNNIISG
AVVPSSNAIGLHFYPVWEAASLDEWLYNGGPYQLVIFHFLIGVFCYMGREWELSYRLGMRPWIAVAYSAPVAAATAVFLI
YPLGQGSFSDGMPLGISGTFNFMLVFQAEHNILMHPFHQLGVAGVFGGSLFSAMHGSLVTSSLVRETTETESQNYGYKFG
QEEETYNIVAAHGYFGRLIFQYASFNNSRSLHFFLAAWPVIGIWFTALGISTMAFNLNGFNFNQSVIDSQGRVINTW
>WP_102146552.1_2
MTATLQRAQSANVWERFCNWITSTENRLYIGWFGVLMIPTLLAATTCFIIAFIAAPPVDIDGIREPVAGSLLYGNNIISG
AVVPSSNAIGLHFYPVWEAASLDEWLYNGGPYQLVIFHFLIGVFCYMGREWELSYRLGMRPWIAVAYSAPVAAATAVFLI
YPLGQGSFSDGMPLGISGTFNFMLVFQAEHNILMHPFHQLGVAGVFGGSLFSAMHGSLVTSSLVRETTETESQNYGYKFG
QEEETYNIVAAHGYFGRLIFQYASFNNSRSLHFFLAAWPVIGIWFTALGISTMAFNLNGFNF
>WP_102146552.1_3
MTATLQRAQSANVWERFCNWITSTENRLYIGWFGVLMIPTLLAATTCFIIAFIAAPPVDIDGIREPVAGSLLYGNNIISG
AVVPSSNAIGLHFYPVWEAASLDEWLYNGGPYQLVIFHFLIGVFCYMGREWELSYRLGMRPWIAVAYSAPVAAATAVFLI
YPLGQGSFSDGMPLGISGTFNFMLVFQAEHNILMHPFHQLGVAGVFGGSLFSAMHGSLVTSSLVRETTETESQNYGYKFG
QEEETYNIVAAHGYFGRLIFQYASFNNSRSLHFFLAAWPVIGIWFTALGISTMAFNLNGFNF
>WP_009454952.1_4
MTATLQRAQSANVWERFCNWITSTENRLYIGWFGVLMIPTLLAATTCFIIAFIAAPPVDIDGIREPVAGSLLYGNNIISG
AVVPSSNAIGLHFYPVWEAASLDEWLYNGGPYQLVIFHFLIGVFCYMGREWELSYRLGMRPWIAVAYSAPVAAATAVFLI
YPLGQGSFSDGMPLGISGTFNFMLVFQAEHNILMHPFHQLGVAGVFGGSLFSAMHGSLVTSSLVRETTETESQNYGYKFG
QEEETYNIVAAHGYFGRLIFQYASFNNSRSLHFFLAAWPVIGIWFTALGISTMAFNLNGFNFNQSVIDSQGRVINTWADI
INRANLGMEVMHERNAHNFPLDLASGDVAPVALTAPAING
>WP_016860104.1_2
MTATLQRRESANVWDRFCNWVTSTDNRLYVGWFGVLMIPTLLAATTCFIIAFIAAPPVDIDGIREPVAGSLMYGNNIISG
AVVPSSNAIGLHFYPIWEAASLDEWLYNGGPYQLVIFHFLIGVFCYMGREWELSYRLGMRPWIAVAYSAPVAAASAVFLI
YPLGQGSFSDGMPLGISGTFNFMLVFQAEHNILMHPFHQLGVAGVFGGSLFSAMHGSLVTSSLVRETTETESQNYGYKFG
QEEETYNIVAAHGYFGRLIFQYASFNNSRSLHFFLAAWPVIGIWFTALGISTMAFNLNGFNFNQSVIDSQGRVINTWADI
INRANLGMEVMHERNAHNFPLDLAAAEAAPVAISAPAING
>WP_017310587.1_2
MTATLQNARSANVWDRFCNWVTSTDNRLYVGWFGVLMIPTLLAATTCFIIAFIAAPPVDIDGIREPVAGSLMYGNNIISG
AVVPSSNAIGLHFYPIWEAASLDEWLYNGGPYQLVIFHFLIGVFCYMGREWELSYRLGMRPWIAVAYSAPVAAASAVFLI
YPLGQGSFSDGMPLGISGTFNFMLVFQAEHNILMHPFHQLGVAGVFGGSLFSAMHGSLVTSSLVRETTETESQNYGYKFG
QEEETYNIVAAHGYFGRLIFQYASFNNSRSLHFFLAAWPVIGIWFTALGISTMAFNLNGFNFNQSVIDSQGRVINTWADI
INRANLGMEVMHERNAHNFPLDLAAAEAAPVAISAPAING
>WP_131120533.1
MTATLQNARSANVWDRFCNWVTSTDNRLYVGWFGVLMIPTLLAATTCFIIAFIAAPPVDIDGIREPVAGSLMYGNNIISG
AVVPSSNAIGLHFYPIWEAASLDEWLYNGGPYQLVIFHFLIGVFCYMGREWELSYRLGMRPWIAVAYSAPVAAASAVFLI
YPLGQGSFSDGMPLGISGTFNFMLVFQAEHNILMHPFHQLGVAGVFGGSLFSAMHGSLVTSSLVRETTETESQNYGYKFG
QEEETYNIVAAHGYFGRLIFQYASFNNSRSLHFFLAAWPVIGIWFTALGISTMAFNLNGFNFNQSVIDSQGRVINTWADI
INRANLGMEVMHERNAHNFPLDLAATEAPAING
