# Supplementary material for: Compensatory Transcriptional Response of Fischerella thermalis to Thermal Damage of the Photosynthetic Electron Transfer Chain
Source: Molecules. 2022 Dec 3;27(23):8515. doi: 10.3390/molecules27238515 (PMC9740203; doi:10.3390/molecules27238515)
Supplement: Supplementary file 1 [file molecules-27-08515-s001.zip › alignments/all_psbA_aligned.fasta]

>WP_096680229.1
MKLESDHVIATSDNSNYTSEPTASKLSERRKK---VNHWEIFCSWVTSTENRLYVGWFGV
LMIPCILTATIVFIIAIIAAPPVDMDGIGAPISGSILSGNNIITAAVVPTSAAIGLHFYP
IWEAASIDEWLYNGGPYQMIVLHFLIGIIAYQDREWELSYRLGMRPWISLAFTAPVAAAV
SVLLIYPVGQGSLSAGMPLGISGTFYFMLQFQADHNILMSPLHSLGVIGVLGGAFAAAMH
GSLVTSTLTRSYNHSESESMNKGYKLGQQHPTYDFRSAQ-VYLWYLIWHHVSF-----PN
SRKLHFFLAALPVAGIWSAALGVDIAAFDFDYLQFRQPQINSQGHIIYTWADTIDWASLG
IKVLDERHIYNFPENLTTGEVMPNKLAS----------------
>WP_016873418.1
MKLESDHVIATSDSSDYTSEPTANKLSKRRKK---VNYWEKFCSWVTSTENRLYVGWFGV
LMIPCVLTAATVFIIAIIAAPPVDMDGIGVPISGSILSGNNIITAAVVPTSAAIGLHFYP
IWEAASIDEWLYNGGPYQLIVLHFLIGIIAYQDREWELSYRLGMRPWISLAFTAPVAASV
SVLLIYPVGQGSLSAGMPLGISGTFHFMLQFQADHNILMSPLHQLGVIGVLGGAFAAAMH
GSLVTSTLIRSHNHSESESINKGYKLGQQHPTYNFRSAQ-VYLWHLIWQRVSF-----PN
SRKLHFFLAALPVAGIWSAALGVDIAAFDFDYLQFHQPELKSQGQIIHTWADTIDWASLG
IKVLDERHIYDFPENLTAGEVVPWK-------------------
>WP_051470119.1
--------MATSDSSDYTSEPTANKLSERRKK---VNHWEKFCSWVTSTENRLYIGWFGV
LMIPCILTATTVFIIAIIAAPPVDMDGIGAPISGSILSGNNIITAAVVPTSAAIGLHFYP
IWEAASLDEWLYNGGPYQMIVLHFLIGIIAYQDREWELSYRLGMRPWVSLAFTAPVAAAV
SVLLIYPVGQGSLSAGMPLGISGTFHFMLQFQADHNILMSPLHQLGVIGVLGGAFAAAMH
GSLVTSTLTRSHNHSESESINKGYKLGQQHPTYNFRFAQ-VYLWHLIWHRVSF-----PN
SRTLHFFLAALPVAGIWSAALGVDIAAFDFDYLQFHQPEIKSQGQIIHTWADTIDWASLG
IKILDERHIYDFPENLTASEVVPWK-------------------
>NWF60083.1
MKLESDHVIATSDSSDYTSEPTANKLSERRKK---VNHWEKFCSWVTSTENRLYIGWFGV
LMIPCILTATTVFIIAIIAAPPVDMDGIGAPISGSILSGNNIITAAVVPTSAAIGLHFYP
IWEAASLDEWLYNGGPYQMIVLHFLIGIIAYQDREWELSYRLGMRPWVSLAFTAPVAAAV
SVLLIYPVGQGSLSAGMPLGISGTFHFMLQFQADHNILMSPLHQLGVIGVLGGAFAAAMH
GSLVTSTLIRSHNHSEPESINKGYKLGQQHPTYNFRFAQ-VYLWHLIWHRVSF-----PN
SRTLHFFLAALPVAGIWSAALGVDIAAFDFDYLQFHQPEIKSQGQIIHTWADTIDWASLG
IKILDERHIYDFPENLTAGEVVPWK-------------------
>WP_051035572.1
--------MATSDSSNYTSEPTANKLSERRKK---VNHWEKFCSWVTSTENRLYVGWFGV
LMIPCILTATTVFIIAIIAAPPVDMDGIGAPISGSILSGNNIITAAVVPTSAAIGLHFYP
IWEATSIDEWLYNGGPYQMIVLHFLIGIIAYQDREWELSYRLGMRPWISLAFTAPVAASV
SVLLIYPVGQGSLSAGMPLGISGTFHFMLQFQADHNILMNPLHQLGVIGVLGGAFAAAMH
GSLVTSTLIRSHNHSESESINKGYKLGQKHPTYNFRFAQ-IYLWHLIWHRVSF-----PN
SRKLHFFLAALPVAGIWSAALGVDIAAFDFDYLQFHQPEIKSQGQIIHTWADTIDWASLG
IKILDERHIYDFPENLTAGEVVPWK-------------------
>WP_051035572.1_2
--------MATSDSSNYTSEPTANKLSERRKK---VNHWEKFCSWVTSTENRLYVGWFGV
LMIPCILTATTVFIIAIIAAPPVDMDGIGAPISGSILSGNNIITAAVVPTSAAIGLHFYP
IWEATSIDEWLYNGGPYQMIVLHFLIGIIAYQDREWELSYRLGMRPWISLAFTAPVAASV
SVLLIYPVGQGSLSAGMPLGISGTFHFMLQFQADHNILMNPLHQLGVIGVLGGAFAAAMH
GSLVTSTLIRSHNHSESESINKGYKLGQKHPTYNFRFAQ-IYLWHLIWHRVSF-----PN
SRKLHFFLAALPVAGIWSAALGVDIAAFDFDYLQFHQPEIKSQGQIIHTWADTIDWASLG
IKILDERHIYDFPENLTAGEVVPWK-------------------
>WP_016868706.1
MKLESDHVIATSDSSNYTSEPTANKLSERRKK---VNHWEKFCSWVTSTENRLYVGWFGV
LMIPCILTATTVFIIAIIAAPPVDMDGIGAPISGSILSGNNIITAAVVPTSAAIGLHFYP
IWEATSIDEWLYNGGPYQMIVLHFLIGIIAYQDREWELSYRLGMRPWISLAFTAPVAASV
SVLLIYPVGQGSLSAGMPLGISGTFHFMLQFQADHNILMNPLHQLGVIGVLGGAFAAAMH
GSLVTSTLIRSHNHSESESINKGYKLGQKHPTYNFRFAQ-IYLWHLIWHRVSF-----PN
SRKLHFFLAALPVAGIWSAALGVDIAAFDFDYLQFHQPEIKSQGQIIHTWADTIDWASLG
IKILDERHIYDFPENLTAGEVVPWK-------------------
>MBF2061449.1
MKLESDHVIATSDSSNYTSEPTANKLSERRKK---VNHWEKFCSWVTSTENRLYIGWFGV
LMIPCILTATTVFIIAIIAAPPVDMDGIGAPISGSILSGNNIITAAVVPTSAAIGLHFYP
IWEAVSIDEWLYNGGPYQMIVLHFLIGIIAYQDREWELSYRLGMRPWISLAFTAPVAAAV
SVLLIYPVGQGSLSAGMPLGISGTFHFMLQFQADHNILMNPLHQLGVIGVLGGAFAAAMH
GSLVTSTLIRSYNHSESESINKGYKLGQQHPTYNFRSAQ-VYLWHLIWHRVSF-----PN
SRKLHFFLAALPVAGIWSAALGVDIAAFDFDYLQFHQPEIKSQGQPIHTWADTIDWASLG
IKILDERHIYDFPENLTAGEVVPWK-------------------
>MBF1988144.1
MKLESDHVIATSDSSNYTSEPTANKLSERRKK---VNHWEKFCSWVTSTENRLYIGWFGV
LMIPCILTATTVFIIAIIAAPPVDMDGIGAPISGSILSGNNIITAAVVPTSAAIGLHFYP
IWEAVSIDEWLYNGGPYQMIVLHFLIGIIAYQDREWELSYRLGMRPWISLAFTAPVAAAV
SVLLIYPVGQGSLSAGMPLGISGTFHFMLQFQADHNILMNPLHQLGVIGVLGGAFAAAMH
GSLVTSTLIRSYNHSESESINKGYKLGQQHPTYNFRSAQ-VYLWHLIWHRVSF-----PN
SRKLHFFLAALPVAGIWSAALGVDIAAFDFDYLQFHQPEIKSQGQPIHTWADTIDWASLG
IKILDERHIYDFPENLTAGEVVPWK-------------------
>MBF2069918.1
MKLESDHVIATSDSSNYTSEPTANKLSERRKK---VNHWEKFCSWVTSTENRLYIGWFGV
LMIPCILTATTVFIIAIIAAPPVDMDGIGAPISGSILSGNNIITAAVVPTSAAIGLHFYP
IWEAVSIDEWLYNGGPYQMIVLHFLIGIIAYQDREWELSYRLGMRPWISLAFTAPVAAAV
SVLLIYPVGQGSLSAGMPLGISGTFHFMLQFQADHNILMNPLHQLGVIGVLGGAFAAAMH
GSLVTSTLIRSYNHSESESINKGYKLGQQHPTYNFRSAQ-VYLWHLIWHRVSF-----PN
SRKLHFFLAALPVAGIWSAALGVDIAAFDFDYLQFHQPEIKSQGQPIHTWADTIDWASLG
IKILDERHIYDFPENLTAGEVVPWK-------------------
>WP_219725089.1
--------MATSDRSNYTSEPTANKLSERRKK---VNHWEKFCSWVTSTENRLYIGWFGV
LMIPCILTATTVFIIAIIAAPPVDMDGIGAPISGSILSGNNIITAAVVPTSAAIGLHFYP
IWEAVSIDEWLYNGGPYQMIVLHFLIGIIAYQDREWELSYRLGMRPWISLAFTAPVAAAV
SVLLIYPVGQGSLSAGMPLGISGTFHFMLQFQADHNILMNPLHQLGVIGVLGGAFAAAMH
GSLVTSTLIRSYNHSESESINKGYKLGQQHPTYNFRSAQ-VYLWHLIWHRVSF-----PN
SRKLHFFLAALPVAGIWSAALGVDIAAFDFDYLQFHQPEIKSQGQPIHTWADTIDWASLG
IKILDERHIYDFPENLTAGEVVPWK-------------------
>PMB03174.1
MKLESDHVIATSDSSNYTSEPTANKLSERRKK---VNYWEKFCSWVTSTENRLYVGWFGV
LMIPCILTATTVFIIAIIAAPPVDMDGIGAPISGSILSGNNIITAAVVPTSAAIGLHFYP
IWQAASIDEWLYNGGPYQMIVLHFLIGIIAYQDREWELSYRLGMRPWISLAFTAPVAAAV
SVLLIYPVGQGSLSAGMPLGISGTFHFMLQFQADHNILMNPLHQLGVIGVLGGAFAAAMH
GSLVTSTLIRSHNHSESESINKGYKLGQQHPTYNFRSAQ-VYLWHLIWHRVSF-----PN
SRKLHFFLAALPVAGIWSAALGVDIAAFDFDYLQFHQPEIKTQGLIIHTWADTIDWASLG
IKILDERHIYDFPENLTAGEVVPWK-------------------
>WP_219724634.1
--------MATSDSSNYTSEPTANKLSERRKK---VNYWEKFCSWVTSTENRLYVGWFGV
LMIPCILTATTVFIIAIIAAPPVDMDGIGAPISGSILSGNNIITAAVVPTSAAIGLHFYP
IWQAASIDEWLYNGGPYQMIVLHFLIGIIAYQDREWELSYRLGMRPWISLAFTAPVAAAV
SVLLIYPVGQGSLSAGMPLGISGTFHFMLQFQADHNILMNPLHQLGVIGVLGGAFAAAMH
GSLVTSTLIRSHNHSESESINKGYKLGQQHPTYNFRSAQ-VYLWHLIWHRVSF-----PN
SRKLHFFLAALPVAGIWSAALGVDIAAFDFDYLQFHQPEIKTQGLIIHTWADTIDWASLG
IKILDERHIYDFPENLTAGEVVPWK-------------------
>WP_050815567.1
--------MATSDSSNYTSEPTANKLSERRKK---VNHWEKFCSWVTSTENRLYVGWFGV
LMIPCILTATTVFIIAIIAAPPVDMDGIGAPISGSILSGNNIITAAVVPTSAAIGLHFYP
IWEAASIDEWLYNGGPYQMIVLHFLIGIIAYQDREWELSYRLGMRPWISLAFTAPVAASV
SVLLVYPVGQGSLSAGMPLGISGTFHFMLQFQADHNILMNPLHQLGVIGVLGGAFAAAMH
GSLVTSTLIRSHNHSESESINKGYKLGQQHPTYNFRSAQ-VYLWHLIWHRVSF-----PN
SRKLHFFLAALPVAGIWSAALGVDIAAFDFDYLQFHQPEIKSQGQLIHTWADTIDWASLG
IKILDERHIYDFPENLTAGEVVPWK-------------------
>WP_050815567.1_2
--------MATSDSSNYTSEPTANKLSERRKK---VNHWEKFCSWVTSTENRLYVGWFGV
LMIPCILTATTVFIIAIIAAPPVDMDGIGAPISGSILSGNNIITAAVVPTSAAIGLHFYP
IWEAASIDEWLYNGGPYQMIVLHFLIGIIAYQDREWELSYRLGMRPWISLAFTAPVAASV
SVLLVYPVGQGSLSAGMPLGISGTFHFMLQFQADHNILMNPLHQLGVIGVLGGAFAAAMH
GSLVTSTLIRSHNHSESESINKGYKLGQQHPTYNFRSAQ-VYLWHLIWHRVSF-----PN
SRKLHFFLAALPVAGIWSAALGVDIAAFDFDYLQFHQPEIKSQGQLIHTWADTIDWASLG
IKILDERHIYDFPENLTAGEVVPWK-------------------
>WP_219724697.1
--------MATSDSSNYTSEPTANKLSERRKK---VNHWEKFCSWVTSTENRLYIGWFGV
LMIPCILTATTVFIIAIIAAPPVDMDGIGAPISGSILSGNNIITAAVVPTSAAIGLHFYP
IWEAASIDEWLYNGGPYQMIVLHFLIGIIAYQDREWELSYRLGMRPWISLAFTAPVAASV
SVLLVYPVGQGSLSAGMPLGISGTFHFMLQFQADHNILMNPLHQLGVIGVLGGAFAAAMH
GSLVTSTLIRSHNHSESESINKGYKLGQQHPTYNFRSAQ-VYLWHLIWHRVSF-----PN
SRKLHFFLAALPVAGIWSAALGVDIAAFDFDYLQFHQPEIKSQGQLIHTWADTIDWASLG
IKILDERHIYDFPENLTAGEVVPWK-------------------
>PMB52540.1
MKLESDHVIATSDSSNYTSEPTANKLSERRKK---VNYWEKFCSWVTSTENRLYVGWFGV
LMIPCILTATTVFIIAIIAAPPVDMDGIGAPISGSILSGNNIITAAVVPTSAAIGLHFYP
IWEAASIDEWLYNGGPYQMIVLHFLIGIIAYQDREWELSYRLGMRPWISLAFTAPVAAAV
SVLLIYPVGQGSLSAGMPLGISGTFHFMLQFQADHNILMNPLHQLGVIGVLGGAFAAAMH
GSLVTSTLIRNHNHSESESINKGYKLGQQHPTYNFRSAQ-VYLWHLIWHRVSF-----PN
SRKLHFFLAALPVAGIWSAALGVDIAAFDFDYLQFHQPEIKSQGQIIHTWADTIDWASLG
IKILDERHIYDFPENLTAGEVVPWK-------------------
>WP_219723245.1
--------MATSDSSNYTSEPTANKLSERRKK---VNHWEKFCSWVTSTENRLYVGWFGV
LMIPCILTATTVFIIAIIAAPPVDMDGIGAPISGSILSGNNIITAAVVPTSAAIGLHFYP
IWEAVSIDEWLYNGGPYQMIVLHFLIGIIAYQDREWELSYRLGMRPWISLAFTAPVAAAV
SVLLIYPVGQGSLSAGMPLGISGTFHFMLQFQADHNILMSPLHQLGVIGVLGGAFAAAMH
GSLVTSTLIRSHNHSESESINKGYKLGQQHPTYNFRFAQ-VYLWHLIWHRVSF-----PN
SRTLHFFLAALPVAGIWSAALGVDIAAFDFDYLQFHQPEIKSQGQIIHTWADTIDWASLG
IKILDERHIYDFPENLTAGEVVPWK-------------------
>WP_219723245.1_2
--------MATSDSSNYTSEPTANKLSERRKK---VNHWEKFCSWVTSTENRLYVGWFGV
LMIPCILTATTVFIIAIIAAPPVDMDGIGAPISGSILSGNNIITAAVVPTSAAIGLHFYP
IWEAVSIDEWLYNGGPYQMIVLHFLIGIIAYQDREWELSYRLGMRPWISLAFTAPVAAAV
SVLLIYPVGQGSLSAGMPLGISGTFHFMLQFQADHNILMSPLHQLGVIGVLGGAFAAAMH
GSLVTSTLIRSHNHSESESINKGYKLGQQHPTYNFRFAQ-VYLWHLIWHRVSF-----PN
SRTLHFFLAALPVAGIWSAALGVDIAAFDFDYLQFHQPEIKSQGQIIHTWADTIDWASLG
IKILDERHIYDFPENLTAGEVVPWK-------------------
>WP_219723245.1_3
--------MATSDSSNYTSEPTANKLSERRKK---VNHWEKFCSWVTSTENRLYVGWFGV
LMIPCILTATTVFIIAIIAAPPVDMDGIGAPISGSILSGNNIITAAVVPTSAAIGLHFYP
IWEAVSIDEWLYNGGPYQMIVLHFLIGIIAYQDREWELSYRLGMRPWISLAFTAPVAAAV
SVLLIYPVGQGSLSAGMPLGISGTFHFMLQFQADHNILMSPLHQLGVIGVLGGAFAAAMH
GSLVTSTLIRSHNHSESESINKGYKLGQQHPTYNFRFAQ-VYLWHLIWHRVSF-----PN
SRTLHFFLAALPVAGIWSAALGVDIAAFDFDYLQFHQPEIKSQGQIIHTWADTIDWASLG
IKILDERHIYDFPENLTAGEVVPWK-------------------
>WP_219723245.1_4
--------MATSDSSNYTSEPTANKLSERRKK---VNHWEKFCSWVTSTENRLYVGWFGV
LMIPCILTATTVFIIAIIAAPPVDMDGIGAPISGSILSGNNIITAAVVPTSAAIGLHFYP
IWEAVSIDEWLYNGGPYQMIVLHFLIGIIAYQDREWELSYRLGMRPWISLAFTAPVAAAV
SVLLIYPVGQGSLSAGMPLGISGTFHFMLQFQADHNILMSPLHQLGVIGVLGGAFAAAMH
GSLVTSTLIRSHNHSESESINKGYKLGQQHPTYNFRFAQ-VYLWHLIWHRVSF-----PN
SRTLHFFLAALPVAGIWSAALGVDIAAFDFDYLQFHQPEIKSQGQIIHTWADTIDWASLG
IKILDERHIYDFPENLTAGEVVPWK-------------------
>WP_219723245.1_5
--------MATSDSSNYTSEPTANKLSERRKK---VNHWEKFCSWVTSTENRLYVGWFGV
LMIPCILTATTVFIIAIIAAPPVDMDGIGAPISGSILSGNNIITAAVVPTSAAIGLHFYP
IWEAVSIDEWLYNGGPYQMIVLHFLIGIIAYQDREWELSYRLGMRPWISLAFTAPVAAAV
SVLLIYPVGQGSLSAGMPLGISGTFHFMLQFQADHNILMSPLHQLGVIGVLGGAFAAAMH
GSLVTSTLIRSHNHSESESINKGYKLGQQHPTYNFRFAQ-VYLWHLIWHRVSF-----PN
SRTLHFFLAALPVAGIWSAALGVDIAAFDFDYLQFHQPEIKSQGQIIHTWADTIDWASLG
IKILDERHIYDFPENLTAGEVVPWK-------------------
>WP_219723245.1_6
--------MATSDSSNYTSEPTANKLSERRKK---VNHWEKFCSWVTSTENRLYVGWFGV
LMIPCILTATTVFIIAIIAAPPVDMDGIGAPISGSILSGNNIITAAVVPTSAAIGLHFYP
IWEAVSIDEWLYNGGPYQMIVLHFLIGIIAYQDREWELSYRLGMRPWISLAFTAPVAAAV
SVLLIYPVGQGSLSAGMPLGISGTFHFMLQFQADHNILMSPLHQLGVIGVLGGAFAAAMH
GSLVTSTLIRSHNHSESESINKGYKLGQQHPTYNFRFAQ-VYLWHLIWHRVSF-----PN
SRTLHFFLAALPVAGIWSAALGVDIAAFDFDYLQFHQPEIKSQGQIIHTWADTIDWASLG
IKILDERHIYDFPENLTAGEVVPWK-------------------
>WP_219723245.1_7
--------MATSDSSNYTSEPTANKLSERRKK---VNHWEKFCSWVTSTENRLYVGWFGV
LMIPCILTATTVFIIAIIAAPPVDMDGIGAPISGSILSGNNIITAAVVPTSAAIGLHFYP
IWEAVSIDEWLYNGGPYQMIVLHFLIGIIAYQDREWELSYRLGMRPWISLAFTAPVAAAV
SVLLIYPVGQGSLSAGMPLGISGTFHFMLQFQADHNILMSPLHQLGVIGVLGGAFAAAMH
GSLVTSTLIRSHNHSESESINKGYKLGQQHPTYNFRFAQ-VYLWHLIWHRVSF-----PN
SRTLHFFLAALPVAGIWSAALGVDIAAFDFDYLQFHQPEIKSQGQIIHTWADTIDWASLG
IKILDERHIYDFPENLTAGEVVPWK-------------------
>WP_219723245.1_8
--------MATSDSSNYTSEPTANKLSERRKK---VNHWEKFCSWVTSTENRLYVGWFGV
LMIPCILTATTVFIIAIIAAPPVDMDGIGAPISGSILSGNNIITAAVVPTSAAIGLHFYP
IWEAVSIDEWLYNGGPYQMIVLHFLIGIIAYQDREWELSYRLGMRPWISLAFTAPVAAAV
SVLLIYPVGQGSLSAGMPLGISGTFHFMLQFQADHNILMSPLHQLGVIGVLGGAFAAAMH
GSLVTSTLIRSHNHSESESINKGYKLGQQHPTYNFRFAQ-VYLWHLIWHRVSF-----PN
SRTLHFFLAALPVAGIWSAALGVDIAAFDFDYLQFHQPEIKSQGQIIHTWADTIDWASLG
IKILDERHIYDFPENLTAGEVVPWK-------------------
>WP_219723245.1_9
--------MATSDSSNYTSEPTANKLSERRKK---VNHWEKFCSWVTSTENRLYVGWFGV
LMIPCILTATTVFIIAIIAAPPVDMDGIGAPISGSILSGNNIITAAVVPTSAAIGLHFYP
IWEAVSIDEWLYNGGPYQMIVLHFLIGIIAYQDREWELSYRLGMRPWISLAFTAPVAAAV
SVLLIYPVGQGSLSAGMPLGISGTFHFMLQFQADHNILMSPLHQLGVIGVLGGAFAAAMH
GSLVTSTLIRSHNHSESESINKGYKLGQQHPTYNFRFAQ-VYLWHLIWHRVSF-----PN
SRTLHFFLAALPVAGIWSAALGVDIAAFDFDYLQFHQPEIKSQGQIIHTWADTIDWASLG
IKILDERHIYDFPENLTAGEVVPWK-------------------
>WP_219723245.1_10
--------MATSDSSNYTSEPTANKLSERRKK---VNHWEKFCSWVTSTENRLYVGWFGV
LMIPCILTATTVFIIAIIAAPPVDMDGIGAPISGSILSGNNIITAAVVPTSAAIGLHFYP
IWEAVSIDEWLYNGGPYQMIVLHFLIGIIAYQDREWELSYRLGMRPWISLAFTAPVAAAV
SVLLIYPVGQGSLSAGMPLGISGTFHFMLQFQADHNILMSPLHQLGVIGVLGGAFAAAMH
GSLVTSTLIRSHNHSESESINKGYKLGQQHPTYNFRFAQ-VYLWHLIWHRVSF-----PN
SRTLHFFLAALPVAGIWSAALGVDIAAFDFDYLQFHQPEIKSQGQIIHTWADTIDWASLG
IKILDERHIYDFPENLTAGEVVPWK-------------------
>WP_219723245.1_11
--------MATSDSSNYTSEPTANKLSERRKK---VNHWEKFCSWVTSTENRLYVGWFGV
LMIPCILTATTVFIIAIIAAPPVDMDGIGAPISGSILSGNNIITAAVVPTSAAIGLHFYP
IWEAVSIDEWLYNGGPYQMIVLHFLIGIIAYQDREWELSYRLGMRPWISLAFTAPVAAAV
SVLLIYPVGQGSLSAGMPLGISGTFHFMLQFQADHNILMSPLHQLGVIGVLGGAFAAAMH
GSLVTSTLIRSHNHSESESINKGYKLGQQHPTYNFRFAQ-VYLWHLIWHRVSF-----PN
SRTLHFFLAALPVAGIWSAALGVDIAAFDFDYLQFHQPEIKSQGQIIHTWADTIDWASLG
IKILDERHIYDFPENLTAGEVVPWK-------------------
>WP_219723245.1_12
--------MATSDSSNYTSEPTANKLSERRKK---VNHWEKFCSWVTSTENRLYVGWFGV
LMIPCILTATTVFIIAIIAAPPVDMDGIGAPISGSILSGNNIITAAVVPTSAAIGLHFYP
IWEAVSIDEWLYNGGPYQMIVLHFLIGIIAYQDREWELSYRLGMRPWISLAFTAPVAAAV
SVLLIYPVGQGSLSAGMPLGISGTFHFMLQFQADHNILMSPLHQLGVIGVLGGAFAAAMH
GSLVTSTLIRSHNHSESESINKGYKLGQQHPTYNFRFAQ-VYLWHLIWHRVSF-----PN
SRTLHFFLAALPVAGIWSAALGVDIAAFDFDYLQFHQPEIKSQGQIIHTWADTIDWASLG
IKILDERHIYDFPENLTAGEVVPWK-------------------
>WP_219723245.1_13
--------MATSDSSNYTSEPTANKLSERRKK---VNHWEKFCSWVTSTENRLYVGWFGV
LMIPCILTATTVFIIAIIAAPPVDMDGIGAPISGSILSGNNIITAAVVPTSAAIGLHFYP
IWEAVSIDEWLYNGGPYQMIVLHFLIGIIAYQDREWELSYRLGMRPWISLAFTAPVAAAV
SVLLIYPVGQGSLSAGMPLGISGTFHFMLQFQADHNILMSPLHQLGVIGVLGGAFAAAMH
GSLVTSTLIRSHNHSESESINKGYKLGQQHPTYNFRFAQ-VYLWHLIWHRVSF-----PN
SRTLHFFLAALPVAGIWSAALGVDIAAFDFDYLQFHQPEIKSQGQIIHTWADTIDWASLG
IKILDERHIYDFPENLTAGEVVPWK-------------------
>WP_219723245.1_14
--------MATSDSSNYTSEPTANKLSERRKK---VNHWEKFCSWVTSTENRLYVGWFGV
LMIPCILTATTVFIIAIIAAPPVDMDGIGAPISGSILSGNNIITAAVVPTSAAIGLHFYP
IWEAVSIDEWLYNGGPYQMIVLHFLIGIIAYQDREWELSYRLGMRPWISLAFTAPVAAAV
SVLLIYPVGQGSLSAGMPLGISGTFHFMLQFQADHNILMSPLHQLGVIGVLGGAFAAAMH
GSLVTSTLIRSHNHSESESINKGYKLGQQHPTYNFRFAQ-VYLWHLIWHRVSF-----PN
SRTLHFFLAALPVAGIWSAALGVDIAAFDFDYLQFHQPEIKSQGQIIHTWADTIDWASLG
IKILDERHIYDFPENLTAGEVVPWK-------------------
>WP_219723245.1_15
--------MATSDSSNYTSEPTANKLSERRKK---VNHWEKFCSWVTSTENRLYVGWFGV
LMIPCILTATTVFIIAIIAAPPVDMDGIGAPISGSILSGNNIITAAVVPTSAAIGLHFYP
IWEAVSIDEWLYNGGPYQMIVLHFLIGIIAYQDREWELSYRLGMRPWISLAFTAPVAAAV
SVLLIYPVGQGSLSAGMPLGISGTFHFMLQFQADHNILMSPLHQLGVIGVLGGAFAAAMH
GSLVTSTLIRSHNHSESESINKGYKLGQQHPTYNFRFAQ-VYLWHLIWHRVSF-----PN
SRTLHFFLAALPVAGIWSAALGVDIAAFDFDYLQFHQPEIKSQGQIIHTWADTIDWASLG
IKILDERHIYDFPENLTAGEVVPWK-------------------
>WP_219723245.1_16
--------MATSDSSNYTSEPTANKLSERRKK---VNHWEKFCSWVTSTENRLYVGWFGV
LMIPCILTATTVFIIAIIAAPPVDMDGIGAPISGSILSGNNIITAAVVPTSAAIGLHFYP
IWEAVSIDEWLYNGGPYQMIVLHFLIGIIAYQDREWELSYRLGMRPWISLAFTAPVAAAV
SVLLIYPVGQGSLSAGMPLGISGTFHFMLQFQADHNILMSPLHQLGVIGVLGGAFAAAMH
GSLVTSTLIRSHNHSESESINKGYKLGQQHPTYNFRFAQ-VYLWHLIWHRVSF-----PN
SRTLHFFLAALPVAGIWSAALGVDIAAFDFDYLQFHQPEIKSQGQIIHTWADTIDWASLG
IKILDERHIYDFPENLTAGEVVPWK-------------------
>WP_219723245.1_17
--------MATSDSSNYTSEPTANKLSERRKK---VNHWEKFCSWVTSTENRLYVGWFGV
LMIPCILTATTVFIIAIIAAPPVDMDGIGAPISGSILSGNNIITAAVVPTSAAIGLHFYP
IWEAVSIDEWLYNGGPYQMIVLHFLIGIIAYQDREWELSYRLGMRPWISLAFTAPVAAAV
SVLLIYPVGQGSLSAGMPLGISGTFHFMLQFQADHNILMSPLHQLGVIGVLGGAFAAAMH
GSLVTSTLIRSHNHSESESINKGYKLGQQHPTYNFRFAQ-VYLWHLIWHRVSF-----PN
SRTLHFFLAALPVAGIWSAALGVDIAAFDFDYLQFHQPEIKSQGQIIHTWADTIDWASLG
IKILDERHIYDFPENLTAGEVVPWK-------------------
>PMB12871.1
MKLESDHVIATSDSSNYTSEPTANKLSERRKK---VNHWEKFCSWVTSTENRLYVGWFGV
LMIPCILTATTVFIIAIIAAPPVDMDGIGAPISGSILSGNNIITAAVVPTSAAIGLHFYP
IWEAVSIDEWLYNGGPYQMIVLHFLIGIIAYQDREWELSYRLGMRPWISLAFTAPVAAAV
SVLLIYPVGQGSLSAGMPLGISGTFHFMLQFQADHNILMSPLHQLGVIGVLGGAFAAAMH
GSLVTSTLIRSHNHSESESINKGYKLGQQHPTYNFRSAQ-VYLWHLIWHRVSF-----PN
SRTLHFFLAALPVAGIWSAALGVDIAAFDFDYLQFHQPEIKSQGQIIHTWADTIDWASLG
IKILDERHIYDFPENLTAGEVVPWK-------------------
>WP_102166753.1
MKLESDHVIATSDSSNYTSEPTANKLSERRKK---VNHWEKFCSWVTSTENRLYVGWFGV
LMIPCILTATTVFIIAIIAAPPVDMDGIGAPISGSILSGNNIITAAVVPTSAAIGLHFYP
IWEAVSIDEWLYNGGPYQMIVLHFLIGIIAYQDREWELSYRLGMRPWISLAFTAPVAAAV
SVLLIYPVGQGSLSAGMPLGISGTFHFMLQFQADHNILMSPLHQLGVIGVLGGAFAAAMH
GSLVTSTLIRSHNHSESESINKGYKLGQQHPTYNFRFAQ-VYLWHLIWHRVSF-----PN
SRTL--------------------------------------------------------
--------------------------------------------
>WP_102146656.1
MKLESDHVIATSDSSNYTSEPTANKLSERRKK---VNHWEKFCSWVTSTENRLYVGWFGV
LMIPCILTATTVFIIAIIAAPPVDMDGIGAPISGSILSGNNIITAAVVPTSAAIGLHFYP
IWEAVSIDEWLYNGGPYQMIVLHFLIGIIAYQDREWELSYRLGMRPWISLAFTAPVAAAV
SVLLIYPVGQGSLSAGMPLGISGTFHFMLQFQADHNILMSPLHQLGVIGVLGGAFAAAMH
GSLVTSTLIRSHNHSESESINKGYKLGQQHPTYNFRFAQ-VYLWHLIWHRVSF-----PN
SRTLHFFLAALPVAGIWSAALGVDIAAFDFDYLQFHQPEIKSQGQIIHTWADTIDWASLG
IKILDERHIYDFPENLTAGEVVPWK-------------------
>WP_062250560.1
--------MATSDSSNYTSEPTANKLSERRKK---VNHWEKFCSWVTSTENRLYVGWFGV
LMIPCILTATTVFIIAIIAAPPVDMDGIGAPISGSILSGNNIITAAVVPTSAAIGLHFYP
IWEAASIDEWLYNGGPYQMIVLHFLIGIIAYQDREWELSYRLGMRPWISLAFTAPVAAAV
SVLLIYPVGQGSLSAGMPLGISGTFHFMLQFQADHNILMNPLHQLGVIGVLGGAFAAAMH
GSLVTSTLIRSHNHSESESINKGYKLGQQHPTYNFRSAQ-VYLWHLIWHRVSF-----PN
SRKLHFFLAALPVAGIWSAALGVDIAAFDFDYLQFHQPEIKSQGQIIHTWADTIDWASLG
IKILDERHIYDFPENLTAGEVVPWK-------------------
>WP_062250560.1_2
--------MATSDSSNYTSEPTANKLSERRKK---VNHWEKFCSWVTSTENRLYVGWFGV
LMIPCILTATTVFIIAIIAAPPVDMDGIGAPISGSILSGNNIITAAVVPTSAAIGLHFYP
IWEAASIDEWLYNGGPYQMIVLHFLIGIIAYQDREWELSYRLGMRPWISLAFTAPVAAAV
SVLLIYPVGQGSLSAGMPLGISGTFHFMLQFQADHNILMNPLHQLGVIGVLGGAFAAAMH
GSLVTSTLIRSHNHSESESINKGYKLGQQHPTYNFRSAQ-VYLWHLIWHRVSF-----PN
SRKLHFFLAALPVAGIWSAALGVDIAAFDFDYLQFHQPEIKSQGQIIHTWADTIDWASLG
IKILDERHIYDFPENLTAGEVVPWK-------------------
>WP_062250560.1_3
--------MATSDSSNYTSEPTANKLSERRKK---VNHWEKFCSWVTSTENRLYVGWFGV
LMIPCILTATTVFIIAIIAAPPVDMDGIGAPISGSILSGNNIITAAVVPTSAAIGLHFYP
IWEAASIDEWLYNGGPYQMIVLHFLIGIIAYQDREWELSYRLGMRPWISLAFTAPVAAAV
SVLLIYPVGQGSLSAGMPLGISGTFHFMLQFQADHNILMNPLHQLGVIGVLGGAFAAAMH
GSLVTSTLIRSHNHSESESINKGYKLGQQHPTYNFRSAQ-VYLWHLIWHRVSF-----PN
SRKLHFFLAALPVAGIWSAALGVDIAAFDFDYLQFHQPEIKSQGQIIHTWADTIDWASLG
IKILDERHIYDFPENLTAGEVVPWK-------------------
>WP_051023754.1
--------MATSDSSNYTSEPTANKLSERRKK---VNHWEKFCSWVTSTENRLYVGWFGV
LMIPCILTATTVFIIAIIAAPPVDMDGIGAPISGSILSGNNIITAAVVPTSAAIGLHFYP
IWEAVSIDEWLYNGGPYQMIVLHFLIGIIAYQDREWELSYRLGMRPWISLAFTAPVAAAV
SVLLIYPVGQGSLSAGMPLGISGTFHFMLQFQADHNILMSPLHQLGVIGVLGGAFAAAMH
GSLVTSTLIRSHNHSESESINKGYKLGQQHPTYNFRSAQ-VYLWHLIWHRVSF-----PN
SRKLHFFLAALPVAGIWSAALGVDIAAFDFDYLQFHQPEIKSQGQIIHTWADTIDWASLG
IKILDERHIYDFPENLTAGEVVPWK-------------------
>WP_219723996.1
--------MATSDSSNYTSEPTANKLSERRKK---VNHWEKFCSWVTSTENRLYVGWFGV
LMIPCILTATTVFIIAIIAAPPVDMDGIGVPISGSILSGNNIITAAVVPTSAAIGLHFYP
IWEAVSIDEWLYNGGPYQMIVLHFLIGIIAYQDREWELSYRLGMRPWISLAFTAPVAAAV
SVLLIYPVGQGSLSAGMPLGISGTFHFMLQFQADHNILMSPLHQLGVIGVLGGAFAAAMH
GSLVTSTLIRSHNHSESESINKGYKLGQQHPTYNFRSAQ-VYLWHLIWHRVSF-----PN
SRKLHFFLAALPVAGIWSAALGVDIAAFDFDYLQFHQPEIKSQGQIIHTWADTIDWASLG
IKILDERHIYDFPENLTAGEVVPWK-------------------
>WP_016873890.1
----------------------MTTIVQRGKEFDFTKQWERFCAWITSTNNRIYIGWFGV
LMIPTLLAASICFILAFIAAPGVDMEGIREPIKGSLLDGNNLITAAVVPTSAAIGLHFYP
IWEAASLDEWLYNGGPYQLIVLHFLIGIWCYLGRLWELSYRLGMRPWIAVAFSAPAAAAT
AVLLVYPIGQGSFSDGLPLGITGTFHFMMAVQANHNILMHPFHMLGVAGVFGGALLSALH
GSLVTSTLIR--NTDENESINTGYKFGQKQATYSYLAGHYGYLGRLLIP--PF---ASRN
HRAFYFLLAALPTIGIWFATCGVCSIAFNLNGFNFNHSVLDSRGTVIPTDADILNRANLG
LQAMHGLNTHHFPPILSSSPSITC--------------------
>WP_026723904.1
----------------------MTTIIQRRKEFDFSNLWNRFCAWITSTNNRIYIGWFGV
LMIPTLLAAAICFILAFIVAPGVDMEGIREPIKGSLMAGNNLITAAVVPTSAAVGLHFYP
LWEAASLDEWLYNGGPYQLIVLHFLIGIWCYLGRLWELSYRLGMRPWIAIAFSANVAAAT
AVLLVYPIGQGSFAEGLPLGIAGTFHFMMAVQANHNILMHPFHMLGVAGVFGGALLSSLH
GSLVTSSLIC--NTDENEPINTGYQFGQQQRTYSYLAGHYGFLGRLLIP--PF---ASQN
HRIFNFLLAALPTIGIWFAALGICSVAFNLNGFNFNHSILDSRGEVIPTDADILNRANLG
IQAMHAPNTHNFPLILSSGTPILVS-------------------
>WP_053456006.1
----------------------MTTIIQRRKEFDFSNLWNRFCAWITSTNNRIYIGWFGV
LMIPTLLAAAICFILAFIVAPGVDMEGIREPIKGSLMAGNNLITAAVVPTSAAVGLHFYP
LWEAASLDEWLYNGGPYQLIVLHFLIGIWCYLGRLWELSYRLGMRPWIAIAFSANVAAAT
AVLLVYPIGQGSFAEGLPLGIAGTFHFMIAVQANHNILMHPFHMLGVAGVFGGALLSSLH
GSLVTSSLIR--NTDENEPINTGYQFGQQQRTYSYLAGHYGFLGRLLIP--PF---ASQN
HRIFNFLLAALPTIGIWFAALGICSVAFNLNGFNFNHSILDSRGAVIPTDADILNRANLG
IQAMHAPNTHNFPLILSSGTPILVS-------------------
>NWF62668.1
----------------------MTTIVQRRKEFDFSKLWDRFCAWITSTNNRIYIGWFGV
LMIPTLLAATICFILAFIAAPGVDMEGIREPIKGSLMDGNNLITAAVVPTSAAVGLHFYP
IWEAASIDEWLYNGGPYQLIVLHFLIGIWCYLGRLWELSYRLGMRPWIAAAFSAPAAAAT
AVLLVYPIGQGSFSDGLPLGIAGTFHFMMAVQANHNILMHPFHMLGVAGVFGGAFLSALH
GSLVASTLIR--NTSENESINVGYQLGQKQPTYSYLAGHYGFLGRLLIP--PF---ASRN
HRAFHFLTAALPTIGIWFAALGVCSVAFNLNGFNFNHSVLDSRGAPIPTDADLLNRANIG
LQAMHAPNTHNFPPILSSGIPFPVS-------------------
>WP_026732648.1
----------------------MTTIVQRRKEFDFSKLWDRFCAWITSTNNRIYIGWFGV
LMIPTLLAATICFILAFIAAPGVDMEGIREPIKGSLMDGNNLITAAVVPTSAAVGLHFYP
IWEAASIDEWLYNGGPYQLIVLHFLIGIWCYLGRLWELSYRLGMRPWIAVAFSAPAAAAT
AVLLVYPIGQGSFSDGLPLGIAGTFHFMMAVQANHNILMHPFHMLGVAGVFGGAFLSALH
GSLVASTLIR--NTSENESINVGYQLGQKQVTYSYLAGHYGFLGRLLIP--PF---ASRN
HRAFHFLTAALPTIGIWFAALGVCSVAFNLNGFNFNHSVLDSRGAPIPTDADLLNRANIG
LQAMHAPNTHNFPPILSSGIPFPVS-------------------
>WP_062246727.1
----------------------MTTIVQRRKEFDFSNLWDQFCAWITSTNNRIYIGWFGV
LMIPTLLAATICFILALIAAPSVDMEGIREPIKGSLMDGNNLITAAVVPTSAAIGLHLYP
IWEAASLDEWLYNGGPYQLIVLHFLIGIWCYLGRLWELSYRLGARPWIAVAFSAPVAAAT
AILLVYPIGQGSFADGLPLGIAGTFHFMMAVQANHNILMHPFHMLGVAGVFGGALFSALH
GSLVTSTLIR--STDENESINAGYRLGQGKVTYNYLASHYGFLGRLLIPPLAS-----RN
HRTFHFLLAALPTIGIWFAALGVCSVAFNLNGFNFNHSILDSRGAVIPTDADILNRANLG
LQAMYAPNTHNFPPILSSGTPISVS-------------------
>WP_062246727.1_2
----------------------MTTIVQRRKEFDFSNLWDQFCAWITSTNNRIYIGWFGV
LMIPTLLAATICFILALIAAPSVDMEGIREPIKGSLMDGNNLITAAVVPTSAAIGLHLYP
IWEAASLDEWLYNGGPYQLIVLHFLIGIWCYLGRLWELSYRLGARPWIAVAFSAPVAAAT
AILLVYPIGQGSFADGLPLGIAGTFHFMMAVQANHNILMHPFHMLGVAGVFGGALFSALH
GSLVTSTLIR--STDENESINAGYRLGQGKVTYNYLASHYGFLGRLLIPPLAS-----RN
HRTFHFLLAALPTIGIWFAALGVCSVAFNLNGFNFNHSILDSRGAVIPTDADILNRANLG
LQAMYAPNTHNFPPILSSGTPISVS-------------------
>WP_062246727.1_3
----------------------MTTIVQRRKEFDFSNLWDQFCAWITSTNNRIYIGWFGV
LMIPTLLAATICFILALIAAPSVDMEGIREPIKGSLMDGNNLITAAVVPTSAAIGLHLYP
IWEAASLDEWLYNGGPYQLIVLHFLIGIWCYLGRLWELSYRLGARPWIAVAFSAPVAAAT
AILLVYPIGQGSFADGLPLGIAGTFHFMMAVQANHNILMHPFHMLGVAGVFGGALFSALH
GSLVTSTLIR--STDENESINAGYRLGQGKVTYNYLASHYGFLGRLLIPPLAS-----RN
HRTFHFLLAALPTIGIWFAALGVCSVAFNLNGFNFNHSILDSRGAVIPTDADILNRANLG
LQAMYAPNTHNFPPILSSGTPISVS-------------------
>PMB02959.1
----------------------MTTVVQRRKEFDFSNLWDQFCAWVTSTNNRIYIGWFGV
LMIPTLLAATICFILAFIAAPSVDLEGIREPIKGSLMDGNNLITAAVVPTSAAIGLHLYP
IWEAASLDEWLYNGGPYQLIVLHFLIGIWCYLGRLWELSYRLGARPWIAVAFSAPVAAAT
AVLLVYPIGQGSFADGLPLGIAGTFHFMMAVQANHNILMHPFHMLGVAGVFGGALFSALH
GSLVTSTLIR--SSDENESINAGYRLGQGKVTYNYLASHYGFLGRLLIPPLAS-----RN
HRTFHFLLAALPTIGIWFAALGVGSVAFNLNGFNFNHSILDSRGAVIPTDADILNRANLG
LQAMHAPNTHNFPPILSSGTPISVS-------------------
>WP_102178770.1
----------------------MTTVVQRRKEFDFSNLWDQFCAWVTSTNNRIYIGWFGV
LMIPTLLAATICFILAFIAAPSVDLEGIREPIKGSLMDGNNLITAAVVPTSAAIGLHLYP
IWEAASLDEWLYNGGPYQLIVLHFLIGIWCYLGRLWELSYRLGARPWIAVAFSAPVAAAT
AVLLVYPIGQGSFADGLPLGIAGTFHFMMAVQANHNILMHPFHMLGVAGVFGGALFSALH
GSLVTSTLIR--SSDENESINAGYRLGQGKVTYNYLASHYGFLGRLLIPPLAS-----RN
HRTFHFLLAALPTIGIWFAALGVGSVAFNLNGFNFNHSILDSRGAVIPTDADILNRANLG
LQAMHAPNTHNFPPILSSGTPISVS-------------------
>PMB44141.1
----------------------MTTVVQRRKEFDFSNLWDQFCAWVTSTNNRIYIGWFGV
LMIPTLLAATICFILAFIAAPSVDLEGIREPIKGSLMDGNNLITAAVVPTSAAIGLHLYP
IWEAASLDEWLYNGGPYQLIVLHFLIGIWCYLGRLWELSYRLGARPWIAVAFSAPVAAAT
AVLLVYPIGQGSFADGLPLGIAGTFHFMMAVQANHNILMHPFHMLGVAGVFGGALFSALH
GSLVTSTLIR--STDENESINAGYRLGQGKVTYNYLASHYGFLGRLLIPPLAS-----RN
HRTFHFLLAALPTIGIWFAALGVGSVAFNLNGFNFNHSILDSRGAVIPTDADILNRANLG
LQAMHAPNTHNFPPILSSGTPISVS-------------------
>WP_016869652.1
----------------------MTTIVERRKEFDFSNLWDRFCAWITSTNNRIYIGWFGV
LMIPTLLAATICFILAFIAAPGVDMEGIREPIKGSLMDGNNLITAAVVPTSAAIGLHFYP
IWEAASLDEWLYNGGPYQLIVLHFLIGIWCYLGRLWELSYRLGMRPWIAVAFSAPAAAAT
AVLLVYPIGQGSFADGLPLGIAGTFHFMMAVQANHNILMHPFHMLGVAGVFGGALLSALH
GSLVTSTLIR--NTDENESINAGYRLGQQQRTYSYLAGHYGFLGRLLIP--LF---ASRN
PRAFYFLLAALPTIGIWFATLGVCSVAFNLNGFNFNHSILDSRGAVIPTDADILNRANLG
LQAMHAPNTHNFPPILSSGTPISVS-------------------
>WP_016869652.1_2
----------------------MTTIVERRKEFDFSNLWDRFCAWITSTNNRIYIGWFGV
LMIPTLLAATICFILAFIAAPGVDMEGIREPIKGSLMDGNNLITAAVVPTSAAIGLHFYP
IWEAASLDEWLYNGGPYQLIVLHFLIGIWCYLGRLWELSYRLGMRPWIAVAFSAPAAAAT
AVLLVYPIGQGSFADGLPLGIAGTFHFMMAVQANHNILMHPFHMLGVAGVFGGALLSALH
GSLVTSTLIR--NTDENESINAGYRLGQQQRTYSYLAGHYGFLGRLLIP--LF---ASRN
PRAFYFLLAALPTIGIWFATLGVCSVAFNLNGFNFNHSILDSRGAVIPTDADILNRANLG
LQAMHAPNTHNFPPILSSGTPISVS-------------------
>WP_102205330.1
----------------------MTTIVERRKEFDFSNLWDRFCAWITSTNNRIYIGWFGV
LMIPTLLAATICFILAFIAAPGVDMEGIREPIKGSLMDGNNLITAAVVPTSAAIGLHFYP
IWEAASLDEWLYNGGPYQLIVLHFLIGIWCYLGRLWELSYRLGMRPWIAVAFSAPAAAAT
AVLLVYPIGQGSFADGLPLGIAGTFHFMMAVQANHNILMHPFHMLGVAGVFGGALLSALH
GSLVTSTLIR--NTDENESINAGYRLGQQQRTYSYLASHYGFLGRLLIP--LF---ASRN
PRAFYFLLAALPTIGIWFATLGVCSVAFNLNGFNFNHSILDSRGAVIPTDADILNRANLG
LQAMHAPNTHNFPPILSSGTPISVS-------------------
>WP_102172175.1
----------------------MTTIVQRRKEFDFSNFWDQFCAWITSTNNRIYIGWFGV
LMIPTLLAATICFILAFIAAPSVDMEGIREPIKGSLMDGNNLITAAVVPTSAAIGLHFYP
IWEAASLDEWLYNGGPYQLIVLHFLIGIWCYLGRLWELSYRLGMRPWIAVAFSANAAAAT
AVLLVYPIGQGSFADGLPLGIAGTFHFMMAVQANHNILMHPFHMLGVAGVFGGALLSALH
GSLVTSTLIR--STDENESINAGYRLGQQQKTYSYLASHYGFLGRLLIP--PF---ASRN
LRAFHFLLAALPTIGIWFAALGVCSVAFNLNGFNFNHSILDSRGAVIPTDADILNRANLG
SQAMHAPNTHNFPPILSSGTPISVS-------------------
>WP_102180966.1
----------------------MTTIVQRRKEFDFSDFWDQFCAWITSTNNRIYIGWFGV
LMIPTLLAAIICFILAFIAAPGVDMEGIREPIKGSLMDGNNLMTAAVVPTSAAIGLHFYP
IWEAASLEEWLYNGGPYQLIVLHFLIGIWCYLGRLWELSYRLGMRPWIAVAFSANAAAAT
AVLLVYPIGQGSFADGLPLGIAGTFHFMMAVQANHNILMHPFHMLGVAGVFGGALLSALH
GSLVTSTLIR--STDENESINAGYRFGQQQKTYSYLASHYGFLGRLLIP--PF---ASRN
LRAFHFLLAALPTIGIWFAALGVCSVAFNLNGFNFNHSILDSRGAVIPTDADILNRANLG
LQAMHAPNTHNFPPILSSGTPISVS-------------------
>MBF2062231.1
----------------------MTTIVQRRKEFDFSDLWDQFCAWITSTNNRIYIGWFGV
LMIPTLLAAIICFILAFIAAPGVDMEGIREPIKGSLMDGNNLMTAAVVPTSAAIGLHFYP
IWEAASLEEWLYNGGPYQLIVLHFLIGIWCYLGRLWELSYRLGMRPWIAVAFSANAAAAT
AVLLVYPIGQGSFADGLPLGIAGTFHFMMAVQANHNILMHPFHMLGVAGVFGGALLSALH
GSLVTSTLIR--STDENESINAGYRFGQQQKTYSYLASHYGFLGRLLIP--PF---ASRN
PRVFHFLLAALPTIGIWFAALGVCSVAFNLNGFNFNHSILDSRGAVIPTDADILNRANLG
LQAM----------------------------------------
>MBF1990075.1
----------------------MTTIVQRRKEFDFSDLWDQFCAWITSTNNRIYIGWFGV
LMIPTLLAAIICFILAFIAAPGVDMEGIREPIKGSLMDGNNLMTAAVVPTSAAIGLHFYP
IWEAASLEEWLYNGGPYQLIVLHFLIGIWCYLGRLWELSYRLGMRPWIAVAFSANAAAAT
AVLLVYPIGQGSFADGLPLGIAGTFHFMMAVQANHNILMHPFHMLGVAGVFGGALLSALH
GSLVTSTLIR--STDENESINAGYRFGQQQKTYSYLASHYGFLGRLLIP--PF---ASRN
PRVFHFLLAALPTIGIWFAALGVCSVAFNLNGFNFNHSILDSRGAVIPTDADILNRANLG
LQAMYAPNTHNFPPILSSGTPISVS-------------------
>MBF2070198.1
----------------------MTTIVQRRKEFDFSDLWDQFCAWITSTNNRIYIGWFGV
LMIPTLLAAIICFILAFIAAPGVDMEGIREPIKGSLMDGNNLMTAAVVPTSAAIGLHFYP
IWEAASLEEWLYNGGPYQLIVLHFLIGIWCYLGRLWELSYRLGMRPWIAVAFSANAAAAT
AVLLVYPIGQGSFADGLPLGIAGTFHFMMAVQANHNILMHPFHMLGVAGVFGGALLSALH
GSLVTSTLIR--STDENESINAGYRFGQQQKTYSYLASHYGFLGRLLIP--PF---ASRN
PRVFHFLLAALPTIGIWFAALGVCSVAFNLNGFNFNHSILDSRGAVIPTDADILNRANLG
LQAMYAPNTHNFPPILSSGTPISVS-------------------
>WP_102222164.1
----------------------MTTIVQRRKEFDFSDLWDQFCAWITSTNNRIYIGWFGV
LMIPTLLAAIICFILAFIAAPGVDMEGIREPIKGSLMDGNNLMTAAVVPTSAAIGLHFYP
IWEAASLEEWLYNGGPYQLIVLHFLIGIWCYLGRLWELSYRLGMRPWIAVAFSANAAAAT
AVLLVYPIGQGSFADGLPLGIAGTFHFMMAVQANHNILMHPFHMLGVAGVFGGALLSALH
GSLVTSTLIR--STDENESINAGYRFGQQQKTYSYLASHYGFLGRLLIP--PF---ASRN
PRVFHFLLAALPTIGIWFAALGVCSVAFNLNGFNFNHSILDSRGAVIPTDADILNRANLG
LQAMYAPNTHNFPPILSSGTPISVS-------------------
>WP_102148246.1
----------------------MTTIVQRRKEFDFSNLWDQFCAWITSTNNRIYIGWFGV
LMIPTLLAATICFILAFIAAPGVDMEGIREPIKGSLMDGNNLITAAVVPTSAAIGLHLYP
IWEAASLDEWLYNGGPYQLIVLHFLIGIWCYLGRLWELSYRLGMRPWIAVAFCANAAAAT
AVLLVYPIGQGSFADGLPLGIVGTFHFMMAVQANHNILMHPFHMLGVAGVFGGALLSALH
GSLVTSTLIR--STDENESINAGYRLGQQQRTYSYLAGHYGFLGRLLIP--PF---ASRN
PRAFYFLLAALPTIGIWFAALGVCSVAFNLNGFNFNHSILDSRGAVIPTDADILNRANLG
LQAMHAPNTHNFPPILSSGTPISVS-------------------
>WP_102148190.1
----------------------MTTIVQRRKEFDFSNLWDQFCAWITSTNNRIYIGWFGV
LMIPTLLAATICFILAFIAAPGVDMEGIREPIKGSLMDGNNLITAAVVPTSAAIGLHLYP
IWEAASLDEWLYNGGPYQLIVLHFLIGIWCYLGRLWELSYRLGMRPWIAVAFCANAAAAT
AVLLVYPIGQGSFADGLPLGIAGTFHFMMAVQANHNILMHPFHMLGVAGVFGGALLSALH
GSLVTSTLIR--STDENESINAGYRFGQQQKTYSYLASHYGFLGRLLIP--PF---ASRN
PRVFHFLLAALPTIGIWFAALGVCSVAFNLNGFNFNHSILDSRGAVIPTDADILNRANLG
LQAMHAPNTHNFPPILSSGTPISVRADS----------------
>WP_102148190.1_2
----------------------MTTIVQRRKEFDFSNLWDQFCAWITSTNNRIYIGWFGV
LMIPTLLAATICFILAFIAAPGVDMEGIREPIKGSLMDGNNLITAAVVPTSAAIGLHLYP
IWEAASLDEWLYNGGPYQLIVLHFLIGIWCYLGRLWELSYRLGMRPWIAVAFCANAAAAT
AVLLVYPIGQGSFADGLPLGIAGTFHFMMAVQANHNILMHPFHMLGVAGVFGGALLSALH
GSLVTSTLIR--STDENESINAGYRFGQQQKTYSYLASHYGFLGRLLIP--PF---ASRN
PRVFHFLLAALPTIGIWFAALGVCSVAFNLNGFNFNHSILDSRGAVIPTDADILNRANLG
LQAMHAPNTHNFPPILSSGTPISVRADS----------------
>PMB03457.1
----------------------MTTIVQRRKEFDFSNLWDQFCAWITSTNNRIYIGWFGV
LMIPTLLAATICFILAFIAAPGVDMEGIREPIKGSLMDGNNLITAAVVPTSAAIGLHLYP
IWEAASLDEWLYNGGPYQLIVLHFLIGIWCYLGRLWELSYRLGMRPWIAVAFCANAAAAT
AVLLVYPIGQGSFADGLPLGIAGTFHFMMAVQANHNILMHPFHMLGVAGVFGGALLSALH
GSLVTSTLIR--STDENESINAGYRFGQQQKTYSYLASHYGFLGRLLIP--PF---ASRN
PRVFHFLLAALPTIGIWFAALGVCSVAFNLNGFNFNHSILDSRGAVIPTDADILNRANLG
LQAMYAPNTHNFPPILSSGTPISVS-------------------
>WP_102173200.1
----------------------MTTIVQRRKEFDFSNLWDQFCAWITSTNNRIYIGWFGV
LMIPTLLAATICFILAFIAAPGVDMEGIREPIKGSLMDGNNLITAAVVPTSAAIGLHLYP
IWEAASLDEWLYNGGPYQLIVLHFLIGIWCYLGRLWELSYRLGMRPWIAVAFCANAAAAT
AVLLVYPIGQGSFADGLPLGIAGTFHFMMAVQANHNILMHPFHMLGVAGVFGGALLSALH
GSLVTSTLIR--STDENESINAGYRFGQQQKTYSYLASHYGFLGRLLIP--PF---ASRN
PRVFHFLLAALPTIGIWFAALGVCSVAFNLNGFNFNHSILDSRGAVIPTDADILNRANLG
LQAMYAPNTHNFPPILSSGTPISVS-------------------
>WP_102173200.1_2
----------------------MTTIVQRRKEFDFSNLWDQFCAWITSTNNRIYIGWFGV
LMIPTLLAATICFILAFIAAPGVDMEGIREPIKGSLMDGNNLITAAVVPTSAAIGLHLYP
IWEAASLDEWLYNGGPYQLIVLHFLIGIWCYLGRLWELSYRLGMRPWIAVAFCANAAAAT
AVLLVYPIGQGSFADGLPLGIAGTFHFMMAVQANHNILMHPFHMLGVAGVFGGALLSALH
GSLVTSTLIR--STDENESINAGYRFGQQQKTYSYLASHYGFLGRLLIP--PF---ASRN
PRVFHFLLAALPTIGIWFAALGVCSVAFNLNGFNFNHSILDSRGAVIPTDADILNRANLG
LQAMYAPNTHNFPPILSSGTPISVS-------------------
>WP_102173200.1_3
----------------------MTTIVQRRKEFDFSNLWDQFCAWITSTNNRIYIGWFGV
LMIPTLLAATICFILAFIAAPGVDMEGIREPIKGSLMDGNNLITAAVVPTSAAIGLHLYP
IWEAASLDEWLYNGGPYQLIVLHFLIGIWCYLGRLWELSYRLGMRPWIAVAFCANAAAAT
AVLLVYPIGQGSFADGLPLGIAGTFHFMMAVQANHNILMHPFHMLGVAGVFGGALLSALH
GSLVTSTLIR--STDENESINAGYRFGQQQKTYSYLASHYGFLGRLLIP--PF---ASRN
PRVFHFLLAALPTIGIWFAALGVCSVAFNLNGFNFNHSILDSRGAVIPTDADILNRANLG
LQAMYAPNTHNFPPILSSGTPISVS-------------------
>WP_102173200.1_4
----------------------MTTIVQRRKEFDFSNLWDQFCAWITSTNNRIYIGWFGV
LMIPTLLAATICFILAFIAAPGVDMEGIREPIKGSLMDGNNLITAAVVPTSAAIGLHLYP
IWEAASLDEWLYNGGPYQLIVLHFLIGIWCYLGRLWELSYRLGMRPWIAVAFCANAAAAT
AVLLVYPIGQGSFADGLPLGIAGTFHFMMAVQANHNILMHPFHMLGVAGVFGGALLSALH
GSLVTSTLIR--STDENESINAGYRFGQQQKTYSYLASHYGFLGRLLIP--PF---ASRN
PRVFHFLLAALPTIGIWFAALGVCSVAFNLNGFNFNHSILDSRGAVIPTDADILNRANLG
LQAMYAPNTHNFPPILSSGTPISVS-------------------
>WP_102173200.1_5
----------------------MTTIVQRRKEFDFSNLWDQFCAWITSTNNRIYIGWFGV
LMIPTLLAATICFILAFIAAPGVDMEGIREPIKGSLMDGNNLITAAVVPTSAAIGLHLYP
IWEAASLDEWLYNGGPYQLIVLHFLIGIWCYLGRLWELSYRLGMRPWIAVAFCANAAAAT
AVLLVYPIGQGSFADGLPLGIAGTFHFMMAVQANHNILMHPFHMLGVAGVFGGALLSALH
GSLVTSTLIR--STDENESINAGYRFGQQQKTYSYLASHYGFLGRLLIP--PF---ASRN
PRVFHFLLAALPTIGIWFAALGVCSVAFNLNGFNFNHSILDSRGAVIPTDADILNRANLG
LQAMYAPNTHNFPPILSSGTPISVS-------------------
>WP_102173200.1_6
----------------------MTTIVQRRKEFDFSNLWDQFCAWITSTNNRIYIGWFGV
LMIPTLLAATICFILAFIAAPGVDMEGIREPIKGSLMDGNNLITAAVVPTSAAIGLHLYP
IWEAASLDEWLYNGGPYQLIVLHFLIGIWCYLGRLWELSYRLGMRPWIAVAFCANAAAAT
AVLLVYPIGQGSFADGLPLGIAGTFHFMMAVQANHNILMHPFHMLGVAGVFGGALLSALH
GSLVTSTLIR--STDENESINAGYRFGQQQKTYSYLASHYGFLGRLLIP--PF---ASRN
PRVFHFLLAALPTIGIWFAALGVCSVAFNLNGFNFNHSILDSRGAVIPTDADILNRANLG
LQAMYAPNTHNFPPILSSGTPISVS-------------------
>WP_009453755.1
----------------------MTTIVQRRKEFDFSNLWDQFCAWITSTNNRIYIGWFGV
LMIPTLLAATICFILAFIAAPGVDMEGIREPIKGSLMDGNNLITAAVVPTSAAIGLHLYP
IWEAASLDEWLYNGGPYQLIVLHFLIGIWCYLGRLWELSYRLGMRPWIAVAFCANAAAAT
AVLLVYPIGQGSFADGLPLGIAGTFHFMMAVQANHNILMHPFHMLGVAGVFGGALLSALH
GSLVTSTLIR--STDENESINAGYRFGQQQKTYSYLASHYGFLGRLLIP--PF---ASRN
PRVFHFLLAALPTIGIWFAALGVCSVAFNLNGFNFNHSILDSRGAVIPTDADILNRANLG
LQAMHAPNTHNFPPILSSGTPISVS-------------------
>WP_009453755.1_2
----------------------MTTIVQRRKEFDFSNLWDQFCAWITSTNNRIYIGWFGV
LMIPTLLAATICFILAFIAAPGVDMEGIREPIKGSLMDGNNLITAAVVPTSAAIGLHLYP
IWEAASLDEWLYNGGPYQLIVLHFLIGIWCYLGRLWELSYRLGMRPWIAVAFCANAAAAT
AVLLVYPIGQGSFADGLPLGIAGTFHFMMAVQANHNILMHPFHMLGVAGVFGGALLSALH
GSLVTSTLIR--STDENESINAGYRFGQQQKTYSYLASHYGFLGRLLIP--PF---ASRN
PRVFHFLLAALPTIGIWFAALGVCSVAFNLNGFNFNHSILDSRGAVIPTDADILNRANLG
LQAMHAPNTHNFPPILSSGTPISVS-------------------
>WP_009453755.1_3
----------------------MTTIVQRRKEFDFSNLWDQFCAWITSTNNRIYIGWFGV
LMIPTLLAATICFILAFIAAPGVDMEGIREPIKGSLMDGNNLITAAVVPTSAAIGLHLYP
IWEAASLDEWLYNGGPYQLIVLHFLIGIWCYLGRLWELSYRLGMRPWIAVAFCANAAAAT
AVLLVYPIGQGSFADGLPLGIAGTFHFMMAVQANHNILMHPFHMLGVAGVFGGALLSALH
GSLVTSTLIR--STDENESINAGYRFGQQQKTYSYLASHYGFLGRLLIP--PF---ASRN
PRVFHFLLAALPTIGIWFAALGVCSVAFNLNGFNFNHSILDSRGAVIPTDADILNRANLG
LQAMHAPNTHNFPPILSSGTPISVS-------------------
>WP_009453755.1_4
----------------------MTTIVQRRKEFDFSNLWDQFCAWITSTNNRIYIGWFGV
LMIPTLLAATICFILAFIAAPGVDMEGIREPIKGSLMDGNNLITAAVVPTSAAIGLHLYP
IWEAASLDEWLYNGGPYQLIVLHFLIGIWCYLGRLWELSYRLGMRPWIAVAFCANAAAAT
AVLLVYPIGQGSFADGLPLGIAGTFHFMMAVQANHNILMHPFHMLGVAGVFGGALLSALH
GSLVTSTLIR--STDENESINAGYRFGQQQKTYSYLASHYGFLGRLLIP--PF---ASRN
PRVFHFLLAALPTIGIWFAALGVCSVAFNLNGFNFNHSILDSRGAVIPTDADILNRANLG
LQAMHAPNTHNFPPILSSGTPISVS-------------------
>WP_009453755.1_5
----------------------MTTIVQRRKEFDFSNLWDQFCAWITSTNNRIYIGWFGV
LMIPTLLAATICFILAFIAAPGVDMEGIREPIKGSLMDGNNLITAAVVPTSAAIGLHLYP
IWEAASLDEWLYNGGPYQLIVLHFLIGIWCYLGRLWELSYRLGMRPWIAVAFCANAAAAT
AVLLVYPIGQGSFADGLPLGIAGTFHFMMAVQANHNILMHPFHMLGVAGVFGGALLSALH
GSLVTSTLIR--STDENESINAGYRFGQQQKTYSYLASHYGFLGRLLIP--PF---ASRN
PRVFHFLLAALPTIGIWFAALGVCSVAFNLNGFNFNHSILDSRGAVIPTDADILNRANLG
LQAMHAPNTHNFPPILSSGTPISVS-------------------
>WP_009453755.1_6
----------------------MTTIVQRRKEFDFSNLWDQFCAWITSTNNRIYIGWFGV
LMIPTLLAATICFILAFIAAPGVDMEGIREPIKGSLMDGNNLITAAVVPTSAAIGLHLYP
IWEAASLDEWLYNGGPYQLIVLHFLIGIWCYLGRLWELSYRLGMRPWIAVAFCANAAAAT
AVLLVYPIGQGSFADGLPLGIAGTFHFMMAVQANHNILMHPFHMLGVAGVFGGALLSALH
GSLVTSTLIR--STDENESINAGYRFGQQQKTYSYLASHYGFLGRLLIP--PF---ASRN
PRVFHFLLAALPTIGIWFAALGVCSVAFNLNGFNFNHSILDSRGAVIPTDADILNRANLG
LQAMHAPNTHNFPPILSSGTPISVS-------------------
>WP_009453755.1_7
----------------------MTTIVQRRKEFDFSNLWDQFCAWITSTNNRIYIGWFGV
LMIPTLLAATICFILAFIAAPGVDMEGIREPIKGSLMDGNNLITAAVVPTSAAIGLHLYP
IWEAASLDEWLYNGGPYQLIVLHFLIGIWCYLGRLWELSYRLGMRPWIAVAFCANAAAAT
AVLLVYPIGQGSFADGLPLGIAGTFHFMMAVQANHNILMHPFHMLGVAGVFGGALLSALH
GSLVTSTLIR--STDENESINAGYRFGQQQKTYSYLASHYGFLGRLLIP--PF---ASRN
PRVFHFLLAALPTIGIWFAALGVCSVAFNLNGFNFNHSILDSRGAVIPTDADILNRANLG
LQAMHAPNTHNFPPILSSGTPISVS-------------------
>WP_009453755.1_8
----------------------MTTIVQRRKEFDFSNLWDQFCAWITSTNNRIYIGWFGV
LMIPTLLAATICFILAFIAAPGVDMEGIREPIKGSLMDGNNLITAAVVPTSAAIGLHLYP
IWEAASLDEWLYNGGPYQLIVLHFLIGIWCYLGRLWELSYRLGMRPWIAVAFCANAAAAT
AVLLVYPIGQGSFADGLPLGIAGTFHFMMAVQANHNILMHPFHMLGVAGVFGGALLSALH
GSLVTSTLIR--STDENESINAGYRFGQQQKTYSYLASHYGFLGRLLIP--PF---ASRN
PRVFHFLLAALPTIGIWFAALGVCSVAFNLNGFNFNHSILDSRGAVIPTDADILNRANLG
LQAMHAPNTHNFPPILSSGTPISVS-------------------
>WP_009453755.1_9
----------------------MTTIVQRRKEFDFSNLWDQFCAWITSTNNRIYIGWFGV
LMIPTLLAATICFILAFIAAPGVDMEGIREPIKGSLMDGNNLITAAVVPTSAAIGLHLYP
IWEAASLDEWLYNGGPYQLIVLHFLIGIWCYLGRLWELSYRLGMRPWIAVAFCANAAAAT
AVLLVYPIGQGSFADGLPLGIAGTFHFMMAVQANHNILMHPFHMLGVAGVFGGALLSALH
GSLVTSTLIR--STDENESINAGYRFGQQQKTYSYLASHYGFLGRLLIP--PF---ASRN
PRVFHFLLAALPTIGIWFAALGVCSVAFNLNGFNFNHSILDSRGAVIPTDADILNRANLG
LQAMHAPNTHNFPPILSSGTPISVS-------------------
>WP_009453755.1_10
----------------------MTTIVQRRKEFDFSNLWDQFCAWITSTNNRIYIGWFGV
LMIPTLLAATICFILAFIAAPGVDMEGIREPIKGSLMDGNNLITAAVVPTSAAIGLHLYP
IWEAASLDEWLYNGGPYQLIVLHFLIGIWCYLGRLWELSYRLGMRPWIAVAFCANAAAAT
AVLLVYPIGQGSFADGLPLGIAGTFHFMMAVQANHNILMHPFHMLGVAGVFGGALLSALH
GSLVTSTLIR--STDENESINAGYRFGQQQKTYSYLASHYGFLGRLLIP--PF---ASRN
PRVFHFLLAALPTIGIWFAALGVCSVAFNLNGFNFNHSILDSRGAVIPTDADILNRANLG
LQAMHAPNTHNFPPILSSGTPISVS-------------------
>WP_009453755.1_11
----------------------MTTIVQRRKEFDFSNLWDQFCAWITSTNNRIYIGWFGV
LMIPTLLAATICFILAFIAAPGVDMEGIREPIKGSLMDGNNLITAAVVPTSAAIGLHLYP
IWEAASLDEWLYNGGPYQLIVLHFLIGIWCYLGRLWELSYRLGMRPWIAVAFCANAAAAT
AVLLVYPIGQGSFADGLPLGIAGTFHFMMAVQANHNILMHPFHMLGVAGVFGGALLSALH
GSLVTSTLIR--STDENESINAGYRFGQQQKTYSYLASHYGFLGRLLIP--PF---ASRN
PRVFHFLLAALPTIGIWFAALGVCSVAFNLNGFNFNHSILDSRGAVIPTDADILNRANLG
LQAMHAPNTHNFPPILSSGTPISVS-------------------
>WP_009453755.1_12
----------------------MTTIVQRRKEFDFSNLWDQFCAWITSTNNRIYIGWFGV
LMIPTLLAATICFILAFIAAPGVDMEGIREPIKGSLMDGNNLITAAVVPTSAAIGLHLYP
IWEAASLDEWLYNGGPYQLIVLHFLIGIWCYLGRLWELSYRLGMRPWIAVAFCANAAAAT
AVLLVYPIGQGSFADGLPLGIAGTFHFMMAVQANHNILMHPFHMLGVAGVFGGALLSALH
GSLVTSTLIR--STDENESINAGYRFGQQQKTYSYLASHYGFLGRLLIP--PF---ASRN
PRVFHFLLAALPTIGIWFAALGVCSVAFNLNGFNFNHSILDSRGAVIPTDADILNRANLG
LQAMHAPNTHNFPPILSSGTPISVS-------------------
>WP_009453755.1_13
----------------------MTTIVQRRKEFDFSNLWDQFCAWITSTNNRIYIGWFGV
LMIPTLLAATICFILAFIAAPGVDMEGIREPIKGSLMDGNNLITAAVVPTSAAIGLHLYP
IWEAASLDEWLYNGGPYQLIVLHFLIGIWCYLGRLWELSYRLGMRPWIAVAFCANAAAAT
AVLLVYPIGQGSFADGLPLGIAGTFHFMMAVQANHNILMHPFHMLGVAGVFGGALLSALH
GSLVTSTLIR--STDENESINAGYRFGQQQKTYSYLASHYGFLGRLLIP--PF---ASRN
PRVFHFLLAALPTIGIWFAALGVCSVAFNLNGFNFNHSILDSRGAVIPTDADILNRANLG
LQAMHAPNTHNFPPILSSGTPISVS-------------------
>WP_009453755.1_14
----------------------MTTIVQRRKEFDFSNLWDQFCAWITSTNNRIYIGWFGV
LMIPTLLAATICFILAFIAAPGVDMEGIREPIKGSLMDGNNLITAAVVPTSAAIGLHLYP
IWEAASLDEWLYNGGPYQLIVLHFLIGIWCYLGRLWELSYRLGMRPWIAVAFCANAAAAT
AVLLVYPIGQGSFADGLPLGIAGTFHFMMAVQANHNILMHPFHMLGVAGVFGGALLSALH
GSLVTSTLIR--STDENESINAGYRFGQQQKTYSYLASHYGFLGRLLIP--PF---ASRN
PRVFHFLLAALPTIGIWFAALGVCSVAFNLNGFNFNHSILDSRGAVIPTDADILNRANLG
LQAMHAPNTHNFPPILSSGTPISVS-------------------
>WP_016862210.1
----------------------MTTIIQRRKEFDFSNLWDRFCAWITSTNNRIYIGWFGV
LMIPTLLAATICFILAFIAAPGVDMEGIREPIKGSLMDGNNLITAAVVPTSAAVGLHFYP
IWQAASLDEWLYNGGPYQLIVLHFLIGIWSYLGRLWELSYRLGMRPWIAVAFSAPAAAAT
AVLLVYPIGQGSFADGLPLGIAGTFHFMMSVQANHNILMHPFHMLGVAGVFGGAFLSALH
GSLVTSTLIR--NTDENESINAGYRLGQQQRTYSYLAGHYGFLGRLLIPPFAS-----RN
HRSFYFLLAALPTIGIWFAALGVCSVAFNLNGFNFNHSILDSRGAVIPTDADILNRANLG
IQAMHAPNTHHFPLILSSGKPISVS-------------------
>RAM52429.1
----------------------MTTIIQRRKEFDFFNLWDRFCAWITSTNNRIYIGWFGV
LMIPTLLAATICFILAFIVAPGVDMEGIREPIKGSLMDGNNLITAAVVPTSAAVGLHFYP
IWEAASLDEWLYNGGPYQLIVLHFLIGIWCYLGRLWELSYRLGMRPWIAVAFSAPAAAAT
AVLLVYPIGQGSFADGLPLGIAGTFHFMMAVQANHNILMHPFHMLGVAGVFGGAFLSALH
GSLVTSTLIR--NTDENESINAGYRLGQQERTYSYLAGHYGFFGRLLIPPVAS-----QN
HRTFYFLLACMPTIGIWFAALGVCSVAFNLNGFNFNHSILDSRGAVIPTDADILNRANLG
IQAMHAPNTHHFPLILSSSTPTSVTYSHADCKQ-----------
>WP_017309097.1
----------------------MTTIIQRRKEFDFFNLWDRFCAWITSTNNRIYIGWFGV
LMIPTLLAATICFILAFIVAPGVDMEGIREPIKGSLMDGNNLITAAVVPTSAAIGLHFYP
IWEAASLDEWLYNGGPYQLIVLHFLIGIWCYLGRLWELSYRLGMRPWIAVAFSAPAAAAT
AVLLVYPIGQGSFADGLPLGIAGTFHFMMAVQANHNILMHPFHMLGVAGVFGGAFLSALH
GSLVTSTLIR--NTDENESINAGYRLGQQQRTYSYLAGHYGFFGRLLIPPVAS-----RN
HRTFYFLLACMPTIGIWFAALGVCSVAFNLNGFNFNHSILDSRGAVIPTDADILNRANLG
IQAMHAPNTHHFPLILSSGTPTSVNYEVDSNAARSQFPKFAAAS
>WP_131116373.1
----------------------MTTIIQRRKEFDFFNLWDRFCAWITSTKNRIYIGWFGV
LMIPTLLAATICFILAFILAPGVDMEGIREPIKGSLMDGNNLITAAVVPTSAAIGLHFYP
IWEAASLDEWLYNGGPYQLIVLHFLIGIWCYLGRLWELSYRLGMRPWIAVAFSAPAAAAT
AVLLVYPIGQGSFADGLPLGIAGTFHFMMAVQANHNILMHPFHMLGVAGVFGGAFLSALH
GSLVTSTLIR--NTDENESINAGYRLGQQERTYSYLAGHYGFFGRLLIPPVAS-----RN
HRTFYFLLACMPTIGIWFAALGVCSVAFNLNGFNFNHSILDSRGAVIPTDADILNRANLG
IQAMHAPNTHHFPLILSSGI---LNHEVDSNAARSQFPKFAAAS
>WP_096680231.1
----------------------MTTISTRPTS--RFPTWDRFCNWVTNTGNRLYIGWFGV
LMIPLLGVSICVFTIAFIAAPPVDIDGIREPVSGSLLYGNNIITAAVVPMSNAIGLHFYP
IWEAASMDEWLYNGGPYQMIGFHYIPALACYMGREWELSYRLGMRPWIAVAYSAPLAATT
SVFLIYPIGQGSFSDGLPMGISGTFNFMFVFQAEHNILMHPLHMIGVAGVLGGSLFCAMH
GSLVTSSLIR--ETTELESQNYGYKFGQEQETYNIVAAH-GYFGRLIFQYASF-----NN
SRSLHFFLAAWPVICIWGTAIGISTMAFNLNGFNFNNSILDSQGRVLPSWADVLNRANLG
FEVMHERNAHNFPLDLACGEAVPVVLTAPSIAA-----------
>PMB52539.1
----------------------MTTISTRPTS--RFPAWDRFCDWVTSTENRLYIGWFGV
LMIPLLGVSICVFTIAFIAAPPVDIDGIREPVSGSLLYGNNIITAAVVPMSNAIGLHFYP
IWEAASMDEWLYNGGPYQMIGFHYIPALACYMGREWELSYRLGMRPWIAVAYSAPLAATT
SVFLIYPIGQGSFSDGLPMGISGTFNFMFVFQAEHNILMHPLHMIGVAGVLGGSLFCAMH
GSLVTSSLIR--ETTELESQNYGYKFGQEQETYNIVAAH-GYFGRLIFQYASF-----NN
SRSLHFFLAAWPVICIWGTAIGISTMAFNLNGFNFNNSILDSQGRVLPSWADVLNRANLG
FEVMHERNAHNFPLDLAGGEAVPVAITAPSITA-----------
>PMB03175.1
----------------------MTTISTRPTS--RFPAWDRFCDWVTSTENRLYIGWFGV
LMIPLLGVSICVFTIAFIAAPPVDIDGIREPVSGSLLYGNNIITAAVVPMSNAIGLHFYP
IWEAASMDEWLYNGGPYQMIGFHYIPALACYMGREWELSYRLGMRPWIAVAYSAPLAATT
SVFLIYPIGQGSFSDGLPMGISGTFNFMFVFQAEHNILMHPLHMIGVAGVLGGSLFCAMH
GSLVTSSLIR--ETTELESQNYGYKFGQEQETYNIVAAH-GYFGRLIFQYASF-----NN
SRSLHFFLAAWPVICIWGTAIGISTMAFNLNGFNFNNSILDSQGRVLPSWADVLNRANLG
FEVMHERNAHNFPLDLAGGEAVPVAITAPSITA-----------
>WP_062246785.1
----------------------MTTISTRPTS--RFPAWDRFCDWVTSTENRLYIGWFGV
LMIPLLGVSICVFTIAFIAAPPVDIDGIREPVSGSLLYGNNIITAAVVPMSNAIGLHFYP
IWEAASMDEWLYNGGPYQMIGFHYIPALACYMGREWELSYRLGMRPWIAVAYSAPLAATT
SVFLIYPIGQGSFSDGLPMGISGTFNFMFVFQAEHNILMHPLHMIGVAGVLGGSLFCAMH
GSLVTSSLIR--ETTELESQNYGYKFGQEQETYNIVAAH-GYFGRLIFQYASF-----NN
SRSLHFFLAAWPVICIWGTAIGISTMAFNLNGFNFNNSILDSQGRVLPSWADVLNRANLG
FEVMHERNAHNFPLDLAGGEAVPVAITAPSITA-----------
>WP_062246785.1_2
----------------------MTTISTRPTS--RFPAWDRFCDWVTSTENRLYIGWFGV
LMIPLLGVSICVFTIAFIAAPPVDIDGIREPVSGSLLYGNNIITAAVVPMSNAIGLHFYP
IWEAASMDEWLYNGGPYQMIGFHYIPALACYMGREWELSYRLGMRPWIAVAYSAPLAATT
SVFLIYPIGQGSFSDGLPMGISGTFNFMFVFQAEHNILMHPLHMIGVAGVLGGSLFCAMH
GSLVTSSLIR--ETTELESQNYGYKFGQEQETYNIVAAH-GYFGRLIFQYASF-----NN
SRSLHFFLAAWPVICIWGTAIGISTMAFNLNGFNFNNSILDSQGRVLPSWADVLNRANLG
FEVMHERNAHNFPLDLAGGEAVPVAITAPSITA-----------
>WP_062246785.1_3
----------------------MTTISTRPTS--RFPAWDRFCDWVTSTENRLYIGWFGV
LMIPLLGVSICVFTIAFIAAPPVDIDGIREPVSGSLLYGNNIITAAVVPMSNAIGLHFYP
IWEAASMDEWLYNGGPYQMIGFHYIPALACYMGREWELSYRLGMRPWIAVAYSAPLAATT
SVFLIYPIGQGSFSDGLPMGISGTFNFMFVFQAEHNILMHPLHMIGVAGVLGGSLFCAMH
GSLVTSSLIR--ETTELESQNYGYKFGQEQETYNIVAAH-GYFGRLIFQYASF-----NN
SRSLHFFLAAWPVICIWGTAIGISTMAFNLNGFNFNNSILDSQGRVLPSWADVLNRANLG
FEVMHERNAHNFPLDLAGGEAVPVAITAPSITA-----------
>WP_062246785.1_4
----------------------MTTISTRPTS--RFPAWDRFCDWVTSTENRLYIGWFGV
LMIPLLGVSICVFTIAFIAAPPVDIDGIREPVSGSLLYGNNIITAAVVPMSNAIGLHFYP
IWEAASMDEWLYNGGPYQMIGFHYIPALACYMGREWELSYRLGMRPWIAVAYSAPLAATT
SVFLIYPIGQGSFSDGLPMGISGTFNFMFVFQAEHNILMHPLHMIGVAGVLGGSLFCAMH
GSLVTSSLIR--ETTELESQNYGYKFGQEQETYNIVAAH-GYFGRLIFQYASF-----NN
SRSLHFFLAAWPVICIWGTAIGISTMAFNLNGFNFNNSILDSQGRVLPSWADVLNRANLG
FEVMHERNAHNFPLDLAGGEAVPVAITAPSITA-----------
>WP_016868705.1
----------------------MTTISTRPTS--RFPTWDRFCNWVTSTENRLYIGWFGV
LMIPLLGVSICVFTIAFIAAPPVDIDGIREPVSGSLLYGNNIITAAVVPMSNAIGLHFYP
IWEAASMEEWLYNGGPYQMIGFHYIPALACYMGREWELSYRLGMRPWIAVAYSAPLAATT
SVFLIYPIGQGSFSDGLPMGISGTFNFMFVFQAEHNILMHPLHMIGVAGVLGGSLFCAMH
GSLVTSSLIR--ETTELESQNYGYKFGQEQETYNIVAAH-GYFGRLIFQYASF-----NN
SRSLHFFLAAWPVICIWGTAIGISTMAFNLNGFNFNNSILDSQGRVLPSWADVLNRANLG
FEVMHERNAHNFPLDLACGEAVPVAITAPSITA-----------
>WP_016868705.1_2
----------------------MTTISTRPTS--RFPTWDRFCNWVTSTENRLYIGWFGV
LMIPLLGVSICVFTIAFIAAPPVDIDGIREPVSGSLLYGNNIITAAVVPMSNAIGLHFYP
IWEAASMEEWLYNGGPYQMIGFHYIPALACYMGREWELSYRLGMRPWIAVAYSAPLAATT
SVFLIYPIGQGSFSDGLPMGISGTFNFMFVFQAEHNILMHPLHMIGVAGVLGGSLFCAMH
GSLVTSSLIR--ETTELESQNYGYKFGQEQETYNIVAAH-GYFGRLIFQYASF-----NN
SRSLHFFLAAWPVICIWGTAIGISTMAFNLNGFNFNNSILDSQGRVLPSWADVLNRANLG
FEVMHERNAHNFPLDLACGEAVPVAITAPSITA-----------
>WP_016868705.1_3
----------------------MTTISTRPTS--RFPTWDRFCNWVTSTENRLYIGWFGV
LMIPLLGVSICVFTIAFIAAPPVDIDGIREPVSGSLLYGNNIITAAVVPMSNAIGLHFYP
IWEAASMEEWLYNGGPYQMIGFHYIPALACYMGREWELSYRLGMRPWIAVAYSAPLAATT
SVFLIYPIGQGSFSDGLPMGISGTFNFMFVFQAEHNILMHPLHMIGVAGVLGGSLFCAMH
GSLVTSSLIR--ETTELESQNYGYKFGQEQETYNIVAAH-GYFGRLIFQYASF-----NN
SRSLHFFLAAWPVICIWGTAIGISTMAFNLNGFNFNNSILDSQGRVLPSWADVLNRANLG
FEVMHERNAHNFPLDLACGEAVPVAITAPSITA-----------
>MBF2061448.1
----------------------MTTISTRPTS--RFPTWDRFCNWVTSTENRLYIGWFGV
LMIPLLGVSICVFTIAFIAAPPVDIDGIREPVSGSLLYGNNIITAAVVPMSNAIGLHFYP
IWEAASMDEWLYNGGPYQMIGFHYIPALACYMGREWELSYRLGMRPWIAVAYSAPLAATT
SVFLIYPIGQGSFSDGLPMGISGTFNFMFVFQAEHNILMHPLHMIGVAGVLGGSLFCAMH
GSLVTSSLIR--ETTELESQNYGYKFGQEQETYNIVAAH-GYFGRLIFQYASF-----NN
SRSLHFFLAAWPVICIWGTAIGISTMAFNLNGFNFNNSILDSQGRVLPSWADVLNRANLG
FEVMHERNAHNFPLDLACGEAVPVAITAPSITA-----------
>MBF1988143.1
----------------------MTTISTRPTS--RFPTWDRFCNWVTSTENRLYIGWFGV
LMIPLLGVSICVFTIAFIAAPPVDIDGIREPVSGSLLYGNNIITAAVVPMSNAIGLHFYP
IWEAASMDEWLYNGGPYQMIGFHYIPALACYMGREWELSYRLGMRPWIAVAYSAPLAATT
SVFLIYPIGQGSFSDGLPMGISGTFNFMFVFQAEHNILMHPLHMIGVAGVLGGSLFCAMH
GSLVTSSLIR--ETTELESQNYGYKFGQEQETYNIVAAH-GYFGRLIFQYASF-----NN
SRSLHFFLAAWPVICIWGTAIGISTMAFNLNGFNFNNSILDSQGRVLPSWADVLNRANLG
FEVMHERNAHNFPLDLACGEAVPVAITAPSITA-----------
>WP_016873419.1
----------------------MTTISTRPTS--RFPTWDRFCNWVTSTENRLYIGWFGV
LMIPLLGVSICVFTIAFIAAPPVDIDGIREPVSGSLLYGNNIITAAVVPMSNAIGLHFYP
IWEAASMDEWLYNGGPYQMIGFHYIPALACYMGREWELSYRLGMRPWIAVAYSAPLAATT
SVFLIYPIGQGSFSDGLPMGISGTFNFMFVFQAEHNILMHPLHMIGVAGVLGGSLFCAMH
GSLVTSSLIR--ETTELESQNYGYKFGQEQETYNIVAAH-GYFGRLIFQYASF-----NN
SRSLHFFLAAWPVICIWGTAIGISTMAFNLNGFNFNNSILDSQGRVLPSWADVLNRANLG
FEVMHERNAHNFPLDLACGEAVPVAITAPSITA-----------
>WP_016873419.1_2
----------------------MTTISTRPTS--RFPTWDRFCNWVTSTENRLYIGWFGV
LMIPLLGVSICVFTIAFIAAPPVDIDGIREPVSGSLLYGNNIITAAVVPMSNAIGLHFYP
IWEAASMDEWLYNGGPYQMIGFHYIPALACYMGREWELSYRLGMRPWIAVAYSAPLAATT
SVFLIYPIGQGSFSDGLPMGISGTFNFMFVFQAEHNILMHPLHMIGVAGVLGGSLFCAMH
GSLVTSSLIR--ETTELESQNYGYKFGQEQETYNIVAAH-GYFGRLIFQYASF-----NN
SRSLHFFLAAWPVICIWGTAIGISTMAFNLNGFNFNNSILDSQGRVLPSWADVLNRANLG
FEVMHERNAHNFPLDLACGEAVPVAITAPSITA-----------
>WP_016873419.1_3
----------------------MTTISTRPTS--RFPTWDRFCNWVTSTENRLYIGWFGV
LMIPLLGVSICVFTIAFIAAPPVDIDGIREPVSGSLLYGNNIITAAVVPMSNAIGLHFYP
IWEAASMDEWLYNGGPYQMIGFHYIPALACYMGREWELSYRLGMRPWIAVAYSAPLAATT
SVFLIYPIGQGSFSDGLPMGISGTFNFMFVFQAEHNILMHPLHMIGVAGVLGGSLFCAMH
GSLVTSSLIR--ETTELESQNYGYKFGQEQETYNIVAAH-GYFGRLIFQYASF-----NN
SRSLHFFLAAWPVICIWGTAIGISTMAFNLNGFNFNNSILDSQGRVLPSWADVLNRANLG
FEVMHERNAHNFPLDLACGEAVPVAITAPSITA-----------
>WP_102219598.1
----------------------MTTISTRPTS--RFPTWDRFCNWVTSTENRLYIGWFGV
LMIPLLGVSICVFTIAFIAAPPVDIDGIREPVSGSLLYGNNIITAAVVPMSNAIGLHFYP
IWEAASMDEWLYNGGPYQMIGFHYIPALACYMGREWELSYRLGMRPWIAVAYSAPLAATT
SVFLIYPIGQGSFSDGLPMGISGTFNFMFVFQAEHNILMHPLHMIGVAGVLGGSLFCAMH
GSLVTSSLIR--ETTELESQNYGYKFGQEQETYNIVAAH-GYFGRLIFQYASF-----NN
SRSLHFFLAAWPVICIWGTAIGISTMAFNLNGFNFNNSILDSQGRVLPSWADVLNRANLG
FEVMHERNAHNFPLDLAGGEAVPVAITAPSITT-----------
>PMB12872.1
----------------------MTTISTRPTS--RFPTWDRFCNWVTSTENRLYIGWFGV
LMIPLLGVSICVFTIAFIAAPPVDIDGIREPVSGSLLYGNNIITAAVVPMSNAIGLHFYP
IWEAASMDEWLYNGGPYQMIGFHYIPALACYMGREWELSYRLGMRPWIAVAYSAPLAATT
SVFLIYPIGQGSFSDGLPMGISGTFNFMFVFQAEHNILMHPLHMIGVAGVLGGSLFCAMH
GSLVTSSLIR--ETTELESQNYGYKFGQEQETYNIVAAH-GYFGRLIFQYASF-----NN
SRSLHFFLAAWPVICIWGTAIGISTMAFNLNGFNFNNSILDSQGRVLPSWADVLNRANLG
FEVMHERNAHNFPLDLAGGEAVPVAITAPSITA-----------
>MBF2069917.1
----------------------MTTISTRPTS--RFPTWDRFCNWVTSTENRLYIGWFGV
LMIPLLGVSICVFTIAFIAAPPVDIDGIREPVSGSLLYGNNIITAAVVPMSNAIGLHFYP
IWEAASMDEWLYNGGPYQMIGFHYIPALACYMGREWELSYRLGMRPWIAVAYSAPLAATT
SVFLIYPIGQGSFSDGLPMGISGTFNFMFVFQAEHNILMHPLHMIGVAGVLGGSLFCAMH
GSLVTSSLIR--ETTELESQNYGYKFGQEQETYNIVAAH-GYFGRLIFQYASF-----NN
SRSLHFFLAAWPVICIWGTAIGISTMAFNLNGFNFNNSILDSQGRVLPSWADVLNRANLG
FEVMHERNAHNFPLDLAGGEAVPVAITAPSITA-----------
>WP_009453703.1
----------------------MTTISTRPTS--RFPTWDRFCNWVTSTENRLYIGWFGV
LMIPLLGVSICVFTIAFIAAPPVDIDGIREPVSGSLLYGNNIITAAVVPMSNAIGLHFYP
IWEAASMDEWLYNGGPYQMIGFHYIPALACYMGREWELSYRLGMRPWIAVAYSAPLAATT
SVFLIYPIGQGSFSDGLPMGISGTFNFMFVFQAEHNILMHPLHMIGVAGVLGGSLFCAMH
GSLVTSSLIR--ETTELESQNYGYKFGQEQETYNIVAAH-GYFGRLIFQYASF-----NN
SRSLHFFLAAWPVICIWGTAIGISTMAFNLNGFNFNNSILDSQGRVLPSWADVLNRANLG
FEVMHERNAHNFPLDLAGGEAVPVAITAPSITA-----------
>WP_009453703.1_2
----------------------MTTISTRPTS--RFPTWDRFCNWVTSTENRLYIGWFGV
LMIPLLGVSICVFTIAFIAAPPVDIDGIREPVSGSLLYGNNIITAAVVPMSNAIGLHFYP
IWEAASMDEWLYNGGPYQMIGFHYIPALACYMGREWELSYRLGMRPWIAVAYSAPLAATT
SVFLIYPIGQGSFSDGLPMGISGTFNFMFVFQAEHNILMHPLHMIGVAGVLGGSLFCAMH
GSLVTSSLIR--ETTELESQNYGYKFGQEQETYNIVAAH-GYFGRLIFQYASF-----NN
SRSLHFFLAAWPVICIWGTAIGISTMAFNLNGFNFNNSILDSQGRVLPSWADVLNRANLG
FEVMHERNAHNFPLDLAGGEAVPVAITAPSITA-----------
>WP_009453703.1_3
----------------------MTTISTRPTS--RFPTWDRFCNWVTSTENRLYIGWFGV
LMIPLLGVSICVFTIAFIAAPPVDIDGIREPVSGSLLYGNNIITAAVVPMSNAIGLHFYP
IWEAASMDEWLYNGGPYQMIGFHYIPALACYMGREWELSYRLGMRPWIAVAYSAPLAATT
SVFLIYPIGQGSFSDGLPMGISGTFNFMFVFQAEHNILMHPLHMIGVAGVLGGSLFCAMH
GSLVTSSLIR--ETTELESQNYGYKFGQEQETYNIVAAH-GYFGRLIFQYASF-----NN
SRSLHFFLAAWPVICIWGTAIGISTMAFNLNGFNFNNSILDSQGRVLPSWADVLNRANLG
FEVMHERNAHNFPLDLAGGEAVPVAITAPSITA-----------
>WP_009453703.1_4
----------------------MTTISTRPTS--RFPTWDRFCNWVTSTENRLYIGWFGV
LMIPLLGVSICVFTIAFIAAPPVDIDGIREPVSGSLLYGNNIITAAVVPMSNAIGLHFYP
IWEAASMDEWLYNGGPYQMIGFHYIPALACYMGREWELSYRLGMRPWIAVAYSAPLAATT
SVFLIYPIGQGSFSDGLPMGISGTFNFMFVFQAEHNILMHPLHMIGVAGVLGGSLFCAMH
GSLVTSSLIR--ETTELESQNYGYKFGQEQETYNIVAAH-GYFGRLIFQYASF-----NN
SRSLHFFLAAWPVICIWGTAIGISTMAFNLNGFNFNNSILDSQGRVLPSWADVLNRANLG
FEVMHERNAHNFPLDLAGGEAVPVAITAPSITA-----------
>WP_009453703.1_5
----------------------MTTISTRPTS--RFPTWDRFCNWVTSTENRLYIGWFGV
LMIPLLGVSICVFTIAFIAAPPVDIDGIREPVSGSLLYGNNIITAAVVPMSNAIGLHFYP
IWEAASMDEWLYNGGPYQMIGFHYIPALACYMGREWELSYRLGMRPWIAVAYSAPLAATT
SVFLIYPIGQGSFSDGLPMGISGTFNFMFVFQAEHNILMHPLHMIGVAGVLGGSLFCAMH
GSLVTSSLIR--ETTELESQNYGYKFGQEQETYNIVAAH-GYFGRLIFQYASF-----NN
SRSLHFFLAAWPVICIWGTAIGISTMAFNLNGFNFNNSILDSQGRVLPSWADVLNRANLG
FEVMHERNAHNFPLDLAGGEAVPVAITAPSITA-----------
>WP_009453703.1_6
----------------------MTTISTRPTS--RFPTWDRFCNWVTSTENRLYIGWFGV
LMIPLLGVSICVFTIAFIAAPPVDIDGIREPVSGSLLYGNNIITAAVVPMSNAIGLHFYP
IWEAASMDEWLYNGGPYQMIGFHYIPALACYMGREWELSYRLGMRPWIAVAYSAPLAATT
SVFLIYPIGQGSFSDGLPMGISGTFNFMFVFQAEHNILMHPLHMIGVAGVLGGSLFCAMH
GSLVTSSLIR--ETTELESQNYGYKFGQEQETYNIVAAH-GYFGRLIFQYASF-----NN
SRSLHFFLAAWPVICIWGTAIGISTMAFNLNGFNFNNSILDSQGRVLPSWADVLNRANLG
FEVMHERNAHNFPLDLAGGEAVPVAITAPSITA-----------
>WP_009453703.1_7
----------------------MTTISTRPTS--RFPTWDRFCNWVTSTENRLYIGWFGV
LMIPLLGVSICVFTIAFIAAPPVDIDGIREPVSGSLLYGNNIITAAVVPMSNAIGLHFYP
IWEAASMDEWLYNGGPYQMIGFHYIPALACYMGREWELSYRLGMRPWIAVAYSAPLAATT
SVFLIYPIGQGSFSDGLPMGISGTFNFMFVFQAEHNILMHPLHMIGVAGVLGGSLFCAMH
GSLVTSSLIR--ETTELESQNYGYKFGQEQETYNIVAAH-GYFGRLIFQYASF-----NN
SRSLHFFLAAWPVICIWGTAIGISTMAFNLNGFNFNNSILDSQGRVLPSWADVLNRANLG
FEVMHERNAHNFPLDLAGGEAVPVAITAPSITA-----------
>WP_009453703.1_8
----------------------MTTISTRPTS--RFPTWDRFCNWVTSTENRLYIGWFGV
LMIPLLGVSICVFTIAFIAAPPVDIDGIREPVSGSLLYGNNIITAAVVPMSNAIGLHFYP
IWEAASMDEWLYNGGPYQMIGFHYIPALACYMGREWELSYRLGMRPWIAVAYSAPLAATT
SVFLIYPIGQGSFSDGLPMGISGTFNFMFVFQAEHNILMHPLHMIGVAGVLGGSLFCAMH
GSLVTSSLIR--ETTELESQNYGYKFGQEQETYNIVAAH-GYFGRLIFQYASF-----NN
SRSLHFFLAAWPVICIWGTAIGISTMAFNLNGFNFNNSILDSQGRVLPSWADVLNRANLG
FEVMHERNAHNFPLDLAGGEAVPVAITAPSITA-----------
>WP_009453703.1_9
----------------------MTTISTRPTS--RFPTWDRFCNWVTSTENRLYIGWFGV
LMIPLLGVSICVFTIAFIAAPPVDIDGIREPVSGSLLYGNNIITAAVVPMSNAIGLHFYP
IWEAASMDEWLYNGGPYQMIGFHYIPALACYMGREWELSYRLGMRPWIAVAYSAPLAATT
SVFLIYPIGQGSFSDGLPMGISGTFNFMFVFQAEHNILMHPLHMIGVAGVLGGSLFCAMH
GSLVTSSLIR--ETTELESQNYGYKFGQEQETYNIVAAH-GYFGRLIFQYASF-----NN
SRSLHFFLAAWPVICIWGTAIGISTMAFNLNGFNFNNSILDSQGRVLPSWADVLNRANLG
FEVMHERNAHNFPLDLAGGEAVPVAITAPSITA-----------
>WP_009453703.1_10
----------------------MTTISTRPTS--RFPTWDRFCNWVTSTENRLYIGWFGV
LMIPLLGVSICVFTIAFIAAPPVDIDGIREPVSGSLLYGNNIITAAVVPMSNAIGLHFYP
IWEAASMDEWLYNGGPYQMIGFHYIPALACYMGREWELSYRLGMRPWIAVAYSAPLAATT
SVFLIYPIGQGSFSDGLPMGISGTFNFMFVFQAEHNILMHPLHMIGVAGVLGGSLFCAMH
GSLVTSSLIR--ETTELESQNYGYKFGQEQETYNIVAAH-GYFGRLIFQYASF-----NN
SRSLHFFLAAWPVICIWGTAIGISTMAFNLNGFNFNNSILDSQGRVLPSWADVLNRANLG
FEVMHERNAHNFPLDLAGGEAVPVAITAPSITA-----------
>WP_009453703.1_11
----------------------MTTISTRPTS--RFPTWDRFCNWVTSTENRLYIGWFGV
LMIPLLGVSICVFTIAFIAAPPVDIDGIREPVSGSLLYGNNIITAAVVPMSNAIGLHFYP
IWEAASMDEWLYNGGPYQMIGFHYIPALACYMGREWELSYRLGMRPWIAVAYSAPLAATT
SVFLIYPIGQGSFSDGLPMGISGTFNFMFVFQAEHNILMHPLHMIGVAGVLGGSLFCAMH
GSLVTSSLIR--ETTELESQNYGYKFGQEQETYNIVAAH-GYFGRLIFQYASF-----NN
SRSLHFFLAAWPVICIWGTAIGISTMAFNLNGFNFNNSILDSQGRVLPSWADVLNRANLG
FEVMHERNAHNFPLDLAGGEAVPVAITAPSITA-----------
>WP_009453703.1_12
----------------------MTTISTRPTS--RFPTWDRFCNWVTSTENRLYIGWFGV
LMIPLLGVSICVFTIAFIAAPPVDIDGIREPVSGSLLYGNNIITAAVVPMSNAIGLHFYP
IWEAASMDEWLYNGGPYQMIGFHYIPALACYMGREWELSYRLGMRPWIAVAYSAPLAATT
SVFLIYPIGQGSFSDGLPMGISGTFNFMFVFQAEHNILMHPLHMIGVAGVLGGSLFCAMH
GSLVTSSLIR--ETTELESQNYGYKFGQEQETYNIVAAH-GYFGRLIFQYASF-----NN
SRSLHFFLAAWPVICIWGTAIGISTMAFNLNGFNFNNSILDSQGRVLPSWADVLNRANLG
FEVMHERNAHNFPLDLAGGEAVPVAITAPSITA-----------
>WP_009453703.1_13
----------------------MTTISTRPTS--RFPTWDRFCNWVTSTENRLYIGWFGV
LMIPLLGVSICVFTIAFIAAPPVDIDGIREPVSGSLLYGNNIITAAVVPMSNAIGLHFYP
IWEAASMDEWLYNGGPYQMIGFHYIPALACYMGREWELSYRLGMRPWIAVAYSAPLAATT
SVFLIYPIGQGSFSDGLPMGISGTFNFMFVFQAEHNILMHPLHMIGVAGVLGGSLFCAMH
GSLVTSSLIR--ETTELESQNYGYKFGQEQETYNIVAAH-GYFGRLIFQYASF-----NN
SRSLHFFLAAWPVICIWGTAIGISTMAFNLNGFNFNNSILDSQGRVLPSWADVLNRANLG
FEVMHERNAHNFPLDLAGGEAVPVAITAPSITA-----------
>WP_009453703.1_14
----------------------MTTISTRPTS--RFPTWDRFCNWVTSTENRLYIGWFGV
LMIPLLGVSICVFTIAFIAAPPVDIDGIREPVSGSLLYGNNIITAAVVPMSNAIGLHFYP
IWEAASMDEWLYNGGPYQMIGFHYIPALACYMGREWELSYRLGMRPWIAVAYSAPLAATT
SVFLIYPIGQGSFSDGLPMGISGTFNFMFVFQAEHNILMHPLHMIGVAGVLGGSLFCAMH
GSLVTSSLIR--ETTELESQNYGYKFGQEQETYNIVAAH-GYFGRLIFQYASF-----NN
SRSLHFFLAAWPVICIWGTAIGISTMAFNLNGFNFNNSILDSQGRVLPSWADVLNRANLG
FEVMHERNAHNFPLDLAGGEAVPVAITAPSITA-----------
>WP_009453703.1_15
----------------------MTTISTRPTS--RFPTWDRFCNWVTSTENRLYIGWFGV
LMIPLLGVSICVFTIAFIAAPPVDIDGIREPVSGSLLYGNNIITAAVVPMSNAIGLHFYP
IWEAASMDEWLYNGGPYQMIGFHYIPALACYMGREWELSYRLGMRPWIAVAYSAPLAATT
SVFLIYPIGQGSFSDGLPMGISGTFNFMFVFQAEHNILMHPLHMIGVAGVLGGSLFCAMH
GSLVTSSLIR--ETTELESQNYGYKFGQEQETYNIVAAH-GYFGRLIFQYASF-----NN
SRSLHFFLAAWPVICIWGTAIGISTMAFNLNGFNFNNSILDSQGRVLPSWADVLNRANLG
FEVMHERNAHNFPLDLAGGEAVPVAITAPSITA-----------
>WP_009453703.1_16
----------------------MTTISTRPTS--RFPTWDRFCNWVTSTENRLYIGWFGV
LMIPLLGVSICVFTIAFIAAPPVDIDGIREPVSGSLLYGNNIITAAVVPMSNAIGLHFYP
IWEAASMDEWLYNGGPYQMIGFHYIPALACYMGREWELSYRLGMRPWIAVAYSAPLAATT
SVFLIYPIGQGSFSDGLPMGISGTFNFMFVFQAEHNILMHPLHMIGVAGVLGGSLFCAMH
GSLVTSSLIR--ETTELESQNYGYKFGQEQETYNIVAAH-GYFGRLIFQYASF-----NN
SRSLHFFLAAWPVICIWGTAIGISTMAFNLNGFNFNNSILDSQGRVLPSWADVLNRANLG
FEVMHERNAHNFPLDLAGGEAVPVAITAPSITA-----------
>WP_009453703.1_17
----------------------MTTISTRPTS--RFPTWDRFCNWVTSTENRLYIGWFGV
LMIPLLGVSICVFTIAFIAAPPVDIDGIREPVSGSLLYGNNIITAAVVPMSNAIGLHFYP
IWEAASMDEWLYNGGPYQMIGFHYIPALACYMGREWELSYRLGMRPWIAVAYSAPLAATT
SVFLIYPIGQGSFSDGLPMGISGTFNFMFVFQAEHNILMHPLHMIGVAGVLGGSLFCAMH
GSLVTSSLIR--ETTELESQNYGYKFGQEQETYNIVAAH-GYFGRLIFQYASF-----NN
SRSLHFFLAAWPVICIWGTAIGISTMAFNLNGFNFNNSILDSQGRVLPSWADVLNRANLG
FEVMHERNAHNFPLDLAGGEAVPVAITAPSITA-----------
>WP_009453703.1_18
----------------------MTTISTRPTS--RFPTWDRFCNWVTSTENRLYIGWFGV
LMIPLLGVSICVFTIAFIAAPPVDIDGIREPVSGSLLYGNNIITAAVVPMSNAIGLHFYP
IWEAASMDEWLYNGGPYQMIGFHYIPALACYMGREWELSYRLGMRPWIAVAYSAPLAATT
SVFLIYPIGQGSFSDGLPMGISGTFNFMFVFQAEHNILMHPLHMIGVAGVLGGSLFCAMH
GSLVTSSLIR--ETTELESQNYGYKFGQEQETYNIVAAH-GYFGRLIFQYASF-----NN
SRSLHFFLAAWPVICIWGTAIGISTMAFNLNGFNFNNSILDSQGRVLPSWADVLNRANLG
FEVMHERNAHNFPLDLAGGEAVPVAITAPSITA-----------
>WP_009453703.1_19
----------------------MTTISTRPTS--RFPTWDRFCNWVTSTENRLYIGWFGV
LMIPLLGVSICVFTIAFIAAPPVDIDGIREPVSGSLLYGNNIITAAVVPMSNAIGLHFYP
IWEAASMDEWLYNGGPYQMIGFHYIPALACYMGREWELSYRLGMRPWIAVAYSAPLAATT
SVFLIYPIGQGSFSDGLPMGISGTFNFMFVFQAEHNILMHPLHMIGVAGVLGGSLFCAMH
GSLVTSSLIR--ETTELESQNYGYKFGQEQETYNIVAAH-GYFGRLIFQYASF-----NN
SRSLHFFLAAWPVICIWGTAIGISTMAFNLNGFNFNNSILDSQGRVLPSWADVLNRANLG
FEVMHERNAHNFPLDLAGGEAVPVAITAPSITA-----------
>WP_009453703.1_20
----------------------MTTISTRPTS--RFPTWDRFCNWVTSTENRLYIGWFGV
LMIPLLGVSICVFTIAFIAAPPVDIDGIREPVSGSLLYGNNIITAAVVPMSNAIGLHFYP
IWEAASMDEWLYNGGPYQMIGFHYIPALACYMGREWELSYRLGMRPWIAVAYSAPLAATT
SVFLIYPIGQGSFSDGLPMGISGTFNFMFVFQAEHNILMHPLHMIGVAGVLGGSLFCAMH
GSLVTSSLIR--ETTELESQNYGYKFGQEQETYNIVAAH-GYFGRLIFQYASF-----NN
SRSLHFFLAAWPVICIWGTAIGISTMAFNLNGFNFNNSILDSQGRVLPSWADVLNRANLG
FEVMHERNAHNFPLDLAGGEAVPVAITAPSITA-----------
>WP_009453703.1_21
----------------------MTTISTRPTS--RFPTWDRFCNWVTSTENRLYIGWFGV
LMIPLLGVSICVFTIAFIAAPPVDIDGIREPVSGSLLYGNNIITAAVVPMSNAIGLHFYP
IWEAASMDEWLYNGGPYQMIGFHYIPALACYMGREWELSYRLGMRPWIAVAYSAPLAATT
SVFLIYPIGQGSFSDGLPMGISGTFNFMFVFQAEHNILMHPLHMIGVAGVLGGSLFCAMH
GSLVTSSLIR--ETTELESQNYGYKFGQEQETYNIVAAH-GYFGRLIFQYASF-----NN
SRSLHFFLAAWPVICIWGTAIGISTMAFNLNGFNFNNSILDSQGRVLPSWADVLNRANLG
FEVMHERNAHNFPLDLAGGEAVPVAITAPSITA-----------
>WP_009453703.1_22
----------------------MTTISTRPTS--RFPTWDRFCNWVTSTENRLYIGWFGV
LMIPLLGVSICVFTIAFIAAPPVDIDGIREPVSGSLLYGNNIITAAVVPMSNAIGLHFYP
IWEAASMDEWLYNGGPYQMIGFHYIPALACYMGREWELSYRLGMRPWIAVAYSAPLAATT
SVFLIYPIGQGSFSDGLPMGISGTFNFMFVFQAEHNILMHPLHMIGVAGVLGGSLFCAMH
GSLVTSSLIR--ETTELESQNYGYKFGQEQETYNIVAAH-GYFGRLIFQYASF-----NN
SRSLHFFLAAWPVICIWGTAIGISTMAFNLNGFNFNNSILDSQGRVLPSWADVLNRANLG
FEVMHERNAHNFPLDLAGGEAVPVAITAPSITA-----------
>WP_009453703.1_23
----------------------MTTISTRPTS--RFPTWDRFCNWVTSTENRLYIGWFGV
LMIPLLGVSICVFTIAFIAAPPVDIDGIREPVSGSLLYGNNIITAAVVPMSNAIGLHFYP
IWEAASMDEWLYNGGPYQMIGFHYIPALACYMGREWELSYRLGMRPWIAVAYSAPLAATT
SVFLIYPIGQGSFSDGLPMGISGTFNFMFVFQAEHNILMHPLHMIGVAGVLGGSLFCAMH
GSLVTSSLIR--ETTELESQNYGYKFGQEQETYNIVAAH-GYFGRLIFQYASF-----NN
SRSLHFFLAAWPVICIWGTAIGISTMAFNLNGFNFNNSILDSQGRVLPSWADVLNRANLG
FEVMHERNAHNFPLDLAGGEAVPVAITAPSITA-----------
>WP_009453703.1_24
----------------------MTTISTRPTS--RFPTWDRFCNWVTSTENRLYIGWFGV
LMIPLLGVSICVFTIAFIAAPPVDIDGIREPVSGSLLYGNNIITAAVVPMSNAIGLHFYP
IWEAASMDEWLYNGGPYQMIGFHYIPALACYMGREWELSYRLGMRPWIAVAYSAPLAATT
SVFLIYPIGQGSFSDGLPMGISGTFNFMFVFQAEHNILMHPLHMIGVAGVLGGSLFCAMH
GSLVTSSLIR--ETTELESQNYGYKFGQEQETYNIVAAH-GYFGRLIFQYASF-----NN
SRSLHFFLAAWPVICIWGTAIGISTMAFNLNGFNFNNSILDSQGRVLPSWADVLNRANLG
FEVMHERNAHNFPLDLAGGEAVPVAITAPSITA-----------
>NWF60082.1
----------------------MTTISTRSTS--RFPTWDRFCNWVTSTENRLYIGWFGV
LMIPLLGVSICVFTIAFIAAPPVDIDGIREPVSGSLLYGNNIITAAVVPMSNAIGLHFYP
IWEAASMDEWLYNGGPYQMIGFHYIPALACYMGREWELSYRLGMRPWIAVAYSAPLAATT
SVFLIYPIGQGSFSDGLPMGISGTFNFMFVFQAEHNILMHPLHMIGVAGVLGGSLFCAMH
GSLVTSSLIR--ETTELESQNYGYKFGQEQETYNIVAAH-GYFGRLIFQYASF-----NN
SRSLHFFLAAWPVICIWGTAIGISTMAFNLNGFNFNNSILDSQGRVLPSWADVLNRANLG
FEVMHERNAHNFPLDLAGGEAVPVAITAPSITA-----------
>WP_010997883.1
----------------------MTTLLEQRSS---ANLWHRFGNWITSTENRMYVGWFGV
LLIPTALTAAIVFILAFIAAPPVDVDGIREPVSGSLLYGNNIITATVVPTSAAIGLHLYP
IWEAASLDEWLYNGGPYQMIVLHFLIAIYAYMGRQWELSYRLGMRPWIPVAFSAPVAAAT
AVLLIYPIGQGSFSDGMMLGISGTFNFMIVFSPEHNILMHPFHMIGVAGVFGGALFSAMH
GSLVTSTLVR--ETSEVESANTGYKFGQEEETYNIVAAH-GYFGRLIFQYASF-----NN
SRSLHFFLAAWPVIGIWFAALGISTMSFNLNGFNFNNSILDHQGRTIDTWADLLNRANLG
IEVMHERNAHNFPLDLASGEVQPIALTAPAIAS-----------
>WP_016869984.1
----------------------MTTLLKQRSS---ASLWERFCNWITNTENRLYIGWFGV
LLIPTALTAAIAFTLAFIAAPPVDIDGIREAVSGSLLYGNNIITATVVPTSNAIGLHFYP
IWEAASLDEWLYNGGPYQLIIFHFLIAIYAYMGRQWELSYRLGMRPWIPVAFSAPVAAAT
AVLLIYPIGQGSFSDGMMLGISGTFNFMIVFSPEHNVLMHPFHMLGVAGVFGGSLFSAMH
GSLVTSTLVR--ATTEIESANVGYKFGQEEETYNIVAAH-GYFGRLIFQYASF-----NN
SRSLHFFLAAWPVIGIWFAALGISTMSFNLNGFNFNNSILDSQGHTINTWADLLNRANLG
IEVMHERNAHNFPLDLASSEPQAIALTAPAITS-----------
>WP_016869984.1_2
----------------------MTTLLKQRSS---ASLWERFCNWITNTENRLYIGWFGV
LLIPTALTAAIAFTLAFIAAPPVDIDGIREAVSGSLLYGNNIITATVVPTSNAIGLHFYP
IWEAASLDEWLYNGGPYQLIIFHFLIAIYAYMGRQWELSYRLGMRPWIPVAFSAPVAAAT
AVLLIYPIGQGSFSDGMMLGISGTFNFMIVFSPEHNVLMHPFHMLGVAGVFGGSLFSAMH
GSLVTSTLVR--ATTEIESANVGYKFGQEEETYNIVAAH-GYFGRLIFQYASF-----NN
SRSLHFFLAAWPVIGIWFAALGISTMSFNLNGFNFNNSILDSQGHTINTWADLLNRANLG
IEVMHERNAHNFPLDLASSEPQAIALTAPAITS-----------
>WP_016869984.1_3
----------------------MTTLLKQRSS---ASLWERFCNWITNTENRLYIGWFGV
LLIPTALTAAIAFTLAFIAAPPVDIDGIREAVSGSLLYGNNIITATVVPTSNAIGLHFYP
IWEAASLDEWLYNGGPYQLIIFHFLIAIYAYMGRQWELSYRLGMRPWIPVAFSAPVAAAT
AVLLIYPIGQGSFSDGMMLGISGTFNFMIVFSPEHNVLMHPFHMLGVAGVFGGSLFSAMH
GSLVTSTLVR--ATTEIESANVGYKFGQEEETYNIVAAH-GYFGRLIFQYASF-----NN
SRSLHFFLAAWPVIGIWFAALGISTMSFNLNGFNFNNSILDSQGHTINTWADLLNRANLG
IEVMHERNAHNFPLDLASSEPQAIALTAPAITS-----------
>WP_102181523.1
----------------------MTTLLKQRSS---DSLWERFCNWITNTENRLYIGWFGV
LLIPTALTAAIAFTLAFIAAPPVDIDGIREAVSGSLLYGNNIITATVVPTSNAIGLHFYP
IWEAASLDEWLYNGGPYQLIIFHFLIAIYAYMGRQWELSYRLGMRPWIPVAFSAPVAAAT
AVLLIYPIGQGSFSDGMMLGISGTFNFMIVFSPEHNVLMHPFHMLGVAGVFGGSLFSAMH
GSLVTSTLVR--ATTEIESANVGYKFGQEEETYNIVAAH-GYFGRLIFQYASF-----NN
SRSLHFFLAAWPVIGIWFAALGISTMSFNLNGFNFNNSILDSQGHTINTWADLLNRANLG
IEVMHERNAHNFPLDLASGEPQAIALTAPAITS-----------
>WP_131121399.1
----------------------MTTLLKQRHS---DSLWERFCNWITNTENRLYIGWFGV
LLIPTALTAAIAFTLAFIAAPPVDIDGIREAVSGSLLYGNNIITATVVPTSNAIGLHFYP
IWEAASLDEWLYNGGPYQLIIFHFLIAIYAYMGRQWELSYRLGMRPWISVAFSAPVAAAT
AVLLIYPIGQGSFSDGMMLGISGTFNFMIVFSPEHNVLMHPFHMLGVAGVFGGALFSAMH
GSLVTSTLVR--VTTEVESANIGYKFGQEEETYNIVAAH-GYFGRLIFQYASF-----NN
SRALHFFLAAWPVIGIWFAALGISTMSFNLNGFNFNNSVLDSQGHTINTWADLLNRANLG
IEVMHERNAHNFPLDLASGEPQAIALTAPAITS-----------
>WP_026721654.1
----------------------MTTLLKQRSS---DTLWERFCNWITNTENRLYIGWFGV
LLIPTALTAAIAFSLAFIAAPPVDIDGIREAVSGSLLYGNNIITATVVPTSNAIGLHFYP
IWEAASVDEWLYNGGPYQLIIFHFLIAIYAYMGRQWELSYRLGMRPWIPVAFSAPVAAAT
AVLLIYPIGQGSFSDGMMLGISGTFNFMIVFSPEHNVLMHPFHMLGVAGVFGGALFSAMH
GSLVTSTLVR--VTTEVESANIGYKFGQEEETYNIVAAH-GYFGRLIFQYASF-----NN
SRALHFFLAAWPVIGIWFAALGISTMSFNLNGFNFNNSVLDSQGHTINTWADLLNRANLG
IEVMHERNAHNFPLDLASGEPQPIALTAPAITS-----------
>WP_016878157.1
----------------------MTTILRRGER---ESLWDRFCEWITSTNNRLYIGWFGV
LMIPTLLSATICFIIAFIAAPPVDIDGIREPVSGSLIYGNNIITGAIVPTSNAIGLHFYP
IWEAASLDEWLYNGGPYELIVFHFLIGIFCWLGRQWELSYRLGMRPWICVAYSAPVAAAT
SVFLIYPIGQGSFSDGMPLGISGTFNFMLVFQAEHNILMHPFHQLGVAGVFGGSLFCAMH
GSLVTSSLIR--ETTEIESQNYGYKFGQEQETYSIVAAH-GYFGRLIWQYASF-----NN
SRSLHFFLAAWPVVCIWFTALGISTMAFNLNGFNFNQSILDSQGRVVNTWADVLNRANLG
IEVMHERNAHNFPLDLAAGEAVPVAMSAPAING-----------
>NWF60769.1
----------------------MTTILRRSES---GSLWERFCEWITSTNNRLYIGWFGV
LMIPTLLTATICFIIAFIAAPPVDIDGIREPVSGSLLYGNNIITGAIVPTSNAIGLHFYP
IWEAASLDEWLYNGGPYELIVFHFLIGIFCWMGRQWELSYRLGMRPWICVAYSAPVAAAT
SVFLIYPIGQGSFSDGMPLGISGTFNFMLVFQAEHNILMHPFHQLGVAGVFGGALFCAMH
GSLVTSSLVR--ETTENESQNYGYKFGQEHETYNIVAAH-GYFGRLIWQYASF-----NN
SRSLHFFLAAWPVVCIWLTALGISTMAFNLNGFNFNQSILDSHGRVVNTWADVLNRANLG
IEVMHERNAHNFPLDLAAGETVPVAMNAPVMNG-----------
>WP_026735004.1
----------------------MTTILRRSES---GSLWERFCEWITSTNNRLYIGWFGV
LMIPTLLTATICFIIAFIAAPPVDIDGIREPVSGSLLYGNNIITGAIVPTSNAIGLHFYP
IWEAASLDEWLYNGGPYELIVFHFLIGIFCWMGRQWELSYRLGMRPWICVAYSAPVAAAT
SVFLIYPIGQGSFSDGMPLGISGTFNFMLVFQAEHNILMHPFHQLGVAGVFGGALFCAMH
GSLVTSSLVR--ETTENESQNYGYKFGQEHETYNIVAAH-GYFGRLIWQYASF-----NN
SRSLHFFLAAWPVVCIWLTALGISTMAFNLNGFNFNQSILDSHGRVVNTWADVLNRANLG
IEVMHERNAHNFPLDLAAGETVPVAMNAPVMNG-----------
>WP_102175793.1
------------------------------------QKLFRFSLRITS--NRLYIGWFGV
LMIPTLLTATICFIIAFIAAPPVDIDGIREPVSGSLLYGNNIISGAIVPTSNAIGLHFYP
IWEASSLDEWLYNGGPYELIVFHFLIGIFCWMGRQWELSYRLGMRPWICVAYSAPVAAAT
SVFLIYPIGQGSFSDGMPLGISGTFNFMLVFQAEHNILMHPFHQLGVAGVFGGSLFCAMH
GSLVTSSLVR--ETTENESVNYGYKFGQEQETYNIVAAH-GYFGRLIWQYASF-----NN
SRSLHFFLAAWPVVCIWFTALGISTMAFNLNGFNFNQSILDSHGRIVNTWADILNRANLG
MEVMHERNAHNFPLDLASGEAVPVAMNAPAIHG-----------
>WP_016865688.1
----------------------MTTTLTRGES---GSLWDRFCEWITSTNNRLYVGWFGV
LMIPTLLTATICFIIAFIAAPPVDIDGIREPVSGSLLYGNNIISGAIVPTSNAIGLHFYP
IWEASSLDEWLYNGGPYELIVFHFLIGIFCWMGRQWELSYRLGMRPWICVAYSAPVAAAT
SVFLIYPIGQGSFSDGMPLGISGTFNFMLVFQAEHNILMHPFHQLGVAGVFGGSLFCAMH
GSLVTSSLVR--ETTEDESLNYGYKFGQEQETYNIVAAH-GYFGRLIWQYASF-----NN
SRSLHFFLAAWPVVCIWFTALGISTMAFNLNGFNFNQSILDSHGRIVNTWADILNRANLG
MEVMHERNAHNFPLDLASGEAVPVAMNAPAIHG-----------
>WP_016865688.1_2
----------------------MTTTLTRGES---GSLWDRFCEWITSTNNRLYVGWFGV
LMIPTLLTATICFIIAFIAAPPVDIDGIREPVSGSLLYGNNIISGAIVPTSNAIGLHFYP
IWEASSLDEWLYNGGPYELIVFHFLIGIFCWMGRQWELSYRLGMRPWICVAYSAPVAAAT
SVFLIYPIGQGSFSDGMPLGISGTFNFMLVFQAEHNILMHPFHQLGVAGVFGGSLFCAMH
GSLVTSSLVR--ETTEDESLNYGYKFGQEQETYNIVAAH-GYFGRLIWQYASF-----NN
SRSLHFFLAAWPVVCIWFTALGISTMAFNLNGFNFNQSILDSHGRIVNTWADILNRANLG
MEVMHERNAHNFPLDLASGEAVPVAMNAPAIHG-----------
>WP_016865688.1_3
----------------------MTTTLTRGES---GSLWDRFCEWITSTNNRLYVGWFGV
LMIPTLLTATICFIIAFIAAPPVDIDGIREPVSGSLLYGNNIISGAIVPTSNAIGLHFYP
IWEASSLDEWLYNGGPYELIVFHFLIGIFCWMGRQWELSYRLGMRPWICVAYSAPVAAAT
SVFLIYPIGQGSFSDGMPLGISGTFNFMLVFQAEHNILMHPFHQLGVAGVFGGSLFCAMH
GSLVTSSLVR--ETTEDESLNYGYKFGQEQETYNIVAAH-GYFGRLIWQYASF-----NN
SRSLHFFLAAWPVVCIWFTALGISTMAFNLNGFNFNQSILDSHGRIVNTWADILNRANLG
MEVMHERNAHNFPLDLASGEAVPVAMNAPAIHG-----------
>PMB46149.1
----------------------MTTTLTRGES---GSLWDRFCEWITSTNNRLYIGWFGV
LMIPTLLTATICFIIAFIAAPPVDIDGIREPVSGSLLYGNNIISGAIVPTSNAIGLHFYP
IWEASSLDEWLYNGGPYELIVFHFLIGIFCWMGRQWELSYRLGMRPWICVAYSAPVAAAT
SVFLIYPIGQGSFSDGMPLGISGTFNFMLVFQAEHNILMHPFHQLGVAGVFGGSLFCAMH
GSLVTSSLVR--ETTENESQNYGYKFGQEQETYSIVAAH-GYFGRLIWQYASF-----NN
SRSLHFFLAAWPVVCIWLTALGISTMAFNLNGFNFNQSILDSHGRIVNTWADILNRANLG
MEVMHERNAHNFPLDLASGEAVPVAMNAPAIHG-----------
>WP_102206242.1
----------------------MTTTLTRGES---GSLWDRFCEWITSTNNRLYIGWFGV
LMIPTLLTATICFIIAFIAAPPVDIDGIREPVSGSLLYGNNIITGAIVPTSNAIGLHFYP
IWEASSLDEWLYNGGPYELIVFHFLIGIFCWMGRQWELSYRLGMRPWICVAYSAPVAAAT
SVFLIYPIGQGSFSDGMPLGISGTFNFMLVFQAEHNILMHPFHQLGVAGVFGGSLFCAMH
GSLVTSSLVR--ETTENESQNYGYKFGQEQETYSIVAAH-GYFGRLIWQYASF-----NN
SRSLHFFLAAWPVVCIWLTALGISTMAFNLNGFNFNQSILDSHGRIVNTWADILNRANLG
MEVMHERNAHNFPLDLASGEAVPVAMNAPAIHG-----------
>WP_102171330.1
----------------------MTTTLTRGES---GSLWDRFCEWITSTNNRLYIGWFGV
LMIPTLLTATICFIIAFIAAPPVDIDGIREPVSGSLLYGNNIISGAIVPTSNAIGLHFYP
IWEASSLDEWLYNGGPYELIVFHFLIGIFCWMGRQWELSYRLGMRPWICVAYSAPVAAAT
SVFLIYPIGQGSFSDGMPLGISGTFNFMLVFQAEHNILMHPFHQLGVAGVFGGSLFCAMH
GSLVTSSLVR--ETTENESVNYGYKFGQQQETYNIVAAH-GYFGRLIWQYASF-----NN
SRSLHFFLAAWPVVCIWFTALGISTMAFNLNGFNFNQSILDSHGRIVNTWADILNRANLG
MEVMHERNAHNFPLDLASGEAVPVAMNAPAIHG-----------
>WP_102166497.1
----------------------MTTTLTRGES---GSLWDRFCEWITSTNNRLYIGWFGV
LMIPTLLTATICFIIAFIAAPPVDIDGIREPVSGSLLYGNNIISGAIVPTSNAIGLHFYP
IWEASSLDEWLYNGGPYELIVFHFLIGIFCWMGRQWELSYRLGMRPWICVAYSAPVAAAT
SVFLIYPIGQGSFSDGMPLGISGTFNFMLVFQAEHNILMHPFHQLGVAGVFGGSLFCAMH
GSLVTSSLVR--ETTENESVNYGYKFGQEQETYSIVAAH-GYFGRLIWQYASF-----NN
SRSLHFFLAAWPVVCIWFTALGISTMAFNLNGFNFNQSILDSHGRIVNTWADILNRANLG
MEVMHERNAHNFPLDLASGEAVPVAMNAPAIHG-----------
>WP_102166497.1_2
----------------------MTTTLTRGES---GSLWDRFCEWITSTNNRLYIGWFGV
LMIPTLLTATICFIIAFIAAPPVDIDGIREPVSGSLLYGNNIISGAIVPTSNAIGLHFYP
IWEASSLDEWLYNGGPYELIVFHFLIGIFCWMGRQWELSYRLGMRPWICVAYSAPVAAAT
SVFLIYPIGQGSFSDGMPLGISGTFNFMLVFQAEHNILMHPFHQLGVAGVFGGSLFCAMH
GSLVTSSLVR--ETTENESVNYGYKFGQEQETYSIVAAH-GYFGRLIWQYASF-----NN
SRSLHFFLAAWPVVCIWFTALGISTMAFNLNGFNFNQSILDSHGRIVNTWADILNRANLG
MEVMHERNAHNFPLDLASGEAVPVAMNAPAIHG-----------
>WP_102166497.1_3
----------------------MTTTLTRGES---GSLWDRFCEWITSTNNRLYIGWFGV
LMIPTLLTATICFIIAFIAAPPVDIDGIREPVSGSLLYGNNIISGAIVPTSNAIGLHFYP
IWEASSLDEWLYNGGPYELIVFHFLIGIFCWMGRQWELSYRLGMRPWICVAYSAPVAAAT
SVFLIYPIGQGSFSDGMPLGISGTFNFMLVFQAEHNILMHPFHQLGVAGVFGGSLFCAMH
GSLVTSSLVR--ETTENESVNYGYKFGQEQETYSIVAAH-GYFGRLIWQYASF-----NN
SRSLHFFLAAWPVVCIWFTALGISTMAFNLNGFNFNQSILDSHGRIVNTWADILNRANLG
MEVMHERNAHNFPLDLASGEAVPVAMNAPAIHG-----------
>WP_102166497.1_4
----------------------MTTTLTRGES---GSLWDRFCEWITSTNNRLYIGWFGV
LMIPTLLTATICFIIAFIAAPPVDIDGIREPVSGSLLYGNNIISGAIVPTSNAIGLHFYP
IWEASSLDEWLYNGGPYELIVFHFLIGIFCWMGRQWELSYRLGMRPWICVAYSAPVAAAT
SVFLIYPIGQGSFSDGMPLGISGTFNFMLVFQAEHNILMHPFHQLGVAGVFGGSLFCAMH
GSLVTSSLVR--ETTENESVNYGYKFGQEQETYSIVAAH-GYFGRLIWQYASF-----NN
SRSLHFFLAAWPVVCIWFTALGISTMAFNLNGFNFNQSILDSHGRIVNTWADILNRANLG
MEVMHERNAHNFPLDLASGEAVPVAMNAPAIHG-----------
>PMB02311.1
----------------------MTTTLTRGES---GSLWDRFCEWITSTNNRLYIGWFGV
LMIPTLLTATICFIIAFIAAPPVDIDGIREPVSGSLLYGNNIITGAIVPTSNAIGLHFYP
IWEASSLDEWLYNGGPYELIVFHFLIGIFCWMGRQWELSYRLGMRPWICVAYSAPVAAAT
SVFLIYPIGQGSFSDGMPLGISGTFNFMLVFQAEHNILMHPFHQLGVAGVFGGSLFCAMH
GSLVTSSLVR--ETTENESVNYGYKFGQEQETYNIVAAH-GYFGRLIWQYASF-----NN
SRSLHFFLAAWPVVCIWFTALGISTMAFNLNGFNFNQSILDSHGRIVNTWADILNRANLG
MEVMHERNAHNFPLDLASGEAVPVAMNAPAIHG-----------
>WP_062249533.1
----------------------MTTTLTRGES---GSLWDRFCEWITSTNNRLYIGWFGV
LMIPTLLTATICFIIAFIAAPPVDIDGIREPVSGSLLYGNNIITGAIVPTSNAIGLHFYP
IWEASSLDEWLYNGGPYELIVFHFLIGIFCWMGRQWELSYRLGMRPWICVAYSAPVAAAT
SVFLIYPIGQGSFSDGMPLGISGTFNFMLVFQAEHNILMHPFHQLGVAGVFGGSLFCAMH
GSLVTSSLVR--ETTENESVNYGYKFGQEQETYNIVAAH-GYFGRLIWQYASF-----NN
SRSLHFFLAAWPVVCIWFTALGISTMAFNLNGFNFNQSILDSHGRIVNTWADILNRANLG
MEVMHERNAHNFPLDLASGEAVPVAMNAPAIHG-----------
>WP_062249533.1_2
----------------------MTTTLTRGES---GSLWDRFCEWITSTNNRLYIGWFGV
LMIPTLLTATICFIIAFIAAPPVDIDGIREPVSGSLLYGNNIITGAIVPTSNAIGLHFYP
IWEASSLDEWLYNGGPYELIVFHFLIGIFCWMGRQWELSYRLGMRPWICVAYSAPVAAAT
SVFLIYPIGQGSFSDGMPLGISGTFNFMLVFQAEHNILMHPFHQLGVAGVFGGSLFCAMH
GSLVTSSLVR--ETTENESVNYGYKFGQEQETYNIVAAH-GYFGRLIWQYASF-----NN
SRSLHFFLAAWPVVCIWFTALGISTMAFNLNGFNFNQSILDSHGRIVNTWADILNRANLG
MEVMHERNAHNFPLDLASGEAVPVAMNAPAIHG-----------
>WP_062249533.1_3
----------------------MTTTLTRGES---GSLWDRFCEWITSTNNRLYIGWFGV
LMIPTLLTATICFIIAFIAAPPVDIDGIREPVSGSLLYGNNIITGAIVPTSNAIGLHFYP
IWEASSLDEWLYNGGPYELIVFHFLIGIFCWMGRQWELSYRLGMRPWICVAYSAPVAAAT
SVFLIYPIGQGSFSDGMPLGISGTFNFMLVFQAEHNILMHPFHQLGVAGVFGGSLFCAMH
GSLVTSSLVR--ETTENESVNYGYKFGQEQETYNIVAAH-GYFGRLIWQYASF-----NN
SRSLHFFLAAWPVVCIWFTALGISTMAFNLNGFNFNQSILDSHGRIVNTWADILNRANLG
MEVMHERNAHNFPLDLASGEAVPVAMNAPAIHG-----------
>PMB03851.1
----------------------MTTTLTRGES---GSLWDRFCEWITSTNNRLYIGWFGV
LMIPTLLTATICFIIAFIAAPPVDIDGIREPVSGSLLYGNNIISGAIVPTSNAIGLHFYP
IWEASSLDEWLYNGGPYELIVFHFLIGIFCWMGRQWELSYRLGMRPWICVAYSAPVAAAT
SVFLIYPIGQGSFSDGMPLGISGTFNFMLVFQAEHNILMHPFHQLGVAGVFGGSLFCAMH
GSLVTSSLVR--ETTENESVNYGYKFGQEQETYNIVAAH-GYFGRLIWQYASF-----NN
SRSLHFFLAAWPVVCIWFTALGISTMAFNLNGFNFNQSILDSHGRIVNTWADILNRANLG
MEVMHERNAHNFPLDLASGEAVPVAMNAPAIHG-----------
>MBF2060848.1
----------------------MTTTLTRGES---GSLWDRFCEWITSTNNRLYIGWFGV
LMIPTLLTATICFIIAFIAAPPVDIDGIREPVSGSLLYGNNIISGAIVPTSNAIGLHFYP
IWEASSLDEWLYNGGPYELIVFHFLIGIFCWMGRQWELSYRLGMRPWICVAYSAPVAAAT
SVFLIYPIGQGSFSDGMPLGISGTFNFMLVFQAEHNILMHPFHQLGVAGVFGGSLFCAMH
GSLVTSSLVR--ETTENESVNYGYKFGQEQETYNIVAAH-GYFGRLIWQYASF-----NN
SRSLHFFLAAWPVVCIWFTALGISTMAFNLNGFNFNQSILDSHGRIVNTWADILNRANLG
MEVMHERNAHNFPLDLASGEAVPVAMNAPAIHG-----------
>MBF1990949.1
----------------------MTTTLTRGES---GSLWDRFCEWITSTNNRLYIGWFGV
LMIPTLLTATICFIIAFIAAPPVDIDGIREPVSGSLLYGNNIISGAIVPTSNAIGLHFYP
IWEASSLDEWLYNGGPYELIVFHFLIGIFCWMGRQWELSYRLGMRPWICVAYSAPVAAAT
SVFLIYPIGQGSFSDGMPLGISGTFNFMLVFQAEHNILMHPFHQLGVAGVFGGSLFCAMH
GSLVTSSLVR--ETTENESVNYGYKFGQEQETYNIVAAH-GYFGRLIWQYASF-----NN
SRSLHFFLAAWPVVCIWFTALGISTMAFNLNGFNFNQSILDSHGRIVNTWADILNRANLG
MEVMHERNAHNFPLDLASGEAVPVAMNAPAIHG-----------
>MBF2070035.1
----------------------MTTTLTRGES---GSLWDRFCEWITSTNNRLYIGWFGV
LMIPTLLTATICFIIAFIAAPPVDIDGIREPVSGSLLYGNNIISGAIVPTSNAIGLHFYP
IWEASSLDEWLYNGGPYELIVFHFLIGIFCWMGRQWELSYRLGMRPWICVAYSAPVAAAT
SVFLIYPIGQGSFSDGMPLGISGTFNFMLVFQAEHNILMHPFHQLGVAGVFGGSLFCAMH
GSLVTSSLVR--ETTENESVNYGYKFGQEQETYNIVAAH-GYFGRLIWQYASF-----NN
SRSLHFFLAAWPVVCIWFTALGISTMAFNLNGFNFNQSILDSHGRIVNTWADILNRANLG
MEVMHERNAHNFPLDLASGEAVPVAMNAPAIHG-----------
>WP_026086318.1
----------------------MTTTLTRGES---GSLWDRFCEWITSTNNRLYIGWFGV
LMIPTLLTATICFIIAFIAAPPVDIDGIREPVSGSLLYGNNIISGAIVPTSNAIGLHFYP
IWEASSLDEWLYNGGPYELIVFHFLIGIFCWMGRQWELSYRLGMRPWICVAYSAPVAAAT
SVFLIYPIGQGSFSDGMPLGISGTFNFMLVFQAEHNILMHPFHQLGVAGVFGGSLFCAMH
GSLVTSSLVR--ETTENESVNYGYKFGQEQETYNIVAAH-GYFGRLIWQYASF-----NN
SRSLHFFLAAWPVVCIWFTALGISTMAFNLNGFNFNQSILDSHGRIVNTWADILNRANLG
MEVMHERNAHNFPLDLASGEAVPVAMNAPAIHG-----------
>WP_026086318.1_2
----------------------MTTTLTRGES---GSLWDRFCEWITSTNNRLYIGWFGV
LMIPTLLTATICFIIAFIAAPPVDIDGIREPVSGSLLYGNNIISGAIVPTSNAIGLHFYP
IWEASSLDEWLYNGGPYELIVFHFLIGIFCWMGRQWELSYRLGMRPWICVAYSAPVAAAT
SVFLIYPIGQGSFSDGMPLGISGTFNFMLVFQAEHNILMHPFHQLGVAGVFGGSLFCAMH
GSLVTSSLVR--ETTENESVNYGYKFGQEQETYNIVAAH-GYFGRLIWQYASF-----NN
SRSLHFFLAAWPVVCIWFTALGISTMAFNLNGFNFNQSILDSHGRIVNTWADILNRANLG
MEVMHERNAHNFPLDLASGEAVPVAMNAPAIHG-----------
>WP_026086318.1_3
----------------------MTTTLTRGES---GSLWDRFCEWITSTNNRLYIGWFGV
LMIPTLLTATICFIIAFIAAPPVDIDGIREPVSGSLLYGNNIISGAIVPTSNAIGLHFYP
IWEASSLDEWLYNGGPYELIVFHFLIGIFCWMGRQWELSYRLGMRPWICVAYSAPVAAAT
SVFLIYPIGQGSFSDGMPLGISGTFNFMLVFQAEHNILMHPFHQLGVAGVFGGSLFCAMH
GSLVTSSLVR--ETTENESVNYGYKFGQEQETYNIVAAH-GYFGRLIWQYASF-----NN
SRSLHFFLAAWPVVCIWFTALGISTMAFNLNGFNFNQSILDSHGRIVNTWADILNRANLG
MEVMHERNAHNFPLDLASGEAVPVAMNAPAIHG-----------
>WP_026086318.1_4
----------------------MTTTLTRGES---GSLWDRFCEWITSTNNRLYIGWFGV
LMIPTLLTATICFIIAFIAAPPVDIDGIREPVSGSLLYGNNIISGAIVPTSNAIGLHFYP
IWEASSLDEWLYNGGPYELIVFHFLIGIFCWMGRQWELSYRLGMRPWICVAYSAPVAAAT
SVFLIYPIGQGSFSDGMPLGISGTFNFMLVFQAEHNILMHPFHQLGVAGVFGGSLFCAMH
GSLVTSSLVR--ETTENESVNYGYKFGQEQETYNIVAAH-GYFGRLIWQYASF-----NN
SRSLHFFLAAWPVVCIWFTALGISTMAFNLNGFNFNQSILDSHGRIVNTWADILNRANLG
MEVMHERNAHNFPLDLASGEAVPVAMNAPAIHG-----------
>WP_026086318.1_5
----------------------MTTTLTRGES---GSLWDRFCEWITSTNNRLYIGWFGV
LMIPTLLTATICFIIAFIAAPPVDIDGIREPVSGSLLYGNNIISGAIVPTSNAIGLHFYP
IWEASSLDEWLYNGGPYELIVFHFLIGIFCWMGRQWELSYRLGMRPWICVAYSAPVAAAT
SVFLIYPIGQGSFSDGMPLGISGTFNFMLVFQAEHNILMHPFHQLGVAGVFGGSLFCAMH
GSLVTSSLVR--ETTENESVNYGYKFGQEQETYNIVAAH-GYFGRLIWQYASF-----NN
SRSLHFFLAAWPVVCIWFTALGISTMAFNLNGFNFNQSILDSHGRIVNTWADILNRANLG
MEVMHERNAHNFPLDLASGEAVPVAMNAPAIHG-----------
>WP_026086318.1_6
----------------------MTTTLTRGES---GSLWDRFCEWITSTNNRLYIGWFGV
LMIPTLLTATICFIIAFIAAPPVDIDGIREPVSGSLLYGNNIISGAIVPTSNAIGLHFYP
IWEASSLDEWLYNGGPYELIVFHFLIGIFCWMGRQWELSYRLGMRPWICVAYSAPVAAAT
SVFLIYPIGQGSFSDGMPLGISGTFNFMLVFQAEHNILMHPFHQLGVAGVFGGSLFCAMH
GSLVTSSLVR--ETTENESVNYGYKFGQEQETYNIVAAH-GYFGRLIWQYASF-----NN
SRSLHFFLAAWPVVCIWFTALGISTMAFNLNGFNFNQSILDSHGRIVNTWADILNRANLG
MEVMHERNAHNFPLDLASGEAVPVAMNAPAIHG-----------
>WP_026086318.1_7
----------------------MTTTLTRGES---GSLWDRFCEWITSTNNRLYIGWFGV
LMIPTLLTATICFIIAFIAAPPVDIDGIREPVSGSLLYGNNIISGAIVPTSNAIGLHFYP
IWEASSLDEWLYNGGPYELIVFHFLIGIFCWMGRQWELSYRLGMRPWICVAYSAPVAAAT
SVFLIYPIGQGSFSDGMPLGISGTFNFMLVFQAEHNILMHPFHQLGVAGVFGGSLFCAMH
GSLVTSSLVR--ETTENESVNYGYKFGQEQETYNIVAAH-GYFGRLIWQYASF-----NN
SRSLHFFLAAWPVVCIWFTALGISTMAFNLNGFNFNQSILDSHGRIVNTWADILNRANLG
MEVMHERNAHNFPLDLASGEAVPVAMNAPAIHG-----------
>WP_026086318.1_8
----------------------MTTTLTRGES---GSLWDRFCEWITSTNNRLYIGWFGV
LMIPTLLTATICFIIAFIAAPPVDIDGIREPVSGSLLYGNNIISGAIVPTSNAIGLHFYP
IWEASSLDEWLYNGGPYELIVFHFLIGIFCWMGRQWELSYRLGMRPWICVAYSAPVAAAT
SVFLIYPIGQGSFSDGMPLGISGTFNFMLVFQAEHNILMHPFHQLGVAGVFGGSLFCAMH
GSLVTSSLVR--ETTENESVNYGYKFGQEQETYNIVAAH-GYFGRLIWQYASF-----NN
SRSLHFFLAAWPVVCIWFTALGISTMAFNLNGFNFNQSILDSHGRIVNTWADILNRANLG
MEVMHERNAHNFPLDLASGEAVPVAMNAPAIHG-----------
>WP_026086318.1_9
----------------------MTTTLTRGES---GSLWDRFCEWITSTNNRLYIGWFGV
LMIPTLLTATICFIIAFIAAPPVDIDGIREPVSGSLLYGNNIISGAIVPTSNAIGLHFYP
IWEASSLDEWLYNGGPYELIVFHFLIGIFCWMGRQWELSYRLGMRPWICVAYSAPVAAAT
SVFLIYPIGQGSFSDGMPLGISGTFNFMLVFQAEHNILMHPFHQLGVAGVFGGSLFCAMH
GSLVTSSLVR--ETTENESVNYGYKFGQEQETYNIVAAH-GYFGRLIWQYASF-----NN
SRSLHFFLAAWPVVCIWFTALGISTMAFNLNGFNFNQSILDSHGRIVNTWADILNRANLG
MEVMHERNAHNFPLDLASGEAVPVAMNAPAIHG-----------
>WP_026086318.1_10
----------------------MTTTLTRGES---GSLWDRFCEWITSTNNRLYIGWFGV
LMIPTLLTATICFIIAFIAAPPVDIDGIREPVSGSLLYGNNIISGAIVPTSNAIGLHFYP
IWEASSLDEWLYNGGPYELIVFHFLIGIFCWMGRQWELSYRLGMRPWICVAYSAPVAAAT
SVFLIYPIGQGSFSDGMPLGISGTFNFMLVFQAEHNILMHPFHQLGVAGVFGGSLFCAMH
GSLVTSSLVR--ETTENESVNYGYKFGQEQETYNIVAAH-GYFGRLIWQYASF-----NN
SRSLHFFLAAWPVVCIWFTALGISTMAFNLNGFNFNQSILDSHGRIVNTWADILNRANLG
MEVMHERNAHNFPLDLASGEAVPVAMNAPAIHG-----------
>WP_026086318.1_11
----------------------MTTTLTRGES---GSLWDRFCEWITSTNNRLYIGWFGV
LMIPTLLTATICFIIAFIAAPPVDIDGIREPVSGSLLYGNNIISGAIVPTSNAIGLHFYP
IWEASSLDEWLYNGGPYELIVFHFLIGIFCWMGRQWELSYRLGMRPWICVAYSAPVAAAT
SVFLIYPIGQGSFSDGMPLGISGTFNFMLVFQAEHNILMHPFHQLGVAGVFGGSLFCAMH
GSLVTSSLVR--ETTENESVNYGYKFGQEQETYNIVAAH-GYFGRLIWQYASF-----NN
SRSLHFFLAAWPVVCIWFTALGISTMAFNLNGFNFNQSILDSHGRIVNTWADILNRANLG
MEVMHERNAHNFPLDLASGEAVPVAMNAPAIHG-----------
>WP_026086318.1_12
----------------------MTTTLTRGES---GSLWDRFCEWITSTNNRLYIGWFGV
LMIPTLLTATICFIIAFIAAPPVDIDGIREPVSGSLLYGNNIISGAIVPTSNAIGLHFYP
IWEASSLDEWLYNGGPYELIVFHFLIGIFCWMGRQWELSYRLGMRPWICVAYSAPVAAAT
SVFLIYPIGQGSFSDGMPLGISGTFNFMLVFQAEHNILMHPFHQLGVAGVFGGSLFCAMH
GSLVTSSLVR--ETTENESVNYGYKFGQEQETYNIVAAH-GYFGRLIWQYASF-----NN
SRSLHFFLAAWPVVCIWFTALGISTMAFNLNGFNFNQSILDSHGRIVNTWADILNRANLG
MEVMHERNAHNFPLDLASGEAVPVAMNAPAIHG-----------
>WP_026086318.1_13
----------------------MTTTLTRGES---GSLWDRFCEWITSTNNRLYIGWFGV
LMIPTLLTATICFIIAFIAAPPVDIDGIREPVSGSLLYGNNIISGAIVPTSNAIGLHFYP
IWEASSLDEWLYNGGPYELIVFHFLIGIFCWMGRQWELSYRLGMRPWICVAYSAPVAAAT
SVFLIYPIGQGSFSDGMPLGISGTFNFMLVFQAEHNILMHPFHQLGVAGVFGGSLFCAMH
GSLVTSSLVR--ETTENESVNYGYKFGQEQETYNIVAAH-GYFGRLIWQYASF-----NN
SRSLHFFLAAWPVVCIWFTALGISTMAFNLNGFNFNQSILDSHGRIVNTWADILNRANLG
MEVMHERNAHNFPLDLASGEAVPVAMNAPAIHG-----------
>WP_026086318.1_14
----------------------MTTTLTRGES---GSLWDRFCEWITSTNNRLYIGWFGV
LMIPTLLTATICFIIAFIAAPPVDIDGIREPVSGSLLYGNNIISGAIVPTSNAIGLHFYP
IWEASSLDEWLYNGGPYELIVFHFLIGIFCWMGRQWELSYRLGMRPWICVAYSAPVAAAT
SVFLIYPIGQGSFSDGMPLGISGTFNFMLVFQAEHNILMHPFHQLGVAGVFGGSLFCAMH
GSLVTSSLVR--ETTENESVNYGYKFGQEQETYNIVAAH-GYFGRLIWQYASF-----NN
SRSLHFFLAAWPVVCIWFTALGISTMAFNLNGFNFNQSILDSHGRIVNTWADILNRANLG
MEVMHERNAHNFPLDLASGEAVPVAMNAPAIHG-----------
>WP_026086318.1_15
----------------------MTTTLTRGES---GSLWDRFCEWITSTNNRLYIGWFGV
LMIPTLLTATICFIIAFIAAPPVDIDGIREPVSGSLLYGNNIISGAIVPTSNAIGLHFYP
IWEASSLDEWLYNGGPYELIVFHFLIGIFCWMGRQWELSYRLGMRPWICVAYSAPVAAAT
SVFLIYPIGQGSFSDGMPLGISGTFNFMLVFQAEHNILMHPFHQLGVAGVFGGSLFCAMH
GSLVTSSLVR--ETTENESVNYGYKFGQEQETYNIVAAH-GYFGRLIWQYASF-----NN
SRSLHFFLAAWPVVCIWFTALGISTMAFNLNGFNFNQSILDSHGRIVNTWADILNRANLG
MEVMHERNAHNFPLDLASGEAVPVAMNAPAIHG-----------
>WP_026086318.1_16
----------------------MTTTLTRGES---GSLWDRFCEWITSTNNRLYIGWFGV
LMIPTLLTATICFIIAFIAAPPVDIDGIREPVSGSLLYGNNIISGAIVPTSNAIGLHFYP
IWEASSLDEWLYNGGPYELIVFHFLIGIFCWMGRQWELSYRLGMRPWICVAYSAPVAAAT
SVFLIYPIGQGSFSDGMPLGISGTFNFMLVFQAEHNILMHPFHQLGVAGVFGGSLFCAMH
GSLVTSSLVR--ETTENESVNYGYKFGQEQETYNIVAAH-GYFGRLIWQYASF-----NN
SRSLHFFLAAWPVVCIWFTALGISTMAFNLNGFNFNQSILDSHGRIVNTWADILNRANLG
MEVMHERNAHNFPLDLASGEAVPVAMNAPAIHG-----------
>WP_026086318.1_17
----------------------MTTTLTRGES---GSLWDRFCEWITSTNNRLYIGWFGV
LMIPTLLTATICFIIAFIAAPPVDIDGIREPVSGSLLYGNNIISGAIVPTSNAIGLHFYP
IWEASSLDEWLYNGGPYELIVFHFLIGIFCWMGRQWELSYRLGMRPWICVAYSAPVAAAT
SVFLIYPIGQGSFSDGMPLGISGTFNFMLVFQAEHNILMHPFHQLGVAGVFGGSLFCAMH
GSLVTSSLVR--ETTENESVNYGYKFGQEQETYNIVAAH-GYFGRLIWQYASF-----NN
SRSLHFFLAAWPVVCIWFTALGISTMAFNLNGFNFNQSILDSHGRIVNTWADILNRANLG
MEVMHERNAHNFPLDLASGEAVPVAMNAPAIHG-----------
>WP_026086318.1_18
----------------------MTTTLTRGES---GSLWDRFCEWITSTNNRLYIGWFGV
LMIPTLLTATICFIIAFIAAPPVDIDGIREPVSGSLLYGNNIISGAIVPTSNAIGLHFYP
IWEASSLDEWLYNGGPYELIVFHFLIGIFCWMGRQWELSYRLGMRPWICVAYSAPVAAAT
SVFLIYPIGQGSFSDGMPLGISGTFNFMLVFQAEHNILMHPFHQLGVAGVFGGSLFCAMH
GSLVTSSLVR--ETTENESVNYGYKFGQEQETYNIVAAH-GYFGRLIWQYASF-----NN
SRSLHFFLAAWPVVCIWFTALGISTMAFNLNGFNFNQSILDSHGRIVNTWADILNRANLG
MEVMHERNAHNFPLDLASGEAVPVAMNAPAIHG-----------
>WP_026086318.1_19
----------------------MTTTLTRGES---GSLWDRFCEWITSTNNRLYIGWFGV
LMIPTLLTATICFIIAFIAAPPVDIDGIREPVSGSLLYGNNIISGAIVPTSNAIGLHFYP
IWEASSLDEWLYNGGPYELIVFHFLIGIFCWMGRQWELSYRLGMRPWICVAYSAPVAAAT
SVFLIYPIGQGSFSDGMPLGISGTFNFMLVFQAEHNILMHPFHQLGVAGVFGGSLFCAMH
GSLVTSSLVR--ETTENESVNYGYKFGQEQETYNIVAAH-GYFGRLIWQYASF-----NN
SRSLHFFLAAWPVVCIWFTALGISTMAFNLNGFNFNQSILDSHGRIVNTWADILNRANLG
MEVMHERNAHNFPLDLASGEAVPVAMNAPAIHG-----------
>WP_026086318.1_20
----------------------MTTTLTRGES---GSLWDRFCEWITSTNNRLYIGWFGV
LMIPTLLTATICFIIAFIAAPPVDIDGIREPVSGSLLYGNNIISGAIVPTSNAIGLHFYP
IWEASSLDEWLYNGGPYELIVFHFLIGIFCWMGRQWELSYRLGMRPWICVAYSAPVAAAT
SVFLIYPIGQGSFSDGMPLGISGTFNFMLVFQAEHNILMHPFHQLGVAGVFGGSLFCAMH
GSLVTSSLVR--ETTENESVNYGYKFGQEQETYNIVAAH-GYFGRLIWQYASF-----NN
SRSLHFFLAAWPVVCIWFTALGISTMAFNLNGFNFNQSILDSHGRIVNTWADILNRANLG
MEVMHERNAHNFPLDLASGEAVPVAMNAPAIHG-----------
>WP_096674567.1
----------------------MTTTLTKGES---GSLWDRFCQWITSTENRLYVGWFGV
LMIPTLLTATICFIIAFIAAPPVDIDGIREPVSGSLLYGNNIITGAIVPTSNAIGLHFYP
IWEASSMDEWLYNGGPYELIVFHFLIGIFCWMGRQWELSYRLGMRPWICVAYSAPVAAAT
SVFLIYPIGQGSFSDGMPLGISGTFNFMLVFQAEHNILMHPFHQLGVAGVFGGALFCAMH
GSLVTSSLVR--ETTENESLNYGYKFGQEQETYSIVAAH-GYFGRLIWQYASF-----NN
SRSLHFFLGAWPVVCIWLTALGISTMAFNLNGFNFNQSILDSQGRTVNTWADVLNRANLG
IEVMHERNAHNFPLDLAALDAIPLAIN-----G-----------
>WP_016859631.1
----------------------MTTTLTKGES---VSLWDRFCQWITSTENRLYVGWFGV
LMVPTLLTATICFIIAFIAAPPVDIDGIREPVSGSLLYGNNIITGAIVPTSNAIGLHFYP
IWEASSMDEWLYNGGPYELIVFHFLIGIFCWMGRQWELSYRLGMRPWICVAYSAPVAAAT
SVFLIYPIGQGSFSDGMPLGISGTFNFMLVFQAEHNILMHPFHQLGVAGVFGGSLFCAMH
GSLVTSSLVR--ETTENESLNYGYKFGQEQETYSIVAAH-GYFGRLIWQYASF-----NN
SRSLHFFLGAWPVVCIWLTALGISTMAFNLNGFNFNQSILDSQGRTVNTWADILNRANLG
IEVMHERNAHNFPLDLASGEIVPVAMNAPVIHG-----------
>WP_026720944.1
----------------------MTTTLTKGES---GSLWDRFCQWITSTNNRLYIGWFGV
LMIPTLLTATICFIIGFIAAPPVDIDGIREPVSGSLLYGNNIITGAIVPTSNAIGLHFYP
IWEASSMDEWLYNGGLYELIIFHFLIGIFCWMGRQWELSYRLGMRPWICVAYSAPVAAAT
SVFLIYPIGQGSFSDGMPLGISGTFNFMLVFQAEHNILMHPFHQLGVAGVFGGALFCAMH
GSLVTSSLVR--ETTENESLNYGYKFGQEQETYSIVAAH-GYFGRLIWQYASF-----NN
SRSLHFFLGAWPVVCIWLTALGISTMAFNLNGFNFNQSILDSQGRTVNTWADVLNRANLG
IEVMHERNAHNFPLDLASGEAVPVAMNAPAIHG-----------
>WP_053456536.1
----------------------MTTTLTKGES---GSLWDRFCQWITSTNNRLYIGWFGV
LMIPTLLTATICFIIGFIAAPPVDIDGIREPVSGSLLYGNNIITGAIVPTSNAIGLHFYP
IWEASSMDEWLYNGGPYELIIFHFLIGIFCWMGRQWELSYRLGMRPWICVAYSAPVAAAT
SVFLIYPIGQGSFSDGMPLGISGTFNFMLVFQAEHNILMHPFHQLGVAGVFGGALFCAMH
GSLVTSSLVR--ETTENESLNYGYKFGQEQETYSIVAAH-GYFGRLIWQYASF-----NN
SRSLHFFLGAWPVVCIWLTALGISTMAFNLNGFNFNQSILDSQGRTVNTWADVLNRANLG
IEVMHERNAHNFPLDLASGEAVPVAMNAPAIHG-----------
>WP_044451282.1
----------------------MTTTLQRRES---TNIWDRFCNWITNTDNRLYIGWFGV
LMIPTLLTATTCFIIAFIAAPPVDIDGIREPVAGSLLYGNNIISGAVVPSSNAIGLHFYP
IWEAASLDEWLYNGGPYQLVIFHFLIGCFCYMGRQWELSYRLGMRPWICVAYSAPLASAT
AVFLIYPLGQGSFSDGMPLGISGTFNFMLVFQAEHNILMHPFHQLGVVGVFGGALASAMH
GSLVTSSLVR--ETTENESANNGYKFGQEEETYMILAAH-GYFGRLIWQNFGW-----SN
SRALHFVLASLPVIGIWFTALGISTMAFNLNGFNFNQSVIDSQGRVINTWADIINRANLG
MEVMHERNAHNFPLDLACSETVPVALIASDIQG-----------
>PMB45880.1
----------------------MTTTLQRRTS---ANVWEQFCNWITNTDNRLYIGWFGV
LMIPTLLTATTCFIIAFIAAPPVDIDGIREPVAGSLLYGNNIISGAVVPSSNAIGLHFYP
IWEAASLDEWLYNGGPYQLIIFHFLIGCFCYLGRQWELSYRLGMRPWICVAYSAPLASAT
AVFLIYPLGQGSFSDGMPLGISGTFNFMLVFQAEHNILMHPFHQLGVAGVFGGALFSAMH
GSLVTSSLVR--ETTETESHNYGYRFGQEEETYNIVAAH-GYFGRLIGRLNEVILGTSAN
SRSLHFLLAAWPVIGIWFTALGISTMAFNLNGFNFNQSVIDSQGHVINTWADIINRANLG
MEVMHERNAHNFPLDLAANT--------PTING-----------
>WP_016872293.1
----------------------MTTTLQRRTS---ANVWERFCEWITSTENRLYIGWFGV
LMIPTLLTATTCFIIAFIAAPPVDIDGIREPVAGSLLYGNNIISGAVVPSSNAIGLHFYP
IWEAASLDEWLYNGGPYQLIIFHFLIGCFCYLGRQWELSYRLGMRPWICVAYSAPLASAT
AVFLIYPLGQGSFSDGMPLGISGTFNFMLVFQAEHNILMHPFHQLGVVGVFGGALISAMH
GSLVTSTLVR--ETSETESANYGYKFGQEEETYNIVAAH-GYLGRLFWQYVSF-----RN
SRSLHFVLAALPVIGIWFTALGISTMAFNLNGFNFNQSVIDSQGRVINTWADIINRANLG
MEVMHERNAHNFPLDLAA--------KAPAINA-----------
>WP_026735543.1
----------------------MTTTLQRRTS---ANVWERFCNWITSTDNRLYIGWFGV
LMIPTLLAATTCFIIAFIAAPPVDIDGIREPVAGSLLYGNNIISGAVVPSSNAIGLHFYP
IWEAASLDEWLYNGGSYQLIIFHFLIGCFCYLGRQWELSYRLGMRPWICVAYSAPLASAT
AVFLIYPIGQGSFSDGMPLGISGTFNFMLVFQAEHNILMHPFHQLGVVGVFGGALVSAMH
GSLVTSTLVR--ETSESESGNYGYKFGQEEETYNIVAAH-GYLGRLFWQYVSF-----RN
SRSLHFVLAALPVIGIWFTALGISTMAFNLNGFNFNQSVIDSQGRVINTWADIINRANLG
MEVMHERNAHNFPLDLAVTAAVINS-------------------
>WP_010998994.1
----------------------MTTTLQQRSS---ANVWERFCTWITSTENRIYVGWFGV
LMIPTLLAATVCFIIAFVAAPPVDIDGIREPVAGSLIYGNNIISGAVVPSSNAIGLHFYP
IWEAASLDEWLYNGGPYQLVIFHFLIGCACYLGRQWELSYRLGMRPWICVAYSAPLASAT
AVFLIYPIGQGSFSDGMPLGISGTFNFMIVFQAEHNILMHPFHMLGVAGVFGGSLFSAMH
GSLVTSSLVR--ETTEIESQNYGYKFGQEEETYNIVAAH-GYFGRLIFQYASF-----NN
SRQLHFFLAAWPVIGIWFTALGVSTMAFNLNGFNFNQSIIDSQGRVINTWADIINRANLG
MEVMHERNAHNFPLDLAAGEVAPVALTAPAING-----------
>WP_010997721.1
----------------------MTATLQQRKS---ANVWEQFCEWITSTNNRLYIGWFGV
LMIPTLLAATTCFIIAFIAAPPVDIDGIREPVAGSLIYGNNIISGAVVPSSNAIGLHFYP
IWEAASLDEWLYNGGPYQLVIFHFLTGVFCYLGREWELSYRLGMRPWICLAFSAPVAAAT
AVFLIYPIGQGSFSDGMPLGISGTFNFMIVFQAEHNILMHPFHMLGVAGVFGGSLFSAMH
GSLVTSSLVR--ETTENESQNYGYKFGQEEETYNIVAAH-GYFGRLIFQYASF-----NN
SRQLHFFLAAWPVIGIWFTALGVSTMAFNLNGFNFNQSIIDSQGRVINTWADIINRANLG
MEVMHERNAHNFPLDLAAGEVAPVAISAPAING-----------
>WP_016859610.1
----------------------MTTTLQRRTS---GNAWERFCEWVTSTENRLYVGWFGV
LMIPTLLAATTCFIIAFIAAPPVDIDGIREPVAGSLIYGNNIISGAVVPSSNAIGLHFYP
IWEAASLDEWLYNGGPYQLVVFHFLIGIFCWMGRQWELSYRLGMRPWICVAYSAPVASAT
AVFLIYPLGQGSFSDGMPLGIAGTFNFMIVFQAEHNILMHPFHMLGVAGVFGGSLFSAMH
GSLVTSSLVR--ETTETESQNYGYKFGQEEETYNIVAAH-GYFGRLIFQYASF-----NN
SRSLHFFLGAWPVIGIWFTALGISTMAFNLNGFNFNQSVIDSQGRVINTWADIINRANLG
MEVMHERNAHNFPLDLAAGDVAPVAISAPAING-----------
>RAM48911.1
----------------------MTTTLQRRTS---GNAWERFCEWVTSTDNRLYVGWFGV
LMIPTLLAATTCFIIAFIAAPPVDIDGIREPVAGSLIYGNNIISGAVVPSSNAIGLHFYP
IWEAASLDEWLYNGGPYQLVVFHFLIGIFCWMGRQWELSYRLGMRPWICVAYSAPVASAT
AVFLIYPLGQGSFSDGMPLGIAGTFNFMIVFQAEHNILMHPFHMLGVAGVFGGSLFSAMH
GSLVTSSLVR--ETTETESQNYGYKFGQEEETYNIVAAH-GYFGRLIFQYASF-----NN
SRSLHFFLGAWPVIGIWFTALGISTMAFNLNGFNFNQSVIDSQGRVINTWADIINRANLG
MEVMHERNAHNFPLDLAAGEAAPVAVSAPAING-----------
>WP_017312157.1
----------------------MTTTLQRRTS---GNAWERFCEWVTSTDNRLYVGWFGV
LMIPTLLAATTCFIIAFIAAPPVDIDGIREPVAGSLIYGNNIISGAVVPSSNAIGLHFYP
IWEAASLDEWLYNGGPYQLVVFHFLIGIFCWMGRQWELSYRLGMRPWICVAYSAPVASAT
AVFLIYPLGQGSFSDGMPLGIAGTFNFMIVFQAEHNILMHPFHMLGVAGVFGGSLFSAMH
GSLVTSSLVR--ETTETESQNYGYKFGQEEETYNIVAAH-GYFGRLIFQYASF-----NN
SRSLHFFLGAWPVIGIWFTALGISTMAFNLNGFNFNQSVIDSQGRVINTWADIINRANLG
MEVMHERNAHNFPLDLAAGEAAPVAVSAPAING-----------
>WP_131120851.1
----------------------MTTTLQRRTS---GNAWERFCEWVTSTDNRLYVGWFGV
LMIPTLLAATTCFIIAFIAAPPVDIDGIREPVAGSLIYGNNIISGAVVPSSNAIGLHFYP
IWEAASLDEWLYNGGPYQLVVFHFLIGIFCWMGRQWELSYRLGMRPWICVAYSAPVASAT
AVFLIYPLGQGSFSDGMPLGIAGTFNFMIVFQAEHNILMHPFHMLGVAGVFGGSLFSAMH
GSLVTSSLVR--ETTETESQNYGYKFGQEEETYNIVAAH-GYFGRLIFQYASF-----NN
SRSLHFFLGAWPVIGIWFTALGISTMAFNLNGFNFNQSVIDSQGRVINTWADIINRANLG
MEVMHERNAHNFPLDLAAAEAAPVAVSAPAING-----------
>WP_016878921.1
----------------------MTTTLQRRES---ANVWERFCEFITSTENRLYIGWFGV
LMIPTLLAATACFIIAFIAAPPVDIDGIREPVAGSLLYGNNIISGAVVPSSNAIGLHFYP
IWEAASLDEWLYNGGSYQLVIFHFLIGVFCYLGREWELSYRLGMRPWIAVAYSAPVAAAT
AVFLIYPLGQGSFSDGMPLGISGTFNFMLVFQAEHNILMHPFHQLGVAGVFGGSLFSAMH
GSLVTSSLVR--ETTETESQNYGYKFGQEEETYNIVAAH-GYFGRLIFQYASF-----NN
SRSLHFFLAAWPVIGIWFTALGISTMAFNLNGFNFNQSVIDSQGHVINTWADIINRANLG
MEVMHERNAHNFPLDLASAESAPVAISAPAING-----------
>WP_016873445.1
----------------------MTTTLQRRES---ANVWERFCEFITSTENRLYIGWFGV
LMIPTLLAATACFIIAFIAAPPVDIDGIREPVAGSLLYGNNIISGAVVPSSNAIGLHFYP
IWEAASLDEWLYNGGPYQLVIFHFLIGVFCYLGREWELSYRLGMRPWIAVAYSAPVAAAT
AVFLIYPLGQGSFSDGMPLGISGTFNFMLVFQAEHNILMHPFHQLGVAGVFGGSLFSAMH
GSLVTSSLVR--ETTETESQNYGYKFGQEEETYNIVAAH-GYFGRLIFQYASF-----NN
SRSLHFFLAAWPVIGIWFTALGISTMAFNLNGFNFNQSVIDSQGHVINTWADIINRANLG
MEVMHERNAHNFPLDLASAESAPVAISAPAING-----------
>MBF2061245.1
----------------------MTTTLQRRAS---GNVWERFCDWVTSTENRLYIGWFGV
LMIPTLLAATTCFIIAFIAAPPVDIDGIREPVAGSLLYGNNIISGAVVPSSNAIGLHFYP
VWEAASLDEWLYNGGPYQLVIFHFLIGVFCYMGREWELSYRLGMRPWIAVAYSAPVAAAT
AVFLIYPLGQGSFSDGMPLGISGTFNFMLVFQAEHNILMHPFHQLGVAGVFGGSLFSAMH
GSLVTSSLVR--ETTETESQNYGYKFGQEEETYNIVAAH-GYFGRLIFQYASF-----NN
SRSLHFFLAAWPVIGIWFTALGISTMAFNLNGFNFNQSVIDSQGRVINTWADIINRANLG
MEVMHERNAHNFPLDLASGDVAPVALTAPAING-----------
>WP_073554622.1
----------------------MTTTLQRRAS---GNVWERFCDWVTSTENRLYIGWFGV
LMIPTLLAATTCFIIAFIAAPPVDIDGIREPVAGSLLYGNNIISGAVVPSSNAIGLHFYP
VWEAASLDEWLYNGGPYQLVIFHFLIGVFCYMGREWELSYRLGMRPWIAVAYSAPVAAAT
AVFLIYPLGQGSFSDGMPLGISGTFNFMLVFQAEHNILMHPFHQLGVAGVFGGSLFSAMH
GSLVTSSLVR--ETTETESQNYGYKFGQEEETYNIVAAH-GYFGRLIFQYASF-----NN
SRSLHFFLAAWPVIGIWFTALGISTMAFNLNGFNFNQSVIDSQGRVINTWADIINRANLG
MEVMHERNAHNFPLDLASGDVAPVALTAPAING-----------
>WP_026734420.1
----------------------MTATLQRARS---ANVWERFCDWITSTNNRLYIGWFGV
LMIPTLLAATTCFIIAFIAAPPVDIDGIREPVAGSLMYGNNIISGAVVPSSNAIGLHFYP
IWEAASLDEWLYNGGPYQLVIFHFLIGVFCYMGREWELSYRLGMRPWIAVAYSAPVAAAT
AVFLIYPLGQGSFSDGMPLGISGTFNFMLVFQAEHNILMHPFHQLGVAGVFGGSLFSAMH
GSLVTSSLVR--ETTETESQNYGYKFGQEEETYNIVAAH-GYFGRLIFQYASF-----NN
SRSLHFFLAAWPVIGIWFTALGISTMAFNLNGFNFNQSVIDSTGRVINTWADIINRANLG
MEVMHERNAHNFPLDLASAEVAPVAISAPAING-----------
>WP_026731460.1
----------------------MTATLQRARS---ANVWERFCDWITSTNNRLYIGWFGV
LMIPTLLAATTCFIIAFIAAPPVDIDGIREPVAGSLMYGNNIISGAVVPSSNAIGLHFYP
IWEAASLDEWLYNGGPYQLVIFHFLIGVFCYMGREWELSYRLGMRPWIAVAYSAPVAAAT
AVFLIYPLGQGSFSDGMPLGISGTFNFMLVFQAEHNILMHPFHQLGVAGVFGGSLFSAMH
GSLVTSSLVR--ETTETESQNYGYKFGQEEETYNIVAAH-GYFGRLIFQYASF-----NN
SRSLHFFLAAWPVIGIWFTALGISTMAFNLNGFNFNQSVIDSQGRVINTWADIINRANLG
MEVMHERNAHNFPLDLASAEVAPVAISAPAING-----------
>WP_053455859.1
----------------------MTATIQQARR---ANVWDRFCNWVTSTDNRLYVGWFGV
LMIPTLLAATTCFIIAFIAAPPVDIDGIREPVAGSLMYGNNIISGAVVPSSNAIGLHFYP
IWEAASLDEWLYNGGPYQLVIFHFLIGVFCYMGREWELSYRLGMRPWIAVAYSAPVAAAS
AVFLIYPLGQGSFSDGMPLGISGTFNFMLVFQAEHNILMHPFHQLGVAGVFGGSLFSAMH
GSLVTSSLVR--ETTETESQNYGYKFGQEEETYNIVAAH-GYFGRLIFQYASF-----NN
SRSLHFFLAAWPVVGIWFTALGISTMAFNLNGFNFNQSVIDSQGRVINTWADIINRANLG
MEVMHERNAHNFPLDLASAEAAPVALSAPAING-----------
>WP_062247150.1
----------------------MTATLQRAQS---ANVWERFCNWITSTENRLYIGWFGV
LMIPTLLAATTCFIIAFIAAPPVDIDGIREPVAGSLLYGNNIISGAVVPSSNAIGLHFYP
VWEAASLDEWLYNGGPYQLVIFHFLIGVFCYMGREWELSYRLGMRPWIAVAYSAPVAAAT
AVFLIYPLGQGSFSDGMPLGISGTFNFMLVFQAEHNILMHPFHQLGVAGVFGGSLFSAMH
GSLVTSSLVR--ETTETESQNYGYKFGQEEETYNIVAAH-GYFGRLIFQYASF-----NN
SRSLHFFLAAWPVIGIWFTALGISTMAFNLNGFNFNQSVIDSQGRVINTWADIINRANLG
MEVMHERNAHNFPLDLASGDVAPVALTAPAINA-----------
>WP_009454952.1
----------------------MTATLQRAQS---ANVWERFCNWITSTENRLYIGWFGV
LMIPTLLAATTCFIIAFIAAPPVDIDGIREPVAGSLLYGNNIISGAVVPSSNAIGLHFYP
VWEAASLDEWLYNGGPYQLVIFHFLIGVFCYMGREWELSYRLGMRPWIAVAYSAPVAAAT
AVFLIYPLGQGSFSDGMPLGISGTFNFMLVFQAEHNILMHPFHQLGVAGVFGGSLFSAMH
GSLVTSSLVR--ETTETESQNYGYKFGQEEETYNIVAAH-GYFGRLIFQYASF-----NN
SRSLHFFLAAWPVIGIWFTALGISTMAFNLNGFNFNQSVIDSQGRVINTWADIINRANLG
MEVMHERNAHNFPLDLASGDVAPVALTAPAING-----------
>WP_009454952.1_2
----------------------MTATLQRAQS---ANVWERFCNWITSTENRLYIGWFGV
LMIPTLLAATTCFIIAFIAAPPVDIDGIREPVAGSLLYGNNIISGAVVPSSNAIGLHFYP
VWEAASLDEWLYNGGPYQLVIFHFLIGVFCYMGREWELSYRLGMRPWIAVAYSAPVAAAT
AVFLIYPLGQGSFSDGMPLGISGTFNFMLVFQAEHNILMHPFHQLGVAGVFGGSLFSAMH
GSLVTSSLVR--ETTETESQNYGYKFGQEEETYNIVAAH-GYFGRLIFQYASF-----NN
SRSLHFFLAAWPVIGIWFTALGISTMAFNLNGFNFNQSVIDSQGRVINTWADIINRANLG
MEVMHERNAHNFPLDLASGDVAPVALTAPAING-----------
>WP_009454952.1_3
----------------------MTATLQRAQS---ANVWERFCNWITSTENRLYIGWFGV
LMIPTLLAATTCFIIAFIAAPPVDIDGIREPVAGSLLYGNNIISGAVVPSSNAIGLHFYP
VWEAASLDEWLYNGGPYQLVIFHFLIGVFCYMGREWELSYRLGMRPWIAVAYSAPVAAAT
AVFLIYPLGQGSFSDGMPLGISGTFNFMLVFQAEHNILMHPFHQLGVAGVFGGSLFSAMH
GSLVTSSLVR--ETTETESQNYGYKFGQEEETYNIVAAH-GYFGRLIFQYASF-----NN
SRSLHFFLAAWPVIGIWFTALGISTMAFNLNGFNFNQSVIDSQGRVINTWADIINRANLG
MEVMHERNAHNFPLDLASGDVAPVALTAPAING-----------
>WP_102203810.1
----------------------MTATLQRAQS---ANVWERFCNWITSTENRLYIGWFGV
LMIPTLLAATTCFIIAFIAAPPVDIDGIREPVAGSLLYGNNIISGAVVPSSNAIGLHFYP
VWEAASLDEWLYNGGPYQLVIFHFLIGVFCYMGREWELSYRLGMRPWIAVAYSAPVAAAT
AVFLIYPLGQGSFSDGMPLGISGTFNFMLVFQAEHNILMHPFHQLGVAGVFGGSLFSAMH
GSLVTSSLVR--ETTETESQNYGYKFGQEEETYNIVAAH-GYFGRLIFQYASF-----NN
SRSLHFFLAAWPVIGIWFTALGISTMA---------------------------------
--------------------------------------------
>WP_102175225.1
----------------------MTATLQRAQS---ANVWERFCNWITSTENRLYIGWFGV
LMIPTLLAATTCFIIAFIAAPPVDIDGIREPVAGSLLYGNNIISGAVVPSSNAIGLHFYP
VWEAASLDEWLYNGGPYQLVIFHFLIGVFCYMGREWELSYRLGMRPWIAVAYSAPVAAAT
AVFLIYPLGQGSFSDGMPLGISGTFNFMLVFQAEHNILMHPFHQLGVAGVFGGSLFSAMH
GSLVTSSLVR--ETTETESQNYGYKFGQEEETYNIVAAH-GYFGRLIFQYASF-----NN
SRSLHFFLAAWPVIGIWFTA----------------------------------------
--------------------------------------------
>WP_102146552.1
----------------------MTATLQRAQS---ANVWERFCNWITSTENRLYIGWFGV
LMIPTLLAATTCFIIAFIAAPPVDIDGIREPVAGSLLYGNNIISGAVVPSSNAIGLHFYP
VWEAASLDEWLYNGGPYQLVIFHFLIGVFCYMGREWELSYRLGMRPWIAVAYSAPVAAAT
AVFLIYPLGQGSFSDGMPLGISGTFNFMLVFQAEHNILMHPFHQLGVAGVFGGSLFSAMH
GSLVTSSLVR--ETTETESQNYGYKFGQEEETYNIVAAH-GYFGRLIFQYASF-----NN
SRSLHFFLAAWPVIGIWFTALGISTMAFNLNGFNF-------------------------
--------------------------------------------
>WP_102204272.1
----------------------MTATLQRAQS---ANVWERFCNWITSTENRLYIGWFGV
LMIPTLLAATTCFIIAFIAAPPVDIDGIREPVAGSLLYGNNIISGAVVPSSNAIGLHFYP
VWEAASLDEWLYNGGPYQLVIFHFLIGVFCYMGREWELSYRLGMRPWIAVAYSAPVAAAT
AVFLIYPLGQGSFSDGMPLGISGTFNFMLVFQAEHNILMHPFHQLGVAGVFGGSLFSAMH
GSLVTSSLVR--ETTETESQNYGYKFGQEEETYNIVAAH-GYFGRLIFQYASF-----NN
SRSLHFFLAAWPVIGIWFTALGISTMAFNLNGFNFNQSVIDSQGRVINTW----------
--------------------------------------------
>WP_102146552.1_2
----------------------MTATLQRAQS---ANVWERFCNWITSTENRLYIGWFGV
LMIPTLLAATTCFIIAFIAAPPVDIDGIREPVAGSLLYGNNIISGAVVPSSNAIGLHFYP
VWEAASLDEWLYNGGPYQLVIFHFLIGVFCYMGREWELSYRLGMRPWIAVAYSAPVAAAT
AVFLIYPLGQGSFSDGMPLGISGTFNFMLVFQAEHNILMHPFHQLGVAGVFGGSLFSAMH
GSLVTSSLVR--ETTETESQNYGYKFGQEEETYNIVAAH-GYFGRLIFQYASF-----NN
SRSLHFFLAAWPVIGIWFTALGISTMAFNLNGFNF-------------------------
--------------------------------------------
>WP_102146552.1_3
----------------------MTATLQRAQS---ANVWERFCNWITSTENRLYIGWFGV
LMIPTLLAATTCFIIAFIAAPPVDIDGIREPVAGSLLYGNNIISGAVVPSSNAIGLHFYP
VWEAASLDEWLYNGGPYQLVIFHFLIGVFCYMGREWELSYRLGMRPWIAVAYSAPVAAAT
AVFLIYPLGQGSFSDGMPLGISGTFNFMLVFQAEHNILMHPFHQLGVAGVFGGSLFSAMH
GSLVTSSLVR--ETTETESQNYGYKFGQEEETYNIVAAH-GYFGRLIFQYASF-----NN
SRSLHFFLAAWPVIGIWFTALGISTMAFNLNGFNF-------------------------
--------------------------------------------
>WP_009454952.1_4
----------------------MTATLQRAQS---ANVWERFCNWITSTENRLYIGWFGV
LMIPTLLAATTCFIIAFIAAPPVDIDGIREPVAGSLLYGNNIISGAVVPSSNAIGLHFYP
VWEAASLDEWLYNGGPYQLVIFHFLIGVFCYMGREWELSYRLGMRPWIAVAYSAPVAAAT
AVFLIYPLGQGSFSDGMPLGISGTFNFMLVFQAEHNILMHPFHQLGVAGVFGGSLFSAMH
GSLVTSSLVR--ETTETESQNYGYKFGQEEETYNIVAAH-GYFGRLIFQYASF-----NN
SRSLHFFLAAWPVIGIWFTALGISTMAFNLNGFNFNQSVIDSQGRVINTWADIINRANLG
MEVMHERNAHNFPLDLASGDVAPVALTAPAING-----------
>WP_026720830.1
----------------------MTATLQRRES---ANVWERFCNWITSTNNRLYIGWFGV
LMIPTLLAATTCFIIAFIAAPPVDIDGIREPVAGSLMYGNNIISGAVVPSSNAIGLHFYP
IWEAASLDEWLYNGGPYQLVIFHFLIGVFCYMGREWELSYRLGMRPWIAVAYSAPVAAAT
AVFLIYPLGQGSFSDGMPLGISGTFNFMLVFQAEHNILMHPFHQLGVAGVFGGSLFSAMH
GSLVTSSLVR--ETTETESQNYGYKFGQEEETYNIVAAH-GYFGRLIFQYASF-----NN
SRSLHFFLAAWPVVGIWFTALGISTMAFNLNGFNFNQSVIDSQGRVINTWADIINRANLG
MEVMHERNAHNFPLDLAAAEA-------PAING-----------
>WP_053458661.1
----------------------MTATLQSARS---ANVWERFCNWITSTNNRLYIGWFGV
LMIPTLLAATTCFIIAFIAAPPVDIDGIREPVAGSLMYGNNIISGAVVPSSNAIGLHFYP
IWEAASLDEWLYNGGPYQLVIFHFLIGVFCYMGREWELSYRLGMRPWIAVAYSAPVAAAT
AVFLIYPLGQGSFSDGMPLGISGTFNFMLVFQAEHNILMHPFHQLGVAGVFGGSLFSAMH
GSLVTSSLVR--ETTETESQNYGYKFGQEEETYNIVAAH-GYFGRLIFQYASF-----NN
SRSLHFFLAAWPVVGIWFTALGISTMAFNLNGFNFNQSVIDSQGRVINTWADIINRANLG
MEVMHERNAHNFPLDLAAAEA-------PAING-----------
>WP_053456443.1
----------------------MTATLQSARS---ANVWERFCNWITSTNNRLYIGWFGV
LMIPTLLAATTCFIIAFIAAPPVDIDGIREPVAGSLMYGNNIISGAVVPSSNAIGLHFYP
IWEAASLDEWLYNGGPYQLVIFHFLIGVFCYMGREWELSYRLGMRPWIAVAYSAPVAAAT
AVFLIYPLGQGSFSDGMPLGISGTFNFMLVFQAEHNILMHPFHQLGVAGVFGGSLFSAMH
GSLVTSSLVR--ETTETESQNYGYKFGQEEETYNIVAAH-GYFGRLIFQYASF-----NN
SRSLHFFLAAWPVVGIWFTALGISTMAFNLNGFNFNQSVIDSQGRVINTWADIINRANLG
MEVMHERNAHNFPLDLAATEA-------PAING-----------
>WP_096678265.1
----------------------MTATLQRRES---ANVWERFCNWVTSTDNRLYVGWFGV
LMIPTLLAATTCFIIAFIAAPPVDIDGIREPVAGSLMYGNNIISGAVVPSSNAIGLHFYP
IWEAASLDEWLYNGGPYQLVIFHFLIGVFCYMGREWELSYRLGMRPWIAVAYSAPVAAAS
AVFLIYPLGQGSFSDGMPLGISGTFNFMLVFQAEHNILMHPFHQLGVAGVFGGSLFSAMH
GSLVTSSLVR--ETTETESQNYGYKFGQEEETYNIVAAH-GYFGRLIFQYASF-----NN
SRSLHFFLAAWPVVGIWFTALGISTMAFNLNGFNFNQSVIDSQGRVINTWADIINRANLG
MEVMHERNAHNFPLDLAAAESATVAISAPAING-----------
>WP_096673919.1
----------------------MTATLQRRES---ANVWERFCNWVTSTDNRLYVGWFGV
LMIPTLLAATTCFIIAFIAAPPVDIDGIREPVAGSLMYGNNIISGAVVPSSNAIGLHFYP
IWEAASLDEWLYNGGPYQLVIFHFLIGVFCYMGREWELSYRLGMRPWIAVAYSAPVAAAS
AVFLIYPLGQGSFSDGMPLGISGTFNFMLVFQAEHNILMHPFHQLGVAGVFGGSLFSAMH
GSLVTSSLVR--ETTETESQNYGYKFGQEEETYNIVAAH-GYFGRLIFQYASF-----NN
SRSLHFFLAAWPVVGIWFTALGISTMAFNLNGFNFNQSVIDSQGRVINTWADIINRANLG
MEVMHERNAHNFPLDLAAVEA-------PAING-----------
>WP_096673441.1
----------------------MTATLQRRES---ANVWERFCNWVTSTDNRLYVGWFGV
LMIPTLLAATTCFIIAFIAAPPVDIDGIREPVAGSLMYGNNIISGAVVPSSNAIGLHFYP
IWEAASLDEWLYNGGPYQLVIFHFLIGVFCYMGREWELSYRLGMRPWIAVAYSAPVAAAS
AVFLIYPLGQGSFSDGMPLGISGTFNFMLVFQAEHNILMHPFHQLGVAGVFGGSLFSAMH
GSLVTSSLVR--ETTETESQNYGYKFGQEEETYNIVAAH-GYFGRLIFQYASF-----NN
SRSLHFFLAAWPVVGIWFTALGISTMAFNLNGFNFNQSVIDSQGRVINTWADIINRANLG
MEVMHERNAHNFPLDLAAAESERVAISAPAING-----------
>WP_016860104.1_2
----------------------MTATLQRRES---ANVWDRFCNWVTSTDNRLYVGWFGV
LMIPTLLAATTCFIIAFIAAPPVDIDGIREPVAGSLMYGNNIISGAVVPSSNAIGLHFYP
IWEAASLDEWLYNGGPYQLVIFHFLIGVFCYMGREWELSYRLGMRPWIAVAYSAPVAAAS
AVFLIYPLGQGSFSDGMPLGISGTFNFMLVFQAEHNILMHPFHQLGVAGVFGGSLFSAMH
GSLVTSSLVR--ETTETESQNYGYKFGQEEETYNIVAAH-GYFGRLIFQYASF-----NN
SRSLHFFLAAWPVIGIWFTALGISTMAFNLNGFNFNQSVIDSQGRVINTWADIINRANLG
MEVMHERNAHNFPLDLAAAEAAPVAISAPAING-----------
>WP_016860104.1
----------------------MTATLQRRES---ANVWDRFCNWVTSTDNRLYVGWFGV
LMIPTLLAATTCFIIAFIAAPPVDIDGIREPVAGSLMYGNNIISGAVVPSSNAIGLHFYP
IWEAASLDEWLYNGGPYQLVIFHFLIGVFCYMGREWELSYRLGMRPWIAVAYSAPVAAAS
AVFLIYPLGQGSFSDGMPLGISGTFNFMLVFQAEHNILMHPFHQLGVAGVFGGSLFSAMH
GSLVTSSLVR--ETTETESQNYGYKFGQEEETYNIVAAH-GYFGRLIFQYASF-----NN
SRSLHFFLAAWPVIGIWFTALGISTMAFNLNGFNFNQSVIDSQGRVINTWADIINRANLG
MEVMHERNAHNFPLDLAAAEAAPVAISAPAING-----------
>WP_131120533.1
----------------------MTATLQNARS---ANVWDRFCNWVTSTDNRLYVGWFGV
LMIPTLLAATTCFIIAFIAAPPVDIDGIREPVAGSLMYGNNIISGAVVPSSNAIGLHFYP
IWEAASLDEWLYNGGPYQLVIFHFLIGVFCYMGREWELSYRLGMRPWIAVAYSAPVAAAS
AVFLIYPLGQGSFSDGMPLGISGTFNFMLVFQAEHNILMHPFHQLGVAGVFGGSLFSAMH
GSLVTSSLVR--ETTETESQNYGYKFGQEEETYNIVAAH-GYFGRLIFQYASF-----NN
SRSLHFFLAAWPVIGIWFTALGISTMAFNLNGFNFNQSVIDSQGRVINTWADIINRANLG
MEVMHERNAHNFPLDLAATEA-------PAING-----------
>RAM48246.1
------------------------------------------------------------
-------------------------------------------SGAVVPSSNAIGLHFYP
IWEAASLDEWLYNGGPYQLVIFHFLIGVFCYMGREWELSYRLGMRPWIAVAYSAPVAAAS
AVFLIYPLGQGSFSDGMPLGISGTFNFMLVFQAEHNILMHPFHQLGVAGVFGGSLFSAMH
GSLVTSSLVR--ETTETESQNYGYKFGQEEETYNIVAAH-GYFGRLIFQYASF-----NN
SRSLHFFLAAWPVIGIWFTALGISTMAFNLNGFNFNQSVIDSQGRVINTWADIINRANLG
MEVMHERNAHNFPLDLAATEA-------PAING-----------
>WP_017311243.1
----------------------MTATLQNARS---ANVWDRFCNWVTSTDNRLYVGWFGV
LMIPTLLAATTCFIIAFIAAPPVDIDGIREPVAGSLMYGNNIISGAVVPSSNAIGLHFYP
IWEAASLDEWLYNGGPYQLVIFHFLIGVFCYMGREWELSYRLGMRPWIAVAYSAPVAAAS
AVFLIYPLGQGSFSDGMPLGISGTFNFMLVFQAEHNILMHPFHQLGVAGVFGGSLFSAMH
GSLVTSSLVR--ETTETESQNYGYKFGQEEETYNIVAAH-GYFGRLIFQYASF-----NN
SRSLHFFLAAWPVIGIWFTALGISTMAFNLNGFNFNQSVIDSQGRVINTWADIINRANLG
MEVMHERNAHNFPLDLAAAEA-------PAING-----------
>WP_017310587.1
----------------------MTATLQNARS---ANVWDRFCNWVTSTDNRLYVGWFGV
LMIPTLLAATTCFIIAFIAAPPVDIDGIREPVAGSLMYGNNIISGAVVPSSNAIGLHFYP
IWEAASLDEWLYNGGPYQLVIFHFLIGVFCYMGREWELSYRLGMRPWIAVAYSAPVAAAS
AVFLIYPLGQGSFSDGMPLGISGTFNFMLVFQAEHNILMHPFHQLGVAGVFGGSLFSAMH
GSLVTSSLVR--ETTETESQNYGYKFGQEEETYNIVAAH-GYFGRLIFQYASF-----NN
SRSLHFFLAAWPVIGIWFTALGISTMAFNLNGFNFNQSVIDSQGRVINTWADIINRANLG
MEVMHERNAHNFPLDLAAAEAAPVAISAPAING-----------
>WP_017310587.1_2
----------------------MTATLQNARS---ANVWDRFCNWVTSTDNRLYVGWFGV
LMIPTLLAATTCFIIAFIAAPPVDIDGIREPVAGSLMYGNNIISGAVVPSSNAIGLHFYP
IWEAASLDEWLYNGGPYQLVIFHFLIGVFCYMGREWELSYRLGMRPWIAVAYSAPVAAAS
AVFLIYPLGQGSFSDGMPLGISGTFNFMLVFQAEHNILMHPFHQLGVAGVFGGSLFSAMH
GSLVTSSLVR--ETTETESQNYGYKFGQEEETYNIVAAH-GYFGRLIFQYASF-----NN
SRSLHFFLAAWPVIGIWFTALGISTMAFNLNGFNFNQSVIDSQGRVINTWADIINRANLG
MEVMHERNAHNFPLDLAAAEAAPVAISAPAING-----------
>WP_102147783.1
----------------------MTATLQRAQS---ANVWERFCNWITSTENRLYIGWFGV
LMIPTLLAATTCFIIAFIAAPPVDIDGIREPVAGSLLYGNNIISGAVVPSSNAIGLHFYP
IWEAASLDEWLYNGGPYQLVIFHFLIGCFCYMGRQWELSYRLGMRPWICVAYSAPLASAT
AVFLIYPLGQGSFSDGMPLGISGTFNFMIVFQAEHNILMHPFHQLGVAGVFGGSLFCAMH
GSLVTSSLVR--ETTETESQNYGYKFGQEEETYNIVAAH-GYFGRLIFQYASF-----NN
SRSLHFFLAAWPVVGIWFTALGISTMA---------------------------------
--------------------------------------------
>WP_026722283.1
----------------------MTTTLQRRTS---GNAWERFCEWVTSTENRLYVGWFGV
LMIPTLLAATTCFIIAFIAAPPVDIDGIREPVAGSLIYGNNIISGAVVPSSNAIGLHFYP
IWEAASLDEWLYNGGPYQLVIFHFLIGCFCYMGRQWELSYRLGMRPWICVAYSAPLASAT
AVFLIYPLGQGSFSDGMPLGISGTFNFMIVFQAEHNILMHPFHQLGVAGVFGGSLFSAMH
GSLVTSSLVR--ETTETESQNYGYKFGQEEETYNIVAAH-GYFGRLIFQYASF-----NN
SRSLHFFLAAWPVVGIWFTALGISTMAFNLNGFNFNQSVIDSQGRVINTWADIINRANLG
MEVMHERNAHNFPLDLAAVEA-------PAING-----------
>WP_053458835.1
----------------------MTTTLQRRTS---GNAWERFCEWVTSTENRLYVGWFGV
LMIPTLLAATTCFIIAFIAAPPVDIDGIREPVAGSLIYGNNIISGAVVPSSNAIGLHFYP
IWEAASLDEWLYNGGPYQLVIFHFLIGCFCYMGRQWELSYRLGMRPWICVAYSAPLASAT
AVFLIYPLGQGSFSDGMPLGISGTFNFMIVFQAEHNILMHPFHQLGVAGVFGGSLFSAMH
GSLVTSSLVR--ETTETESQNYGYKFGQEEETYNIVAAH-GYFGRLIFQYASF-----NN
SRSLHFFLAAWPVVGIWFTALGISTMAFNLNGFNFNQSVIDSQGRVINTWADIINRANLG
MEVMHERNAHNFPLDLAATEA-------PAING-----------
>WP_096674540.1
----------------------MTTTLQRRTS---GNAWERFCEWVTSTENRLYVGWFGV
LMIPTLLAATTCFIIAFIAAPPVDIDGIREPVAGSLIYGNNIISGAVVPSSNAIGLHFYP
IWEAASLDEWLYNGGPYQLVIFHFLIGCFCYMGRQWELSYRLGMRPWICVAYSAPLASAT
AVFLIYPLGQGSFSDGMPLGISGTFNFMIVFQAEHNILMHPFHQLGVAGVFGGSLFSAMH
GSLVTSSLVR--ETTETESQNYGYKFGQEEETYNIVAAH-GYFGRLIFQYASF-----NN
SRSLHFFLAAWPVVGIWFTALGISTMAFNLNGFNFNQSVIDSQGRVINTWADIINRANLG
MEVMHERNAHNFPLDLAAAESATVAISAPAING-----------
>WP_190806319.1
----------------------MTTTLQRRAS---GSVWERFCNWITSTENRLYIGWFGV
LMIPTLLAATTCFIIAFIAAPPVDIDGIREPVAGSLLYGNNIISGAVVPSSNAIGLHFYP
IWEAASLDEWLYNGGPYQLVIFHFLIGCFCYMGRQWELSYRLGMRPWICVAYSAPLASAT
AVFLIYPLGQGSFSDGMPLGISGTFNFMIVFQAEHNILMHPFHQLGVAGVFGGSLFSAMH
GSLVTSSLVR--ETTETESQNYGYKFGQEEETYNIVAAH-GYFGRLIFQYASF-----NN
SRSLHFFLAAWPVVGIWFTALGISTMAFNLNGFNFNQSVIDSQGRVINTWADIINRANLG
MEVMHERNAHNFPLDLAAAEAAPVALTAPAING-----------
>WP_102166468.1
----------------------MTTTLQRRAS---GNVWERFCDWVTSTENRLYIGWFGV
LMIPTLLAATTCFIIAFIAAPPVDIDGIREPVAGSLLYGNNIISGAVVPSSNAIGLHFYP
VWEAASLDEWLYNGGPYQLVIFHFLIGCFCYMGRQWELSYRLGMRPWICVAYSAPLASAT
AVFLIYPLGQGSFSDGMPLGISGTFNFMIVFQAEHNILMHPFHQLGVAGVFGGSLFCAMH
GSLVTSSLVR--ETTETESQNYGYKFGQEEETYNIVAAH-GYFGRLIFQYASF-----NN
SRSLHFFLAAWPVIGIWFTALGISTMAFNLNGFNF-------------------------
--------------------------------------------
>WP_009455234.1
----------------------MTTTLQRRAS---GNVWERFCDWVTSTENRLYIGWFGV
LMIPTLLAATTCFIIAFIAAPPVDIDGIREPVAGSLLYGNNIISGAVVPSSNAIGLHFYP
IWEAASLDEWLYNGGPYQLVIFHFLIGCFCYMGRQWELSYRLGMRPWICVAYSAPLASAT
AVFLIYPLGQGSFSDGMPLGISGTFNFMIVFQAEHNILMHPFHQLGVAGVFGGSLFCAMH
GSLVTSSLVR--ETTETESQNYGYKFGQEEETYNIVAAH-GYFGRLIFQYASF-----NN
SRSLHFFLAAWPVVGIWFTALGISTMAFNLNGFNFNQSVIDSQGRVINTWADIINRANLG
MEVMHERNAHNFPLDLASGDVAPVALTAPAING-----------
>WP_009455234.1_2
----------------------MTTTLQRRAS---GNVWERFCDWVTSTENRLYIGWFGV
LMIPTLLAATTCFIIAFIAAPPVDIDGIREPVAGSLLYGNNIISGAVVPSSNAIGLHFYP
IWEAASLDEWLYNGGPYQLVIFHFLIGCFCYMGRQWELSYRLGMRPWICVAYSAPLASAT
AVFLIYPLGQGSFSDGMPLGISGTFNFMIVFQAEHNILMHPFHQLGVAGVFGGSLFCAMH
GSLVTSSLVR--ETTETESQNYGYKFGQEEETYNIVAAH-GYFGRLIFQYASF-----NN
SRSLHFFLAAWPVVGIWFTALGISTMAFNLNGFNFNQSVIDSQGRVINTWADIINRANLG
MEVMHERNAHNFPLDLASGDVAPVALTAPAING-----------
>WP_009455234.1_3
----------------------MTTTLQRRAS---GNVWERFCDWVTSTENRLYIGWFGV
LMIPTLLAATTCFIIAFIAAPPVDIDGIREPVAGSLLYGNNIISGAVVPSSNAIGLHFYP
IWEAASLDEWLYNGGPYQLVIFHFLIGCFCYMGRQWELSYRLGMRPWICVAYSAPLASAT
AVFLIYPLGQGSFSDGMPLGISGTFNFMIVFQAEHNILMHPFHQLGVAGVFGGSLFCAMH
GSLVTSSLVR--ETTETESQNYGYKFGQEEETYNIVAAH-GYFGRLIFQYASF-----NN
SRSLHFFLAAWPVVGIWFTALGISTMAFNLNGFNFNQSVIDSQGRVINTWADIINRANLG
MEVMHERNAHNFPLDLASGDVAPVALTAPAING-----------
>WP_102203893.1
----------------------MTTTLQRRAS---GNVWERFCDWVTSTENRLYIGWFGV
LMIPTLLAATTCFIIAFIAAPPVDIDGIREPVAGSLLYGNNIISGAVVPSSNAIGLHFYP
IWEAASLDEWLYNGGPYQLVIFHFLIGCFCYMGRQWELSYRLGMRPWICVAYSAPLASAT
AVFLIYPLGQGSFSDGMPLGISGTFNFMIVFQAEHNILMHPFHQLGVAGVFGGSLFCAMH
GSLVTSSLVR--ETTETESQNYGYKFGQEEETYNIVAAH-GYFGRLIFQYASF-----NN
SRSLHFFLAAWPVIGIWFTALGISTMAFNLNGFNF-------------------------
--------------------------------------------
>WP_102205925.1
----------------------MTTTLQRRAS---GNVWERFCDWVTSTENRLYIGWFGV
LMIPTLLAATTCFIIAFIAAPPVDIDGIREPVAGSLLYGNNIISGAVVPSSNAIGLHFYP
IWEAASLDEWLYNGGPYQLVIFHFLIGCFCYMGRQWELSYRLGMRPWICVAYSAPLASAT
AVFLIYPLGQGSFSDGMPLGISGTFNFMIVFQAEHNILMHPFHQLGVAGVFGGSLFCAMH
GSLVTSSLVR--ETTETESQNYGYKFGQEEETYNIVAAH-GYFGRLIFQYASF-----NN
SRSLHFFLAAWPVIGIWFTALGISTMAFNLNGFNFNQSVIDSQGRVINT-----------
--------------------------------------------
>WP_102170731.1
----------------------MTTTLQRRAS---GNVWERFCDWVTSTENRLYIGWFGV
LMIPTLLAATTCFIIAFIAAPPVDIDGIREPVAGSLLYGNNIISGAVVPSSNAIGLHFYP
IWEAASLDEWLYNGGPYQLVIFHFLIGCFCYMGRQWELSYRLGMRPWICVAYSAPLASAT
AVFLIYPLGQGSFSDGMPLGISGTFNFMIVFQAEHNILMHPFHQLGVAGVFGGSLFCAMH
GSLVTSSLVR--ETTETESQNYGYKFGQEEETYNIVAAH-GYFGRLIFQYASF-----NN
SRSLHFFLAAWPVIGIWFTALGISTMAFNLNGFNFNQSVIDSQGRVINTWADIINRAN--
--------------------------------------------
>WP_102148121.1
----------------------MTTTLQRRAS---GNVWERFCDWVTSTENRLYIGWFGV
LMIPTLLAATTCFIIAFIAAPPVDIDGIREPVAGSLLYGNNIISGAVVPSSNAIGLHFYP
IWEAASLDEWLYNGGPYQLVIFHFLIGCFCYMGRQWELSYRLGMRPWICVAYSAPLASAT
AVFLIYPLGQGSFSDGMPLGISGTFNFMIVFQAEHNILMHPFHQLGVAGVFGGSLFCAMH
GSLVTSSLVR--ETTETESQNYGYKFGQEEETYNIVAAH-GYFGRLIFQYASF-----NN
SRSLHFFLAAWPVIGIWFTALGISTMAFNLNGFNFNQSVIDSQGRVINTWADIINRANLG
MEVMHERNAHNF--------------------------------
>WP_026731594.1
----------------------MTTTLQRRAS---GNVWERFCDWVTSTENRLYVGWFGV
LMIPTLLAATTCFIIAFIAAPPVDIDGIREPVAGSLLYGNNIISGAVVPSSNAIGLHFYP
IWEAASLDEWLYNGGPYQLVIFHFLIGCFCYMGRQWELSYRLGMRPWICVAYSAPLASAT
AVFLIYPLGQGSFSDGMPLGISGTFNFMIVFQAEHNILMHPFHQLGVAGVFGGSLFSAMH
GSLVTSSLVR--ETTETESQNYGYKFGQEEETYNIVAAH-GYFGRLIFQYASF-----NN
SRSLHFFLAAWPVVGIWFTALGISTMAFNLNGFNFNQSVIDSTGRVINTWADIINRANLG
MEVMHERNAHNFPLDLASTEAAPVAISAPAING-----------
>NWF62306.1
----------------------MTTTLQRRAS---GNVWERFCDWVTSTENRLYVGWFGV
LMIPTLLAATTCFIIAFIAAPPVDIDGIREPVAGSLLYGNNIISGAVVPSSNAIGLHFYP
IWEAASLDEWLYNGGPYQLVIFHFLIGCFCYMGRQWELSYRLGMRPWICVAYSAPLASAT
AVFLIYPLGQGSFSDGMPLGISGTFNFMIVFQAEHNILMHPFHQLGVAGVFGGSLFSAMH
GSLVTSSLVR--ETTETESQNYGYKFGQEEETYNIVAAH-GYFGRLIFQYASF-----NN
SRSLHFFLAAWPVVGIWFTALGISTMAFNLNGFNFNQSVIDSQGRVINTWADIINRANLG
MEVMHERNAHNFPLDLASAEV-----------------------
>WP_011141705.1
----------------------MATILRRRSL---GNPWEQFANWITSTDNRFYIGWFGV
LMVPTLLSATICFVVAFIAAPPVDMDGIREPISGSLLYGNNIITGAVIPSSNAIGLHFYP
IWEAASMDEWLYNGGPYQLVVFHFLIGIFAYLGREWEFSYRLGLRPWICVAYSAPVAAAT
AVFLIYPMGQGSFSDGMSLGISGTFNFMFIFQAEHNILNHPLHMFGVAGVFGGSLFAAMH
GSLVTSSLIK--ATSYEESQNYGYKFGQEEETYNIVAAH-GYFGRLIFQYASF-----TN
SRSLHFFLAAWPVIGIWLTSLGICVMGFNLNGFNFNASITDNQGRTIYTWADIVNRANLG
IEVMHERNAHNFPLDLAGTESAPVAFAAALGDG-----------
>WP_011140781.1
----------------------MTATLERRSS---QGLWDRFADWVTSTNNRFYVGWFGV
LMIPTLLSATICFVVAFVAAPPVDMDGIREPISGSLLYGNNIITGAVIPSSNAIGLHFYP
IWEAASMDEWLYNGGPYQLVVFHFLIGVFCYLGREWELSYRLGLRPWICIAYSAPVAAAA
AVFLIYPIGQGSFSDGMPLGISGTFNFMFVFQAEHNILNHPFHMLGVAGVFGGSLFSAMH
GSLVTSSLIR--ETSMEESQNYGYKFGQEEETYNIIAAH-GYFGRLIFQYASF-----NN
SRSLHFFLAAWPVIGIWFTALGISVMAFNLNGFNFNSSIVDSQGRAIYTWADIVNRANLG
MEVMHERNAHNFPLDLAGTESAPVAVGNADLNG-----------
>WP_011142650.1
----------------------MTATLERRQA---QGLWDRFADWVTSTHNRFYVGWFGV
LMIPTLLSATICFVIAFVAAPPVDMDGIREPISGSLLYGNNIITGAVIPSSNAIGLHFYP
IWEAASMDEWLYNGGPYQLVVFHFLIGVFCYLGREWELSYRLGLRPWICIAYSAPVAAAT
AVFLVYPIGQGSFSDGMPLGISGTFNFMFVFQAEHNILNHPFHMLGVAGVFGGALISAMH
GSLVTSSLVS--ETSYEESQNYGYKFGQAEETYNISAAH-GYISRLVFQYFAF---WGAN
SRSLHFIMAAFPVIGIWFTSLGISVMAFNLNGFNFNSSIVDSQGRAIYTWADIVNRANLG
MEVMHERNAHNFPLDLAGTESAPVAVSTAKVGG-----------
