# Supplementary material for: Compensatory Transcriptional Response of Fischerella thermalis to Thermal Damage of the Photosynthetic Electron Transfer Chain
Source: Molecules. 2022 Dec 3;27(23):8515. doi: 10.3390/molecules27238515 (PMC9740203; doi:10.3390/molecules27238515)
Supplement: Supplementary file 1 [file molecules-27-08515-s001.zip › alignments/consensus.faa]

>Consensus_all_1-404
MKLESDHVMATSDSSNYTSEPTMTTTLQRRKSFDFGNLWDRFCNWITSTENRLYIGWFGVLMIPTLLAATIC
FIIAFIAAPPVDIDGIREPVSGSLLYGNNIITAAVVPTSNAIGLHFYPIWEAASLDEWLYNGGPYQLIVFHF
LIGIFCYMGREWELSYRLGMRPWIAVAYSAPVAAATSVFLIYPIGQGSFSDGMPLGISGTFNFMLVFQAEHN
ILMHPFHQLGVAGVFGGSLFSAMHGSLVTSSLIRSHETTENESQNYGYKFGQEQETYNIVAAHYGYFGRLIF
QYASFILGASNNSRSLHFFLAAWPVIGIWFTALGISTMAFNLNGFNFNQSILDSQGRVINTWADILNRANLG
MEVMHERNAHNFPLDLASGEAVPVAITAPAITGRSQFPKFAAAS

>Consensus_G1_1-379
MKLESDHVMATSDSSNYTSEPTANKLSERRKKVNHWEKFCSWVTSTENRLYVGWFGVLMIPCILTATTVFII
AIIAAPPVDMDGIGAPISGSILSGNNIITAAVVPTSAAIGLHFYPIWEAVSIDEWLYNGGPYQMIVLHFLIG
IIAYQDREWELSYRLGMRPWISLAFTAPVAAAVSVLLIYPVGQGSLSAGMPLGISGTFHFMLQFQADHNILM
SPLHQLGVIGVLGGAFAAAMHGSLVTSTLIRSHNHSESESINKGYKLGQQHPTYNFRFAQVYLWHLIWHRVS
FPNSRTLHFFLAALPVAGIWSAALGVDIAAFDFDYLQFHQPEIKSQGQIIHTWADTIDWASLGIKILDERHI
YDFPENLTAGEVVPWKLAS

>Consensus_G2_1-375
MTTIVQRRKEFDFSNLWDQFCAWITSTNNRIYIGWFGVLMIPTLLAATICFILAFIAAPGVDMEGIREPIKG
SLMDGNNLITAAVVPTSAAIGLHLYPIWEAASLDEWLYNGGPYQLIVLHFLIGIWCYLGRLWELSYRLGMRP
WIAVAF+ANAAAATAVLLVYPIGQGSFADGLPLGIAGTFHFMMAVQANHNILMHPFHMLGVAGVFGGALLSA
LHGSLVTSTLIRSTDENESINAGYRFGQQQKTYSYLASHYGFLGRLLIPPFASRNPRVFHFLLAALPTIGIW
FAALGVCSVAFNLNGFNFNHSILDSRGAVIPTDADILNRANLGLQAMHAPNTHNFPPILSSGTPISVS+++D
SNAARSQFPKFAAAS

>Consensus_D1fr_1-361
MTTISTRPTSRFPTWDRFCNWVTSTENRLYIGWFGVLMIPLLGVSICVFTIAFIAAPPVDIDGIREPVSGSL
LYGNNIITAAVVPMSNAIGLHFYPIWEAASMDEWLYNGGPYQMIGFHYIPALACYMGREWELSYRLGMRPWI
AVAYSAPLAATTSVFLIYPIGQGSFSDGLPMGISGTFNFMFVFQAEHNILMHPLHMIGVAGVLGGSLFCAMH
GSLVTSSLIRETTELESQNYGYKFGQEQETYNIVAAHGYFGRLIFQYASFNNSRSLHFFLAAWPVICIWGTA
IGISTMAFNLNGFNFNNSILDSQGRVLPSWADVLNRANLGFEVMHERNAHNFPLDLAGGEAVPVAITAPSIT
A

>Consensus_G3_1-360
MTTLLKQRSSASLWERFCNWITNTENRLYIGWFGVLLIPTALTAAIAFTLAFIAAPPVDIDGIREAVSGSLL
YGNNIITATVVPTSNAIGLHFYPIWEAASLDEWLYNGGPYQLIIFHFLIAIYAYMGRQWELSYRLGMRPWIP
VAFSAPVAAATAVLLIYPIGQGSFSDGMMLGISGTFNFMIVFSPEHNVLMHPFHMLGVAGVFGGSLFSAMHG
SLVTSTLVRATTEIESANVGYKFGQEEETYNIVAAHGYFGRLIFQYASFNNSRSLHFFLAAWPVIGIWFAAL
GISTMSFNLNGFNFNNSILDSQGHTINTWADLLNRANLGIEVMHERNAHNFPLDLASGEPQAIALTAPAITS

>Consensus_D1int_1-360
MTTTLTRGESGSLWDRFCEWITSTNNRLYIGWFGVLMIPTLLTATICFIIAFIAAPPVDIDGIREPVSGSLL
YGNNIISGAIVPTSNAIGLHFYPIWEASSLDEWLYNGGPYELIVFHFLIGIFCWMGRQWELSYRLGMRPWIC
VAYSAPVAAATSVFLIYPIGQGSFSDGMPLGISGTFNFMLVFQAEHNILMHPFHQLGVAGVFGGSLFCAMHG
SLVTSSLVRETTENESVNYGYKFGQEQETYNIVAAHGYFGRLIWQYASFNNSRSLHFFLAAWPVVCIWFTAL
GISTMAFNLNGFNFNQSILDSHGRIVNTWADILNRANLGMEVMHERNAHNFPLDLASGEAVPVAMNAPAIHG

>Consensus_G4_1-367
MTATLQRR+SANVWERFCNWVTSTENRLYIGWFGVLMIPTLLAATTCFIIAFIAAPPVDIDGIREPVAGSLL
YGNNIISGAVVPSSNAIGLHFYPIWEAASLDEWLYNGGPYQLVIFHFLIGVFCYMGREWELSYRLGMRPWIA
VAYSAPVAAATAVFLIYPLGQGSFSDGMPLGISGTFNFMLVFQAEHNILMHPFHQLGVAGVFGGSLFSAMHG
SLVTSSLVRETTETESQNYGYKFGQEEETYNIVAAHGYFGRLIFQLNEVIYASFWGNNSRSLHFFLAAWPVI
GIWFTALGISTMAFNLNGFNFNQSVIDSQGRVINTWADIINRANLGMEVMHERNAHNFPLDLAAAEVAPVA+
SAPAING
