# Supplementary material for: Compensatory Transcriptional Response of Fischerella thermalis to Thermal Damage of the Photosynthetic Electron Transfer Chain
Source: Molecules. 2022 Dec 3;27(23):8515. doi: 10.3390/molecules27238515 (PMC9740203; doi:10.3390/molecules27238515)
Supplement: Supplementary file 1 [file molecules-27-08515-s001.zip › alignments/consensus_aligned.fasta]

>Consensus_G1_1-379
MKLESDHVMATSDSSNYTSEPTANKLSERRKK---VNHWEKFCSWVTSTENRLYVGWFGV
LMIPCILTATTV-FIIAIIAAPPVDMDGIGAPISGSILSGNNIITAAVVPTSAAIGLHFY
PIWEAVSIDEWLYNGGPYQMIVLHFLIGIIAYQDREWELSYRLGMRPWISLAFTAPVAAA
VSVLLIYPVGQGSLSAGMPLGISGTFHFMLQFQADHNILMSPLHQLGVIGVLGGAFAAAM
HGSLVTSTLIRSHNHSESESINKGYKLGQQHPTYNFRFAQ-VYLWHLIWH-----RVSF-
----PNSRTLHFFLAALPVAGIWSAALGVDIAAFDFDYLQFHQPEIKSQGQIIHTWADTI
DWASLGIKILDERHIYDFPENLTAGEVVPWKLAS----------------
>Consensus_G2_1-375
----------------------MTTIVQRRKEFDFSNLWDQFCAWITSTNNRIYIGWFGV
LMIPTLLAATIC-FILAFIAAPGVDMEGIREPIKGSLMDGNNLITAAVVPTSAAIGLHLY
PIWEAASLDEWLYNGGPYQLIVLHFLIGIWCYLGRLWELSYRLGMRPWIAVAF-ANAAAA
TAVLLVYPIGQGSFADGLPLGIAGTFHFMMAVQANHNILMHPFHMLGVAGVFGGALLSAL
HGSLVTSTLIR--STDENESINAGYRFGQQQKTYSYLASHYGFLGRLLIPP----FAS--
----RNPRVFHFLLAALPTIGIWFAALGVCSVAFNLNGFNFNHSILDSRGAVIPTDADIL
NRANLGLQAMHAPNTHNFPPILSSGTPISVSDSNAARSQ---FPKFAAAS
>Consensus_G3_1-360
----------------------MTTLLKQRSS---ASLWERFCNWITNTENRLYIGWFGV
LLIPTALTAAIA-FTLAFIAAPPVDIDGIREAVSGSLLYGNNIITATVVPTSNAIGLHFY
PIWEAASLDEWLYNGGPYQLIIFHFLIAIYAYMGRQWELSYRLGMRPWIPVAFSAPVAAA
TAVLLIYPIGQGSFSDGMMLGISGTFNFMIVFSPEHNVLMHPFHMLGVAGVFGGSLFSAM
HGSLVTSTLVR--ATTEIESANVGYKFGQEEETYNIVAAH-GYFGRLIFQ-----YASF-
----NNSRSLHFFLAAWPVIGIWFAALGISTMSFNLNGFNFNNSILDSQGHTINTWADLL
NRANLGIEVMHERNAHNFPLDLASGEPQAIALTAPAITS-----------
>Consensus_D1fr_1-361
----------------------MTTISTRPTS--RFPTWDRFCNWVTSTENRLYIGWFGV
LMIP-LLGVSICVFTIAFIAAPPVDIDGIREPVSGSLLYGNNIITAAVVPMSNAIGLHFY
PIWEAASMDEWLYNGGPYQMIGFHYIPALACYMGREWELSYRLGMRPWIAVAYSAPLAAT
TSVFLIYPIGQGSFSDGLPMGISGTFNFMFVFQAEHNILMHPLHMIGVAGVLGGSLFCAM
HGSLVTSSLIR--ETTELESQNYGYKFGQEQETYNIVAAH-GYFGRLIFQ-----YASF-
----NNSRSLHFFLAAWPVICIWGTAIGISTMAFNLNGFNFNNSILDSQGRVLPSWADVL
NRANLGFEVMHERNAHNFPLDLAGGEAVPVAITAPSITA-----------
>Consensus_G4_1-367
----------------------MTATLQRRSA----NVWERFCNWVTSTENRLYIGWFGV
LMIPTLLAATTC-FIIAFIAAPPVDIDGIREPVAGSLLYGNNIISGAVVPSSNAIGLHFY
PIWEAASLDEWLYNGGPYQLVIFHFLIGVFCYMGREWELSYRLGMRPWIAVAYSAPVAAA
TAVFLIYPLGQGSFSDGMPLGISGTFNFMLVFQAEHNILMHPFHQLGVAGVFGGSLFSAM
HGSLVTSSLVR--ETTETESQNYGYKFGQEEETYNIVAAH-GYFGRLIFQLNEVIYASFW
---GNNSRSLHFFLAAWPVIGIWFTALGISTMAFNLNGFNFNQSVIDSQGRVINTWADII
NRANLGMEVMHERNAHNFPLDLAAAEVAPVA-SAPAING-----------
>Consensus_D1int_1-360
----------------------MTTTLTRGES---GSLWDRFCEWITSTNNRLYIGWFGV
LMIPTLLTATIC-FIIAFIAAPPVDIDGIREPVSGSLLYGNNIISGAIVPTSNAIGLHFY
PIWEASSLDEWLYNGGPYELIVFHFLIGIFCWMGRQWELSYRLGMRPWICVAYSAPVAAA
TSVFLIYPIGQGSFSDGMPLGISGTFNFMLVFQAEHNILMHPFHQLGVAGVFGGSLFCAM
HGSLVTSSLVR--ETTENESVNYGYKFGQEQETYNIVAAH-GYFGRLIWQ-----YASF-
----NNSRSLHFFLAAWPVVCIWFTALGISTMAFNLNGFNFNQSILDSHGRIVNTWADIL
NRANLGMEVMHERNAHNFPLDLASGEAVPVAMNAPAIHG-----------
>Consensus_all_1-404
MKLESDHVMATSDSSNYTSEPTMTTTLQRRKSFDFGNLWDRFCNWITSTENRLYIGWFGV
LMIPTLLAATIC-FIIAFIAAPPVDIDGIREPVSGSLLYGNNIITAAVVPTSNAIGLHFY
PIWEAASLDEWLYNGGPYQLIVFHFLIGIFCYMGREWELSYRLGMRPWIAVAYSAPVAAA
TSVFLIYPIGQGSFSDGMPLGISGTFNFMLVFQAEHNILMHPFHQLGVAGVFGGSLFSAM
HGSLVTSSLIRSHETTENESQNYGYKFGQEQETYNIVAAHYGYFGRLIFQ-----YASFI
LGASNNSRSLHFFLAAWPVIGIWFTALGISTMAFNLNGFNFNQSILDSQGRVINTWADIL
NRANLGMEVMHERNAHNFPLDLASGEAVPVAITAPAITGRSQFPKFAAAS
