# Supplementary material for: Compensatory Transcriptional Response of Fischerella thermalis to Thermal Damage of the Photosynthetic Electron Transfer Chain
Source: Molecules. 2022 Dec 3;27(23):8515. doi: 10.3390/molecules27238515 (PMC9740203; doi:10.3390/molecules27238515)
Supplement: Supplementary file 1 [file molecules-27-08515-s001.zip › alignments/D1fr_list.txt]

WP_009453703.1
WP_009453703.1
WP_009453703.1
WP_009453703.1
WP_009453703.1
WP_009453703.1
WP_009453703.1
WP_009453703.1
WP_009453703.1
WP_009453703.1
WP_009453703.1
WP_009453703.1
WP_009453703.1
WP_009453703.1
WP_009453703.1
WP_009453703.1
WP_009453703.1
WP_009453703.1
WP_009453703.1
WP_009453703.1
WP_009453703.1
WP_009453703.1
WP_009453703.1
WP_009453703.1
WP_062246785.1
WP_062246785.1
WP_062246785.1
WP_062246785.1
WP_016868705.1
WP_016868705.1
WP_016868705.1
WP_016873419.1
WP_016873419.1
WP_016873419.1
MBF1988143.1
MBF2061448.1
MBF2069917.1
NWF60082.1
PMB03175.1
PMB12872.1
PMB52539.1
WP_096680231.1
WP_102219598.1
