# Supplementary material for: Compensatory Transcriptional Response of Fischerella thermalis to Thermal Damage of the Photosynthetic Electron Transfer Chain
Source: Molecules. 2022 Dec 3;27(23):8515. doi: 10.3390/molecules27238515 (PMC9740203; doi:10.3390/molecules27238515)
Supplement: Supplementary file 1 [file molecules-27-08515-s001.zip › alignments/D1fr_sequences.faa]

>PMB52539.1 photosystem II q(b) protein [Fischerella thermalis CCMEE 5201]
MTTISTRPTSRFPAWDRFCDWVTSTENRLYIGWFGVLMIPLLGVSICVFTIAFIAAPPVDIDGIREPVSGSLLYGNNIIT
AAVVPMSNAIGLHFYPIWEAASMDEWLYNGGPYQMIGFHYIPALACYMGREWELSYRLGMRPWIAVAYSAPLAATTSVFL
IYPIGQGSFSDGLPMGISGTFNFMFVFQAEHNILMHPLHMIGVAGVLGGSLFCAMHGSLVTSSLIRETTELESQNYGYKF
GQEQETYNIVAAHGYFGRLIFQYASFNNSRSLHFFLAAWPVICIWGTAIGISTMAFNLNGFNFNNSILDSQGRVLPSWAD
VLNRANLGFEVMHERNAHNFPLDLAGGEAVPVAITAPSITA
>PMB03175.1 photosystem II q(b) protein [Fischerella thermalis CCMEE 5196]
MTTISTRPTSRFPAWDRFCDWVTSTENRLYIGWFGVLMIPLLGVSICVFTIAFIAAPPVDIDGIREPVSGSLLYGNNIIT
AAVVPMSNAIGLHFYPIWEAASMDEWLYNGGPYQMIGFHYIPALACYMGREWELSYRLGMRPWIAVAYSAPLAATTSVFL
IYPIGQGSFSDGLPMGISGTFNFMFVFQAEHNILMHPLHMIGVAGVLGGSLFCAMHGSLVTSSLIRETTELESQNYGYKF
GQEQETYNIVAAHGYFGRLIFQYASFNNSRSLHFFLAAWPVICIWGTAIGISTMAFNLNGFNFNNSILDSQGRVLPSWAD
VLNRANLGFEVMHERNAHNFPLDLAGGEAVPVAITAPSITA
>PMB12872.1 photosystem II q(b) protein [Fischerella thermalis CCMEE 5328]
MTTISTRPTSRFPTWDRFCNWVTSTENRLYIGWFGVLMIPLLGVSICVFTIAFIAAPPVDIDGIREPVSGSLLYGNNIIT
AAVVPMSNAIGLHFYPIWEAASMDEWLYNGGPYQMIGFHYIPALACYMGREWELSYRLGMRPWIAVAYSAPLAATTSVFL
IYPIGQGSFSDGLPMGISGTFNFMFVFQAEHNILMHPLHMIGVAGVLGGSLFCAMHGSLVTSSLIRETTELESQNYGYKF
GQEQETYNIVAAHGYFGRLIFQYASFNNSRSLHFFLAAWPVICIWGTAIGISTMAFNLNGFNFNNSILDSQGRVLPSWAD
VLNRANLGFEVMHERNAHNFPLDLAGGEAVPVAITAPSITA
>NWF60082.1 photosystem II q(b) protein [Fischerella sp.]
MTTISTRSTSRFPTWDRFCNWVTSTENRLYIGWFGVLMIPLLGVSICVFTIAFIAAPPVDIDGIREPVSGSLLYGNNIIT
AAVVPMSNAIGLHFYPIWEAASMDEWLYNGGPYQMIGFHYIPALACYMGREWELSYRLGMRPWIAVAYSAPLAATTSVFL
IYPIGQGSFSDGLPMGISGTFNFMFVFQAEHNILMHPLHMIGVAGVLGGSLFCAMHGSLVTSSLIRETTELESQNYGYKF
GQEQETYNIVAAHGYFGRLIFQYASFNNSRSLHFFLAAWPVICIWGTAIGISTMAFNLNGFNFNNSILDSQGRVLPSWAD
VLNRANLGFEVMHERNAHNFPLDLAGGEAVPVAITAPSITA
>MBF2061448.1 photosystem II q(b) protein [Fischerella thermalis M66_A2018_004]
MTTISTRPTSRFPTWDRFCNWVTSTENRLYIGWFGVLMIPLLGVSICVFTIAFIAAPPVDIDGIREPVSGSLLYGNNIIT
AAVVPMSNAIGLHFYPIWEAASMDEWLYNGGPYQMIGFHYIPALACYMGREWELSYRLGMRPWIAVAYSAPLAATTSVFL
IYPIGQGSFSDGLPMGISGTFNFMFVFQAEHNILMHPLHMIGVAGVLGGSLFCAMHGSLVTSSLIRETTELESQNYGYKF
GQEQETYNIVAAHGYFGRLIFQYASFNNSRSLHFFLAAWPVICIWGTAIGISTMAFNLNGFNFNNSILDSQGRVLPSWAD
VLNRANLGFEVMHERNAHNFPLDLACGEAVPVAITAPSITA
>MBF1988143.1 photosystem II q(b) protein [Fischerella thermalis M58_A2018_009]
MTTISTRPTSRFPTWDRFCNWVTSTENRLYIGWFGVLMIPLLGVSICVFTIAFIAAPPVDIDGIREPVSGSLLYGNNIIT
AAVVPMSNAIGLHFYPIWEAASMDEWLYNGGPYQMIGFHYIPALACYMGREWELSYRLGMRPWIAVAYSAPLAATTSVFL
IYPIGQGSFSDGLPMGISGTFNFMFVFQAEHNILMHPLHMIGVAGVLGGSLFCAMHGSLVTSSLIRETTELESQNYGYKF
GQEQETYNIVAAHGYFGRLIFQYASFNNSRSLHFFLAAWPVICIWGTAIGISTMAFNLNGFNFNNSILDSQGRVLPSWAD
VLNRANLGFEVMHERNAHNFPLDLACGEAVPVAITAPSITA
>MBF2069917.1 photosystem II q(b) protein [Fischerella thermalis M48_A2018_028]
MTTISTRPTSRFPTWDRFCNWVTSTENRLYIGWFGVLMIPLLGVSICVFTIAFIAAPPVDIDGIREPVSGSLLYGNNIIT
AAVVPMSNAIGLHFYPIWEAASMDEWLYNGGPYQMIGFHYIPALACYMGREWELSYRLGMRPWIAVAYSAPLAATTSVFL
IYPIGQGSFSDGLPMGISGTFNFMFVFQAEHNILMHPLHMIGVAGVLGGSLFCAMHGSLVTSSLIRETTELESQNYGYKF
GQEQETYNIVAAHGYFGRLIFQYASFNNSRSLHFFLAAWPVICIWGTAIGISTMAFNLNGFNFNNSILDSQGRVLPSWAD
VLNRANLGFEVMHERNAHNFPLDLAGGEAVPVAITAPSITA
>WP_009453703.1 MULTISPECIES: photosystem II q(b) protein [Fischerella]
MTTISTRPTSRFPTWDRFCNWVTSTENRLYIGWFGVLMIPLLGVSICVFTIAFIAAPPVDIDGIREPVSGSLLYGNNIIT
AAVVPMSNAIGLHFYPIWEAASMDEWLYNGGPYQMIGFHYIPALACYMGREWELSYRLGMRPWIAVAYSAPLAATTSVFL
IYPIGQGSFSDGLPMGISGTFNFMFVFQAEHNILMHPLHMIGVAGVLGGSLFCAMHGSLVTSSLIRETTELESQNYGYKF
GQEQETYNIVAAHGYFGRLIFQYASFNNSRSLHFFLAAWPVICIWGTAIGISTMAFNLNGFNFNNSILDSQGRVLPSWAD
VLNRANLGFEVMHERNAHNFPLDLAGGEAVPVAITAPSITA
>WP_016868705.1 MULTISPECIES: photosystem II q(b) protein [Fischerella]
MTTISTRPTSRFPTWDRFCNWVTSTENRLYIGWFGVLMIPLLGVSICVFTIAFIAAPPVDIDGIREPVSGSLLYGNNIIT
AAVVPMSNAIGLHFYPIWEAASMEEWLYNGGPYQMIGFHYIPALACYMGREWELSYRLGMRPWIAVAYSAPLAATTSVFL
IYPIGQGSFSDGLPMGISGTFNFMFVFQAEHNILMHPLHMIGVAGVLGGSLFCAMHGSLVTSSLIRETTELESQNYGYKF
GQEQETYNIVAAHGYFGRLIFQYASFNNSRSLHFFLAAWPVICIWGTAIGISTMAFNLNGFNFNNSILDSQGRVLPSWAD
VLNRANLGFEVMHERNAHNFPLDLACGEAVPVAITAPSITA
>WP_009453703.1 MULTISPECIES: photosystem II q(b) protein [Fischerella]
MTTISTRPTSRFPTWDRFCNWVTSTENRLYIGWFGVLMIPLLGVSICVFTIAFIAAPPVDIDGIREPVSGSLLYGNNIIT
AAVVPMSNAIGLHFYPIWEAASMDEWLYNGGPYQMIGFHYIPALACYMGREWELSYRLGMRPWIAVAYSAPLAATTSVFL
IYPIGQGSFSDGLPMGISGTFNFMFVFQAEHNILMHPLHMIGVAGVLGGSLFCAMHGSLVTSSLIRETTELESQNYGYKF
GQEQETYNIVAAHGYFGRLIFQYASFNNSRSLHFFLAAWPVICIWGTAIGISTMAFNLNGFNFNNSILDSQGRVLPSWAD
VLNRANLGFEVMHERNAHNFPLDLAGGEAVPVAITAPSITA
>WP_016873419.1 MULTISPECIES: photosystem II q(b) protein [Nostocales]
MTTISTRPTSRFPTWDRFCNWVTSTENRLYIGWFGVLMIPLLGVSICVFTIAFIAAPPVDIDGIREPVSGSLLYGNNIIT
AAVVPMSNAIGLHFYPIWEAASMDEWLYNGGPYQMIGFHYIPALACYMGREWELSYRLGMRPWIAVAYSAPLAATTSVFL
IYPIGQGSFSDGLPMGISGTFNFMFVFQAEHNILMHPLHMIGVAGVLGGSLFCAMHGSLVTSSLIRETTELESQNYGYKF
GQEQETYNIVAAHGYFGRLIFQYASFNNSRSLHFFLAAWPVICIWGTAIGISTMAFNLNGFNFNNSILDSQGRVLPSWAD
VLNRANLGFEVMHERNAHNFPLDLACGEAVPVAITAPSITA
>WP_009453703.1 MULTISPECIES: photosystem II q(b) protein [Fischerella]
MTTISTRPTSRFPTWDRFCNWVTSTENRLYIGWFGVLMIPLLGVSICVFTIAFIAAPPVDIDGIREPVSGSLLYGNNIIT
AAVVPMSNAIGLHFYPIWEAASMDEWLYNGGPYQMIGFHYIPALACYMGREWELSYRLGMRPWIAVAYSAPLAATTSVFL
IYPIGQGSFSDGLPMGISGTFNFMFVFQAEHNILMHPLHMIGVAGVLGGSLFCAMHGSLVTSSLIRETTELESQNYGYKF
GQEQETYNIVAAHGYFGRLIFQYASFNNSRSLHFFLAAWPVICIWGTAIGISTMAFNLNGFNFNNSILDSQGRVLPSWAD
VLNRANLGFEVMHERNAHNFPLDLAGGEAVPVAITAPSITA
>WP_062246785.1 MULTISPECIES: photosystem II q(b) protein [Fischerella]
MTTISTRPTSRFPAWDRFCDWVTSTENRLYIGWFGVLMIPLLGVSICVFTIAFIAAPPVDIDGIREPVSGSLLYGNNIIT
AAVVPMSNAIGLHFYPIWEAASMDEWLYNGGPYQMIGFHYIPALACYMGREWELSYRLGMRPWIAVAYSAPLAATTSVFL
IYPIGQGSFSDGLPMGISGTFNFMFVFQAEHNILMHPLHMIGVAGVLGGSLFCAMHGSLVTSSLIRETTELESQNYGYKF
GQEQETYNIVAAHGYFGRLIFQYASFNNSRSLHFFLAAWPVICIWGTAIGISTMAFNLNGFNFNNSILDSQGRVLPSWAD
VLNRANLGFEVMHERNAHNFPLDLAGGEAVPVAITAPSITA
>WP_062246785.1 MULTISPECIES: photosystem II q(b) protein [Fischerella]
MTTISTRPTSRFPAWDRFCDWVTSTENRLYIGWFGVLMIPLLGVSICVFTIAFIAAPPVDIDGIREPVSGSLLYGNNIIT
AAVVPMSNAIGLHFYPIWEAASMDEWLYNGGPYQMIGFHYIPALACYMGREWELSYRLGMRPWIAVAYSAPLAATTSVFL
IYPIGQGSFSDGLPMGISGTFNFMFVFQAEHNILMHPLHMIGVAGVLGGSLFCAMHGSLVTSSLIRETTELESQNYGYKF
GQEQETYNIVAAHGYFGRLIFQYASFNNSRSLHFFLAAWPVICIWGTAIGISTMAFNLNGFNFNNSILDSQGRVLPSWAD
VLNRANLGFEVMHERNAHNFPLDLAGGEAVPVAITAPSITA
>WP_096680231.1 photosystem II q(b) protein [Fischerella sp. NIES-4106]
MTTISTRPTSRFPTWDRFCNWVTNTGNRLYIGWFGVLMIPLLGVSICVFTIAFIAAPPVDIDGIREPVSGSLLYGNNIIT
AAVVPMSNAIGLHFYPIWEAASMDEWLYNGGPYQMIGFHYIPALACYMGREWELSYRLGMRPWIAVAYSAPLAATTSVFL
IYPIGQGSFSDGLPMGISGTFNFMFVFQAEHNILMHPLHMIGVAGVLGGSLFCAMHGSLVTSSLIRETTELESQNYGYKF
GQEQETYNIVAAHGYFGRLIFQYASFNNSRSLHFFLAAWPVICIWGTAIGISTMAFNLNGFNFNNSILDSQGRVLPSWAD
VLNRANLGFEVMHERNAHNFPLDLACGEAVPVVLTAPSIAA
>WP_009453703.1 MULTISPECIES: photosystem II q(b) protein [Fischerella]
MTTISTRPTSRFPTWDRFCNWVTSTENRLYIGWFGVLMIPLLGVSICVFTIAFIAAPPVDIDGIREPVSGSLLYGNNIIT
AAVVPMSNAIGLHFYPIWEAASMDEWLYNGGPYQMIGFHYIPALACYMGREWELSYRLGMRPWIAVAYSAPLAATTSVFL
IYPIGQGSFSDGLPMGISGTFNFMFVFQAEHNILMHPLHMIGVAGVLGGSLFCAMHGSLVTSSLIRETTELESQNYGYKF
GQEQETYNIVAAHGYFGRLIFQYASFNNSRSLHFFLAAWPVICIWGTAIGISTMAFNLNGFNFNNSILDSQGRVLPSWAD
VLNRANLGFEVMHERNAHNFPLDLAGGEAVPVAITAPSITA
>WP_009453703.1 MULTISPECIES: photosystem II q(b) protein [Fischerella]
MTTISTRPTSRFPTWDRFCNWVTSTENRLYIGWFGVLMIPLLGVSICVFTIAFIAAPPVDIDGIREPVSGSLLYGNNIIT
AAVVPMSNAIGLHFYPIWEAASMDEWLYNGGPYQMIGFHYIPALACYMGREWELSYRLGMRPWIAVAYSAPLAATTSVFL
IYPIGQGSFSDGLPMGISGTFNFMFVFQAEHNILMHPLHMIGVAGVLGGSLFCAMHGSLVTSSLIRETTELESQNYGYKF
GQEQETYNIVAAHGYFGRLIFQYASFNNSRSLHFFLAAWPVICIWGTAIGISTMAFNLNGFNFNNSILDSQGRVLPSWAD
VLNRANLGFEVMHERNAHNFPLDLAGGEAVPVAITAPSITA
>WP_009453703.1 MULTISPECIES: photosystem II q(b) protein [Fischerella]
MTTISTRPTSRFPTWDRFCNWVTSTENRLYIGWFGVLMIPLLGVSICVFTIAFIAAPPVDIDGIREPVSGSLLYGNNIIT
AAVVPMSNAIGLHFYPIWEAASMDEWLYNGGPYQMIGFHYIPALACYMGREWELSYRLGMRPWIAVAYSAPLAATTSVFL
IYPIGQGSFSDGLPMGISGTFNFMFVFQAEHNILMHPLHMIGVAGVLGGSLFCAMHGSLVTSSLIRETTELESQNYGYKF
GQEQETYNIVAAHGYFGRLIFQYASFNNSRSLHFFLAAWPVICIWGTAIGISTMAFNLNGFNFNNSILDSQGRVLPSWAD
VLNRANLGFEVMHERNAHNFPLDLAGGEAVPVAITAPSITA
>WP_009453703.1 MULTISPECIES: photosystem II q(b) protein [Fischerella]
MTTISTRPTSRFPTWDRFCNWVTSTENRLYIGWFGVLMIPLLGVSICVFTIAFIAAPPVDIDGIREPVSGSLLYGNNIIT
AAVVPMSNAIGLHFYPIWEAASMDEWLYNGGPYQMIGFHYIPALACYMGREWELSYRLGMRPWIAVAYSAPLAATTSVFL
IYPIGQGSFSDGLPMGISGTFNFMFVFQAEHNILMHPLHMIGVAGVLGGSLFCAMHGSLVTSSLIRETTELESQNYGYKF
GQEQETYNIVAAHGYFGRLIFQYASFNNSRSLHFFLAAWPVICIWGTAIGISTMAFNLNGFNFNNSILDSQGRVLPSWAD
VLNRANLGFEVMHERNAHNFPLDLAGGEAVPVAITAPSITA
>WP_009453703.1 MULTISPECIES: photosystem II q(b) protein [Fischerella]
MTTISTRPTSRFPTWDRFCNWVTSTENRLYIGWFGVLMIPLLGVSICVFTIAFIAAPPVDIDGIREPVSGSLLYGNNIIT
AAVVPMSNAIGLHFYPIWEAASMDEWLYNGGPYQMIGFHYIPALACYMGREWELSYRLGMRPWIAVAYSAPLAATTSVFL
IYPIGQGSFSDGLPMGISGTFNFMFVFQAEHNILMHPLHMIGVAGVLGGSLFCAMHGSLVTSSLIRETTELESQNYGYKF
GQEQETYNIVAAHGYFGRLIFQYASFNNSRSLHFFLAAWPVICIWGTAIGISTMAFNLNGFNFNNSILDSQGRVLPSWAD
VLNRANLGFEVMHERNAHNFPLDLAGGEAVPVAITAPSITA
>WP_009453703.1 MULTISPECIES: photosystem II q(b) protein [Fischerella]
MTTISTRPTSRFPTWDRFCNWVTSTENRLYIGWFGVLMIPLLGVSICVFTIAFIAAPPVDIDGIREPVSGSLLYGNNIIT
AAVVPMSNAIGLHFYPIWEAASMDEWLYNGGPYQMIGFHYIPALACYMGREWELSYRLGMRPWIAVAYSAPLAATTSVFL
IYPIGQGSFSDGLPMGISGTFNFMFVFQAEHNILMHPLHMIGVAGVLGGSLFCAMHGSLVTSSLIRETTELESQNYGYKF
GQEQETYNIVAAHGYFGRLIFQYASFNNSRSLHFFLAAWPVICIWGTAIGISTMAFNLNGFNFNNSILDSQGRVLPSWAD
VLNRANLGFEVMHERNAHNFPLDLAGGEAVPVAITAPSITA
>WP_009453703.1 MULTISPECIES: photosystem II q(b) protein [Fischerella]
MTTISTRPTSRFPTWDRFCNWVTSTENRLYIGWFGVLMIPLLGVSICVFTIAFIAAPPVDIDGIREPVSGSLLYGNNIIT
AAVVPMSNAIGLHFYPIWEAASMDEWLYNGGPYQMIGFHYIPALACYMGREWELSYRLGMRPWIAVAYSAPLAATTSVFL
IYPIGQGSFSDGLPMGISGTFNFMFVFQAEHNILMHPLHMIGVAGVLGGSLFCAMHGSLVTSSLIRETTELESQNYGYKF
GQEQETYNIVAAHGYFGRLIFQYASFNNSRSLHFFLAAWPVICIWGTAIGISTMAFNLNGFNFNNSILDSQGRVLPSWAD
VLNRANLGFEVMHERNAHNFPLDLAGGEAVPVAITAPSITA
>WP_009453703.1 MULTISPECIES: photosystem II q(b) protein [Fischerella]
MTTISTRPTSRFPTWDRFCNWVTSTENRLYIGWFGVLMIPLLGVSICVFTIAFIAAPPVDIDGIREPVSGSLLYGNNIIT
AAVVPMSNAIGLHFYPIWEAASMDEWLYNGGPYQMIGFHYIPALACYMGREWELSYRLGMRPWIAVAYSAPLAATTSVFL
IYPIGQGSFSDGLPMGISGTFNFMFVFQAEHNILMHPLHMIGVAGVLGGSLFCAMHGSLVTSSLIRETTELESQNYGYKF
GQEQETYNIVAAHGYFGRLIFQYASFNNSRSLHFFLAAWPVICIWGTAIGISTMAFNLNGFNFNNSILDSQGRVLPSWAD
VLNRANLGFEVMHERNAHNFPLDLAGGEAVPVAITAPSITA
>WP_009453703.1 MULTISPECIES: photosystem II q(b) protein [Fischerella]
MTTISTRPTSRFPTWDRFCNWVTSTENRLYIGWFGVLMIPLLGVSICVFTIAFIAAPPVDIDGIREPVSGSLLYGNNIIT
AAVVPMSNAIGLHFYPIWEAASMDEWLYNGGPYQMIGFHYIPALACYMGREWELSYRLGMRPWIAVAYSAPLAATTSVFL
IYPIGQGSFSDGLPMGISGTFNFMFVFQAEHNILMHPLHMIGVAGVLGGSLFCAMHGSLVTSSLIRETTELESQNYGYKF
GQEQETYNIVAAHGYFGRLIFQYASFNNSRSLHFFLAAWPVICIWGTAIGISTMAFNLNGFNFNNSILDSQGRVLPSWAD
VLNRANLGFEVMHERNAHNFPLDLAGGEAVPVAITAPSITA
>WP_009453703.1 MULTISPECIES: photosystem II q(b) protein [Fischerella]
MTTISTRPTSRFPTWDRFCNWVTSTENRLYIGWFGVLMIPLLGVSICVFTIAFIAAPPVDIDGIREPVSGSLLYGNNIIT
AAVVPMSNAIGLHFYPIWEAASMDEWLYNGGPYQMIGFHYIPALACYMGREWELSYRLGMRPWIAVAYSAPLAATTSVFL
IYPIGQGSFSDGLPMGISGTFNFMFVFQAEHNILMHPLHMIGVAGVLGGSLFCAMHGSLVTSSLIRETTELESQNYGYKF
GQEQETYNIVAAHGYFGRLIFQYASFNNSRSLHFFLAAWPVICIWGTAIGISTMAFNLNGFNFNNSILDSQGRVLPSWAD
VLNRANLGFEVMHERNAHNFPLDLAGGEAVPVAITAPSITA
>WP_009453703.1 MULTISPECIES: photosystem II q(b) protein [Fischerella]
MTTISTRPTSRFPTWDRFCNWVTSTENRLYIGWFGVLMIPLLGVSICVFTIAFIAAPPVDIDGIREPVSGSLLYGNNIIT
AAVVPMSNAIGLHFYPIWEAASMDEWLYNGGPYQMIGFHYIPALACYMGREWELSYRLGMRPWIAVAYSAPLAATTSVFL
IYPIGQGSFSDGLPMGISGTFNFMFVFQAEHNILMHPLHMIGVAGVLGGSLFCAMHGSLVTSSLIRETTELESQNYGYKF
GQEQETYNIVAAHGYFGRLIFQYASFNNSRSLHFFLAAWPVICIWGTAIGISTMAFNLNGFNFNNSILDSQGRVLPSWAD
VLNRANLGFEVMHERNAHNFPLDLAGGEAVPVAITAPSITA
>WP_009453703.1 MULTISPECIES: photosystem II q(b) protein [Fischerella]
MTTISTRPTSRFPTWDRFCNWVTSTENRLYIGWFGVLMIPLLGVSICVFTIAFIAAPPVDIDGIREPVSGSLLYGNNIIT
AAVVPMSNAIGLHFYPIWEAASMDEWLYNGGPYQMIGFHYIPALACYMGREWELSYRLGMRPWIAVAYSAPLAATTSVFL
IYPIGQGSFSDGLPMGISGTFNFMFVFQAEHNILMHPLHMIGVAGVLGGSLFCAMHGSLVTSSLIRETTELESQNYGYKF
GQEQETYNIVAAHGYFGRLIFQYASFNNSRSLHFFLAAWPVICIWGTAIGISTMAFNLNGFNFNNSILDSQGRVLPSWAD
VLNRANLGFEVMHERNAHNFPLDLAGGEAVPVAITAPSITA
>WP_009453703.1 MULTISPECIES: photosystem II q(b) protein [Fischerella]
MTTISTRPTSRFPTWDRFCNWVTSTENRLYIGWFGVLMIPLLGVSICVFTIAFIAAPPVDIDGIREPVSGSLLYGNNIIT
AAVVPMSNAIGLHFYPIWEAASMDEWLYNGGPYQMIGFHYIPALACYMGREWELSYRLGMRPWIAVAYSAPLAATTSVFL
IYPIGQGSFSDGLPMGISGTFNFMFVFQAEHNILMHPLHMIGVAGVLGGSLFCAMHGSLVTSSLIRETTELESQNYGYKF
GQEQETYNIVAAHGYFGRLIFQYASFNNSRSLHFFLAAWPVICIWGTAIGISTMAFNLNGFNFNNSILDSQGRVLPSWAD
VLNRANLGFEVMHERNAHNFPLDLAGGEAVPVAITAPSITA
>WP_009453703.1 MULTISPECIES: photosystem II q(b) protein [Fischerella]
MTTISTRPTSRFPTWDRFCNWVTSTENRLYIGWFGVLMIPLLGVSICVFTIAFIAAPPVDIDGIREPVSGSLLYGNNIIT
AAVVPMSNAIGLHFYPIWEAASMDEWLYNGGPYQMIGFHYIPALACYMGREWELSYRLGMRPWIAVAYSAPLAATTSVFL
IYPIGQGSFSDGLPMGISGTFNFMFVFQAEHNILMHPLHMIGVAGVLGGSLFCAMHGSLVTSSLIRETTELESQNYGYKF
GQEQETYNIVAAHGYFGRLIFQYASFNNSRSLHFFLAAWPVICIWGTAIGISTMAFNLNGFNFNNSILDSQGRVLPSWAD
VLNRANLGFEVMHERNAHNFPLDLAGGEAVPVAITAPSITA
>WP_009453703.1 MULTISPECIES: photosystem II q(b) protein [Fischerella]
MTTISTRPTSRFPTWDRFCNWVTSTENRLYIGWFGVLMIPLLGVSICVFTIAFIAAPPVDIDGIREPVSGSLLYGNNIIT
AAVVPMSNAIGLHFYPIWEAASMDEWLYNGGPYQMIGFHYIPALACYMGREWELSYRLGMRPWIAVAYSAPLAATTSVFL
IYPIGQGSFSDGLPMGISGTFNFMFVFQAEHNILMHPLHMIGVAGVLGGSLFCAMHGSLVTSSLIRETTELESQNYGYKF
GQEQETYNIVAAHGYFGRLIFQYASFNNSRSLHFFLAAWPVICIWGTAIGISTMAFNLNGFNFNNSILDSQGRVLPSWAD
VLNRANLGFEVMHERNAHNFPLDLAGGEAVPVAITAPSITA
>WP_009453703.1 MULTISPECIES: photosystem II q(b) protein [Fischerella]
MTTISTRPTSRFPTWDRFCNWVTSTENRLYIGWFGVLMIPLLGVSICVFTIAFIAAPPVDIDGIREPVSGSLLYGNNIIT
AAVVPMSNAIGLHFYPIWEAASMDEWLYNGGPYQMIGFHYIPALACYMGREWELSYRLGMRPWIAVAYSAPLAATTSVFL
IYPIGQGSFSDGLPMGISGTFNFMFVFQAEHNILMHPLHMIGVAGVLGGSLFCAMHGSLVTSSLIRETTELESQNYGYKF
GQEQETYNIVAAHGYFGRLIFQYASFNNSRSLHFFLAAWPVICIWGTAIGISTMAFNLNGFNFNNSILDSQGRVLPSWAD
VLNRANLGFEVMHERNAHNFPLDLAGGEAVPVAITAPSITA
>WP_016873419.1 MULTISPECIES: photosystem II q(b) protein [Nostocales]
MTTISTRPTSRFPTWDRFCNWVTSTENRLYIGWFGVLMIPLLGVSICVFTIAFIAAPPVDIDGIREPVSGSLLYGNNIIT
AAVVPMSNAIGLHFYPIWEAASMDEWLYNGGPYQMIGFHYIPALACYMGREWELSYRLGMRPWIAVAYSAPLAATTSVFL
IYPIGQGSFSDGLPMGISGTFNFMFVFQAEHNILMHPLHMIGVAGVLGGSLFCAMHGSLVTSSLIRETTELESQNYGYKF
GQEQETYNIVAAHGYFGRLIFQYASFNNSRSLHFFLAAWPVICIWGTAIGISTMAFNLNGFNFNNSILDSQGRVLPSWAD
VLNRANLGFEVMHERNAHNFPLDLACGEAVPVAITAPSITA
>WP_009453703.1 MULTISPECIES: photosystem II q(b) protein [Fischerella]
MTTISTRPTSRFPTWDRFCNWVTSTENRLYIGWFGVLMIPLLGVSICVFTIAFIAAPPVDIDGIREPVSGSLLYGNNIIT
AAVVPMSNAIGLHFYPIWEAASMDEWLYNGGPYQMIGFHYIPALACYMGREWELSYRLGMRPWIAVAYSAPLAATTSVFL
IYPIGQGSFSDGLPMGISGTFNFMFVFQAEHNILMHPLHMIGVAGVLGGSLFCAMHGSLVTSSLIRETTELESQNYGYKF
GQEQETYNIVAAHGYFGRLIFQYASFNNSRSLHFFLAAWPVICIWGTAIGISTMAFNLNGFNFNNSILDSQGRVLPSWAD
VLNRANLGFEVMHERNAHNFPLDLAGGEAVPVAITAPSITA
>WP_102219598.1 photosystem II q(b) protein [Fischerella thermalis]
MTTISTRPTSRFPTWDRFCNWVTSTENRLYIGWFGVLMIPLLGVSICVFTIAFIAAPPVDIDGIREPVSGSLLYGNNIIT
AAVVPMSNAIGLHFYPIWEAASMDEWLYNGGPYQMIGFHYIPALACYMGREWELSYRLGMRPWIAVAYSAPLAATTSVFL
IYPIGQGSFSDGLPMGISGTFNFMFVFQAEHNILMHPLHMIGVAGVLGGSLFCAMHGSLVTSSLIRETTELESQNYGYKF
GQEQETYNIVAAHGYFGRLIFQYASFNNSRSLHFFLAAWPVICIWGTAIGISTMAFNLNGFNFNNSILDSQGRVLPSWAD
VLNRANLGFEVMHERNAHNFPLDLAGGEAVPVAITAPSITT
>WP_062246785.1 MULTISPECIES: photosystem II q(b) protein [Fischerella]
MTTISTRPTSRFPAWDRFCDWVTSTENRLYIGWFGVLMIPLLGVSICVFTIAFIAAPPVDIDGIREPVSGSLLYGNNIIT
AAVVPMSNAIGLHFYPIWEAASMDEWLYNGGPYQMIGFHYIPALACYMGREWELSYRLGMRPWIAVAYSAPLAATTSVFL
IYPIGQGSFSDGLPMGISGTFNFMFVFQAEHNILMHPLHMIGVAGVLGGSLFCAMHGSLVTSSLIRETTELESQNYGYKF
GQEQETYNIVAAHGYFGRLIFQYASFNNSRSLHFFLAAWPVICIWGTAIGISTMAFNLNGFNFNNSILDSQGRVLPSWAD
VLNRANLGFEVMHERNAHNFPLDLAGGEAVPVAITAPSITA
>WP_016868705.1 MULTISPECIES: photosystem II q(b) protein [Fischerella]
MTTISTRPTSRFPTWDRFCNWVTSTENRLYIGWFGVLMIPLLGVSICVFTIAFIAAPPVDIDGIREPVSGSLLYGNNIIT
AAVVPMSNAIGLHFYPIWEAASMEEWLYNGGPYQMIGFHYIPALACYMGREWELSYRLGMRPWIAVAYSAPLAATTSVFL
IYPIGQGSFSDGLPMGISGTFNFMFVFQAEHNILMHPLHMIGVAGVLGGSLFCAMHGSLVTSSLIRETTELESQNYGYKF
GQEQETYNIVAAHGYFGRLIFQYASFNNSRSLHFFLAAWPVICIWGTAIGISTMAFNLNGFNFNNSILDSQGRVLPSWAD
VLNRANLGFEVMHERNAHNFPLDLACGEAVPVAITAPSITA
>WP_016873419.1 MULTISPECIES: photosystem II q(b) protein [Nostocales]
MTTISTRPTSRFPTWDRFCNWVTSTENRLYIGWFGVLMIPLLGVSICVFTIAFIAAPPVDIDGIREPVSGSLLYGNNIIT
AAVVPMSNAIGLHFYPIWEAASMDEWLYNGGPYQMIGFHYIPALACYMGREWELSYRLGMRPWIAVAYSAPLAATTSVFL
IYPIGQGSFSDGLPMGISGTFNFMFVFQAEHNILMHPLHMIGVAGVLGGSLFCAMHGSLVTSSLIRETTELESQNYGYKF
GQEQETYNIVAAHGYFGRLIFQYASFNNSRSLHFFLAAWPVICIWGTAIGISTMAFNLNGFNFNNSILDSQGRVLPSWAD
VLNRANLGFEVMHERNAHNFPLDLACGEAVPVAITAPSITA
>WP_009453703.1 MULTISPECIES: photosystem II q(b) protein [Fischerella]
MTTISTRPTSRFPTWDRFCNWVTSTENRLYIGWFGVLMIPLLGVSICVFTIAFIAAPPVDIDGIREPVSGSLLYGNNIIT
AAVVPMSNAIGLHFYPIWEAASMDEWLYNGGPYQMIGFHYIPALACYMGREWELSYRLGMRPWIAVAYSAPLAATTSVFL
IYPIGQGSFSDGLPMGISGTFNFMFVFQAEHNILMHPLHMIGVAGVLGGSLFCAMHGSLVTSSLIRETTELESQNYGYKF
GQEQETYNIVAAHGYFGRLIFQYASFNNSRSLHFFLAAWPVICIWGTAIGISTMAFNLNGFNFNNSILDSQGRVLPSWAD
VLNRANLGFEVMHERNAHNFPLDLAGGEAVPVAITAPSITA
>WP_062246785.1 MULTISPECIES: photosystem II q(b) protein [Fischerella]
MTTISTRPTSRFPAWDRFCDWVTSTENRLYIGWFGVLMIPLLGVSICVFTIAFIAAPPVDIDGIREPVSGSLLYGNNIIT
AAVVPMSNAIGLHFYPIWEAASMDEWLYNGGPYQMIGFHYIPALACYMGREWELSYRLGMRPWIAVAYSAPLAATTSVFL
IYPIGQGSFSDGLPMGISGTFNFMFVFQAEHNILMHPLHMIGVAGVLGGSLFCAMHGSLVTSSLIRETTELESQNYGYKF
GQEQETYNIVAAHGYFGRLIFQYASFNNSRSLHFFLAAWPVICIWGTAIGISTMAFNLNGFNFNNSILDSQGRVLPSWAD
VLNRANLGFEVMHERNAHNFPLDLAGGEAVPVAITAPSITA
>WP_009453703.1 MULTISPECIES: photosystem II q(b) protein [Fischerella]
MTTISTRPTSRFPTWDRFCNWVTSTENRLYIGWFGVLMIPLLGVSICVFTIAFIAAPPVDIDGIREPVSGSLLYGNNIIT
AAVVPMSNAIGLHFYPIWEAASMDEWLYNGGPYQMIGFHYIPALACYMGREWELSYRLGMRPWIAVAYSAPLAATTSVFL
IYPIGQGSFSDGLPMGISGTFNFMFVFQAEHNILMHPLHMIGVAGVLGGSLFCAMHGSLVTSSLIRETTELESQNYGYKF
GQEQETYNIVAAHGYFGRLIFQYASFNNSRSLHFFLAAWPVICIWGTAIGISTMAFNLNGFNFNNSILDSQGRVLPSWAD
VLNRANLGFEVMHERNAHNFPLDLAGGEAVPVAITAPSITA
>WP_009453703.1 MULTISPECIES: photosystem II q(b) protein [Fischerella]
MTTISTRPTSRFPTWDRFCNWVTSTENRLYIGWFGVLMIPLLGVSICVFTIAFIAAPPVDIDGIREPVSGSLLYGNNIIT
AAVVPMSNAIGLHFYPIWEAASMDEWLYNGGPYQMIGFHYIPALACYMGREWELSYRLGMRPWIAVAYSAPLAATTSVFL
IYPIGQGSFSDGLPMGISGTFNFMFVFQAEHNILMHPLHMIGVAGVLGGSLFCAMHGSLVTSSLIRETTELESQNYGYKF
GQEQETYNIVAAHGYFGRLIFQYASFNNSRSLHFFLAAWPVICIWGTAIGISTMAFNLNGFNFNNSILDSQGRVLPSWAD
VLNRANLGFEVMHERNAHNFPLDLAGGEAVPVAITAPSITA
>WP_009453703.1 MULTISPECIES: photosystem II q(b) protein [Fischerella]
MTTISTRPTSRFPTWDRFCNWVTSTENRLYIGWFGVLMIPLLGVSICVFTIAFIAAPPVDIDGIREPVSGSLLYGNNIIT
AAVVPMSNAIGLHFYPIWEAASMDEWLYNGGPYQMIGFHYIPALACYMGREWELSYRLGMRPWIAVAYSAPLAATTSVFL
IYPIGQGSFSDGLPMGISGTFNFMFVFQAEHNILMHPLHMIGVAGVLGGSLFCAMHGSLVTSSLIRETTELESQNYGYKF
GQEQETYNIVAAHGYFGRLIFQYASFNNSRSLHFFLAAWPVICIWGTAIGISTMAFNLNGFNFNNSILDSQGRVLPSWAD
VLNRANLGFEVMHERNAHNFPLDLAGGEAVPVAITAPSITA
>WP_016868705.1 MULTISPECIES: photosystem II q(b) protein [Fischerella]
MTTISTRPTSRFPTWDRFCNWVTSTENRLYIGWFGVLMIPLLGVSICVFTIAFIAAPPVDIDGIREPVSGSLLYGNNIIT
AAVVPMSNAIGLHFYPIWEAASMEEWLYNGGPYQMIGFHYIPALACYMGREWELSYRLGMRPWIAVAYSAPLAATTSVFL
IYPIGQGSFSDGLPMGISGTFNFMFVFQAEHNILMHPLHMIGVAGVLGGSLFCAMHGSLVTSSLIRETTELESQNYGYKF
GQEQETYNIVAAHGYFGRLIFQYASFNNSRSLHFFLAAWPVICIWGTAIGISTMAFNLNGFNFNNSILDSQGRVLPSWAD
VLNRANLGFEVMHERNAHNFPLDLACGEAVPVAITAPSITA
