# Supplementary material for: Compensatory Transcriptional Response of Fischerella thermalis to Thermal Damage of the Photosynthetic Electron Transfer Chain
Source: Molecules. 2022 Dec 3;27(23):8515. doi: 10.3390/molecules27238515 (PMC9740203; doi:10.3390/molecules27238515)
Supplement: Supplementary file 1 [file molecules-27-08515-s001.zip › alignments/D1fr_sequences_c.faa]

>PMB52539.1
MTTISTRPTSRFPAWDRFCDWVTSTENRLYIGWFGVLMIPLLGVSICVFTIAFIAAPPVDIDGIREPVSGSLLYGNNIIT
AAVVPMSNAIGLHFYPIWEAASMDEWLYNGGPYQMIGFHYIPALACYMGREWELSYRLGMRPWIAVAYSAPLAATTSVFL
IYPIGQGSFSDGLPMGISGTFNFMFVFQAEHNILMHPLHMIGVAGVLGGSLFCAMHGSLVTSSLIRETTELESQNYGYKF
GQEQETYNIVAAHGYFGRLIFQYASFNNSRSLHFFLAAWPVICIWGTAIGISTMAFNLNGFNFNNSILDSQGRVLPSWAD
VLNRANLGFEVMHERNAHNFPLDLAGGEAVPVAITAPSITA
>PMB03175.1
MTTISTRPTSRFPAWDRFCDWVTSTENRLYIGWFGVLMIPLLGVSICVFTIAFIAAPPVDIDGIREPVSGSLLYGNNIIT
AAVVPMSNAIGLHFYPIWEAASMDEWLYNGGPYQMIGFHYIPALACYMGREWELSYRLGMRPWIAVAYSAPLAATTSVFL
IYPIGQGSFSDGLPMGISGTFNFMFVFQAEHNILMHPLHMIGVAGVLGGSLFCAMHGSLVTSSLIRETTELESQNYGYKF
GQEQETYNIVAAHGYFGRLIFQYASFNNSRSLHFFLAAWPVICIWGTAIGISTMAFNLNGFNFNNSILDSQGRVLPSWAD
VLNRANLGFEVMHERNAHNFPLDLAGGEAVPVAITAPSITA
>PMB12872.1
MTTISTRPTSRFPTWDRFCNWVTSTENRLYIGWFGVLMIPLLGVSICVFTIAFIAAPPVDIDGIREPVSGSLLYGNNIIT
AAVVPMSNAIGLHFYPIWEAASMDEWLYNGGPYQMIGFHYIPALACYMGREWELSYRLGMRPWIAVAYSAPLAATTSVFL
IYPIGQGSFSDGLPMGISGTFNFMFVFQAEHNILMHPLHMIGVAGVLGGSLFCAMHGSLVTSSLIRETTELESQNYGYKF
GQEQETYNIVAAHGYFGRLIFQYASFNNSRSLHFFLAAWPVICIWGTAIGISTMAFNLNGFNFNNSILDSQGRVLPSWAD
VLNRANLGFEVMHERNAHNFPLDLAGGEAVPVAITAPSITA
>NWF60082.1
MTTISTRSTSRFPTWDRFCNWVTSTENRLYIGWFGVLMIPLLGVSICVFTIAFIAAPPVDIDGIREPVSGSLLYGNNIIT
AAVVPMSNAIGLHFYPIWEAASMDEWLYNGGPYQMIGFHYIPALACYMGREWELSYRLGMRPWIAVAYSAPLAATTSVFL
IYPIGQGSFSDGLPMGISGTFNFMFVFQAEHNILMHPLHMIGVAGVLGGSLFCAMHGSLVTSSLIRETTELESQNYGYKF
GQEQETYNIVAAHGYFGRLIFQYASFNNSRSLHFFLAAWPVICIWGTAIGISTMAFNLNGFNFNNSILDSQGRVLPSWAD
VLNRANLGFEVMHERNAHNFPLDLAGGEAVPVAITAPSITA
>MBF2061448.1
MTTISTRPTSRFPTWDRFCNWVTSTENRLYIGWFGVLMIPLLGVSICVFTIAFIAAPPVDIDGIREPVSGSLLYGNNIIT
AAVVPMSNAIGLHFYPIWEAASMDEWLYNGGPYQMIGFHYIPALACYMGREWELSYRLGMRPWIAVAYSAPLAATTSVFL
IYPIGQGSFSDGLPMGISGTFNFMFVFQAEHNILMHPLHMIGVAGVLGGSLFCAMHGSLVTSSLIRETTELESQNYGYKF
GQEQETYNIVAAHGYFGRLIFQYASFNNSRSLHFFLAAWPVICIWGTAIGISTMAFNLNGFNFNNSILDSQGRVLPSWAD
VLNRANLGFEVMHERNAHNFPLDLACGEAVPVAITAPSITA
>MBF1988143.1
MTTISTRPTSRFPTWDRFCNWVTSTENRLYIGWFGVLMIPLLGVSICVFTIAFIAAPPVDIDGIREPVSGSLLYGNNIIT
AAVVPMSNAIGLHFYPIWEAASMDEWLYNGGPYQMIGFHYIPALACYMGREWELSYRLGMRPWIAVAYSAPLAATTSVFL
IYPIGQGSFSDGLPMGISGTFNFMFVFQAEHNILMHPLHMIGVAGVLGGSLFCAMHGSLVTSSLIRETTELESQNYGYKF
GQEQETYNIVAAHGYFGRLIFQYASFNNSRSLHFFLAAWPVICIWGTAIGISTMAFNLNGFNFNNSILDSQGRVLPSWAD
VLNRANLGFEVMHERNAHNFPLDLACGEAVPVAITAPSITA
>MBF2069917.1
MTTISTRPTSRFPTWDRFCNWVTSTENRLYIGWFGVLMIPLLGVSICVFTIAFIAAPPVDIDGIREPVSGSLLYGNNIIT
AAVVPMSNAIGLHFYPIWEAASMDEWLYNGGPYQMIGFHYIPALACYMGREWELSYRLGMRPWIAVAYSAPLAATTSVFL
IYPIGQGSFSDGLPMGISGTFNFMFVFQAEHNILMHPLHMIGVAGVLGGSLFCAMHGSLVTSSLIRETTELESQNYGYKF
GQEQETYNIVAAHGYFGRLIFQYASFNNSRSLHFFLAAWPVICIWGTAIGISTMAFNLNGFNFNNSILDSQGRVLPSWAD
VLNRANLGFEVMHERNAHNFPLDLAGGEAVPVAITAPSITA
>WP_009453703.1
MTTISTRPTSRFPTWDRFCNWVTSTENRLYIGWFGVLMIPLLGVSICVFTIAFIAAPPVDIDGIREPVSGSLLYGNNIIT
AAVVPMSNAIGLHFYPIWEAASMDEWLYNGGPYQMIGFHYIPALACYMGREWELSYRLGMRPWIAVAYSAPLAATTSVFL
IYPIGQGSFSDGLPMGISGTFNFMFVFQAEHNILMHPLHMIGVAGVLGGSLFCAMHGSLVTSSLIRETTELESQNYGYKF
GQEQETYNIVAAHGYFGRLIFQYASFNNSRSLHFFLAAWPVICIWGTAIGISTMAFNLNGFNFNNSILDSQGRVLPSWAD
VLNRANLGFEVMHERNAHNFPLDLAGGEAVPVAITAPSITA
>WP_016868705.1
MTTISTRPTSRFPTWDRFCNWVTSTENRLYIGWFGVLMIPLLGVSICVFTIAFIAAPPVDIDGIREPVSGSLLYGNNIIT
AAVVPMSNAIGLHFYPIWEAASMEEWLYNGGPYQMIGFHYIPALACYMGREWELSYRLGMRPWIAVAYSAPLAATTSVFL
IYPIGQGSFSDGLPMGISGTFNFMFVFQAEHNILMHPLHMIGVAGVLGGSLFCAMHGSLVTSSLIRETTELESQNYGYKF
GQEQETYNIVAAHGYFGRLIFQYASFNNSRSLHFFLAAWPVICIWGTAIGISTMAFNLNGFNFNNSILDSQGRVLPSWAD
VLNRANLGFEVMHERNAHNFPLDLACGEAVPVAITAPSITA
>WP_009453703.1
MTTISTRPTSRFPTWDRFCNWVTSTENRLYIGWFGVLMIPLLGVSICVFTIAFIAAPPVDIDGIREPVSGSLLYGNNIIT
AAVVPMSNAIGLHFYPIWEAASMDEWLYNGGPYQMIGFHYIPALACYMGREWELSYRLGMRPWIAVAYSAPLAATTSVFL
IYPIGQGSFSDGLPMGISGTFNFMFVFQAEHNILMHPLHMIGVAGVLGGSLFCAMHGSLVTSSLIRETTELESQNYGYKF
GQEQETYNIVAAHGYFGRLIFQYASFNNSRSLHFFLAAWPVICIWGTAIGISTMAFNLNGFNFNNSILDSQGRVLPSWAD
VLNRANLGFEVMHERNAHNFPLDLAGGEAVPVAITAPSITA
>WP_016873419.1
MTTISTRPTSRFPTWDRFCNWVTSTENRLYIGWFGVLMIPLLGVSICVFTIAFIAAPPVDIDGIREPVSGSLLYGNNIIT
AAVVPMSNAIGLHFYPIWEAASMDEWLYNGGPYQMIGFHYIPALACYMGREWELSYRLGMRPWIAVAYSAPLAATTSVFL
IYPIGQGSFSDGLPMGISGTFNFMFVFQAEHNILMHPLHMIGVAGVLGGSLFCAMHGSLVTSSLIRETTELESQNYGYKF
GQEQETYNIVAAHGYFGRLIFQYASFNNSRSLHFFLAAWPVICIWGTAIGISTMAFNLNGFNFNNSILDSQGRVLPSWAD
VLNRANLGFEVMHERNAHNFPLDLACGEAVPVAITAPSITA
>WP_009453703.1
MTTISTRPTSRFPTWDRFCNWVTSTENRLYIGWFGVLMIPLLGVSICVFTIAFIAAPPVDIDGIREPVSGSLLYGNNIIT
AAVVPMSNAIGLHFYPIWEAASMDEWLYNGGPYQMIGFHYIPALACYMGREWELSYRLGMRPWIAVAYSAPLAATTSVFL
IYPIGQGSFSDGLPMGISGTFNFMFVFQAEHNILMHPLHMIGVAGVLGGSLFCAMHGSLVTSSLIRETTELESQNYGYKF
GQEQETYNIVAAHGYFGRLIFQYASFNNSRSLHFFLAAWPVICIWGTAIGISTMAFNLNGFNFNNSILDSQGRVLPSWAD
VLNRANLGFEVMHERNAHNFPLDLAGGEAVPVAITAPSITA
>WP_062246785.1
MTTISTRPTSRFPAWDRFCDWVTSTENRLYIGWFGVLMIPLLGVSICVFTIAFIAAPPVDIDGIREPVSGSLLYGNNIIT
AAVVPMSNAIGLHFYPIWEAASMDEWLYNGGPYQMIGFHYIPALACYMGREWELSYRLGMRPWIAVAYSAPLAATTSVFL
IYPIGQGSFSDGLPMGISGTFNFMFVFQAEHNILMHPLHMIGVAGVLGGSLFCAMHGSLVTSSLIRETTELESQNYGYKF
GQEQETYNIVAAHGYFGRLIFQYASFNNSRSLHFFLAAWPVICIWGTAIGISTMAFNLNGFNFNNSILDSQGRVLPSWAD
VLNRANLGFEVMHERNAHNFPLDLAGGEAVPVAITAPSITA
>WP_062246785.1
MTTISTRPTSRFPAWDRFCDWVTSTENRLYIGWFGVLMIPLLGVSICVFTIAFIAAPPVDIDGIREPVSGSLLYGNNIIT
AAVVPMSNAIGLHFYPIWEAASMDEWLYNGGPYQMIGFHYIPALACYMGREWELSYRLGMRPWIAVAYSAPLAATTSVFL
IYPIGQGSFSDGLPMGISGTFNFMFVFQAEHNILMHPLHMIGVAGVLGGSLFCAMHGSLVTSSLIRETTELESQNYGYKF
GQEQETYNIVAAHGYFGRLIFQYASFNNSRSLHFFLAAWPVICIWGTAIGISTMAFNLNGFNFNNSILDSQGRVLPSWAD
VLNRANLGFEVMHERNAHNFPLDLAGGEAVPVAITAPSITA
>WP_096680231.1
MTTISTRPTSRFPTWDRFCNWVTNTGNRLYIGWFGVLMIPLLGVSICVFTIAFIAAPPVDIDGIREPVSGSLLYGNNIIT
AAVVPMSNAIGLHFYPIWEAASMDEWLYNGGPYQMIGFHYIPALACYMGREWELSYRLGMRPWIAVAYSAPLAATTSVFL
IYPIGQGSFSDGLPMGISGTFNFMFVFQAEHNILMHPLHMIGVAGVLGGSLFCAMHGSLVTSSLIRETTELESQNYGYKF
GQEQETYNIVAAHGYFGRLIFQYASFNNSRSLHFFLAAWPVICIWGTAIGISTMAFNLNGFNFNNSILDSQGRVLPSWAD
VLNRANLGFEVMHERNAHNFPLDLACGEAVPVVLTAPSIAA
>WP_009453703.1
MTTISTRPTSRFPTWDRFCNWVTSTENRLYIGWFGVLMIPLLGVSICVFTIAFIAAPPVDIDGIREPVSGSLLYGNNIIT
AAVVPMSNAIGLHFYPIWEAASMDEWLYNGGPYQMIGFHYIPALACYMGREWELSYRLGMRPWIAVAYSAPLAATTSVFL
IYPIGQGSFSDGLPMGISGTFNFMFVFQAEHNILMHPLHMIGVAGVLGGSLFCAMHGSLVTSSLIRETTELESQNYGYKF
GQEQETYNIVAAHGYFGRLIFQYASFNNSRSLHFFLAAWPVICIWGTAIGISTMAFNLNGFNFNNSILDSQGRVLPSWAD
VLNRANLGFEVMHERNAHNFPLDLAGGEAVPVAITAPSITA
>WP_009453703.1
MTTISTRPTSRFPTWDRFCNWVTSTENRLYIGWFGVLMIPLLGVSICVFTIAFIAAPPVDIDGIREPVSGSLLYGNNIIT
AAVVPMSNAIGLHFYPIWEAASMDEWLYNGGPYQMIGFHYIPALACYMGREWELSYRLGMRPWIAVAYSAPLAATTSVFL
IYPIGQGSFSDGLPMGISGTFNFMFVFQAEHNILMHPLHMIGVAGVLGGSLFCAMHGSLVTSSLIRETTELESQNYGYKF
GQEQETYNIVAAHGYFGRLIFQYASFNNSRSLHFFLAAWPVICIWGTAIGISTMAFNLNGFNFNNSILDSQGRVLPSWAD
VLNRANLGFEVMHERNAHNFPLDLAGGEAVPVAITAPSITA
>WP_009453703.1
MTTISTRPTSRFPTWDRFCNWVTSTENRLYIGWFGVLMIPLLGVSICVFTIAFIAAPPVDIDGIREPVSGSLLYGNNIIT
AAVVPMSNAIGLHFYPIWEAASMDEWLYNGGPYQMIGFHYIPALACYMGREWELSYRLGMRPWIAVAYSAPLAATTSVFL
IYPIGQGSFSDGLPMGISGTFNFMFVFQAEHNILMHPLHMIGVAGVLGGSLFCAMHGSLVTSSLIRETTELESQNYGYKF
GQEQETYNIVAAHGYFGRLIFQYASFNNSRSLHFFLAAWPVICIWGTAIGISTMAFNLNGFNFNNSILDSQGRVLPSWAD
VLNRANLGFEVMHERNAHNFPLDLAGGEAVPVAITAPSITA
>WP_009453703.1
MTTISTRPTSRFPTWDRFCNWVTSTENRLYIGWFGVLMIPLLGVSICVFTIAFIAAPPVDIDGIREPVSGSLLYGNNIIT
AAVVPMSNAIGLHFYPIWEAASMDEWLYNGGPYQMIGFHYIPALACYMGREWELSYRLGMRPWIAVAYSAPLAATTSVFL
IYPIGQGSFSDGLPMGISGTFNFMFVFQAEHNILMHPLHMIGVAGVLGGSLFCAMHGSLVTSSLIRETTELESQNYGYKF
GQEQETYNIVAAHGYFGRLIFQYASFNNSRSLHFFLAAWPVICIWGTAIGISTMAFNLNGFNFNNSILDSQGRVLPSWAD
VLNRANLGFEVMHERNAHNFPLDLAGGEAVPVAITAPSITA
>WP_009453703.1
MTTISTRPTSRFPTWDRFCNWVTSTENRLYIGWFGVLMIPLLGVSICVFTIAFIAAPPVDIDGIREPVSGSLLYGNNIIT
AAVVPMSNAIGLHFYPIWEAASMDEWLYNGGPYQMIGFHYIPALACYMGREWELSYRLGMRPWIAVAYSAPLAATTSVFL
IYPIGQGSFSDGLPMGISGTFNFMFVFQAEHNILMHPLHMIGVAGVLGGSLFCAMHGSLVTSSLIRETTELESQNYGYKF
GQEQETYNIVAAHGYFGRLIFQYASFNNSRSLHFFLAAWPVICIWGTAIGISTMAFNLNGFNFNNSILDSQGRVLPSWAD
VLNRANLGFEVMHERNAHNFPLDLAGGEAVPVAITAPSITA
>WP_009453703.1
MTTISTRPTSRFPTWDRFCNWVTSTENRLYIGWFGVLMIPLLGVSICVFTIAFIAAPPVDIDGIREPVSGSLLYGNNIIT
AAVVPMSNAIGLHFYPIWEAASMDEWLYNGGPYQMIGFHYIPALACYMGREWELSYRLGMRPWIAVAYSAPLAATTSVFL
IYPIGQGSFSDGLPMGISGTFNFMFVFQAEHNILMHPLHMIGVAGVLGGSLFCAMHGSLVTSSLIRETTELESQNYGYKF
GQEQETYNIVAAHGYFGRLIFQYASFNNSRSLHFFLAAWPVICIWGTAIGISTMAFNLNGFNFNNSILDSQGRVLPSWAD
VLNRANLGFEVMHERNAHNFPLDLAGGEAVPVAITAPSITA
>WP_009453703.1
MTTISTRPTSRFPTWDRFCNWVTSTENRLYIGWFGVLMIPLLGVSICVFTIAFIAAPPVDIDGIREPVSGSLLYGNNIIT
AAVVPMSNAIGLHFYPIWEAASMDEWLYNGGPYQMIGFHYIPALACYMGREWELSYRLGMRPWIAVAYSAPLAATTSVFL
IYPIGQGSFSDGLPMGISGTFNFMFVFQAEHNILMHPLHMIGVAGVLGGSLFCAMHGSLVTSSLIRETTELESQNYGYKF
GQEQETYNIVAAHGYFGRLIFQYASFNNSRSLHFFLAAWPVICIWGTAIGISTMAFNLNGFNFNNSILDSQGRVLPSWAD
VLNRANLGFEVMHERNAHNFPLDLAGGEAVPVAITAPSITA
>WP_009453703.1
MTTISTRPTSRFPTWDRFCNWVTSTENRLYIGWFGVLMIPLLGVSICVFTIAFIAAPPVDIDGIREPVSGSLLYGNNIIT
AAVVPMSNAIGLHFYPIWEAASMDEWLYNGGPYQMIGFHYIPALACYMGREWELSYRLGMRPWIAVAYSAPLAATTSVFL
IYPIGQGSFSDGLPMGISGTFNFMFVFQAEHNILMHPLHMIGVAGVLGGSLFCAMHGSLVTSSLIRETTELESQNYGYKF
GQEQETYNIVAAHGYFGRLIFQYASFNNSRSLHFFLAAWPVICIWGTAIGISTMAFNLNGFNFNNSILDSQGRVLPSWAD
VLNRANLGFEVMHERNAHNFPLDLAGGEAVPVAITAPSITA
>WP_009453703.1
MTTISTRPTSRFPTWDRFCNWVTSTENRLYIGWFGVLMIPLLGVSICVFTIAFIAAPPVDIDGIREPVSGSLLYGNNIIT
AAVVPMSNAIGLHFYPIWEAASMDEWLYNGGPYQMIGFHYIPALACYMGREWELSYRLGMRPWIAVAYSAPLAATTSVFL
IYPIGQGSFSDGLPMGISGTFNFMFVFQAEHNILMHPLHMIGVAGVLGGSLFCAMHGSLVTSSLIRETTELESQNYGYKF
GQEQETYNIVAAHGYFGRLIFQYASFNNSRSLHFFLAAWPVICIWGTAIGISTMAFNLNGFNFNNSILDSQGRVLPSWAD
VLNRANLGFEVMHERNAHNFPLDLAGGEAVPVAITAPSITA
>WP_009453703.1
MTTISTRPTSRFPTWDRFCNWVTSTENRLYIGWFGVLMIPLLGVSICVFTIAFIAAPPVDIDGIREPVSGSLLYGNNIIT
AAVVPMSNAIGLHFYPIWEAASMDEWLYNGGPYQMIGFHYIPALACYMGREWELSYRLGMRPWIAVAYSAPLAATTSVFL
IYPIGQGSFSDGLPMGISGTFNFMFVFQAEHNILMHPLHMIGVAGVLGGSLFCAMHGSLVTSSLIRETTELESQNYGYKF
GQEQETYNIVAAHGYFGRLIFQYASFNNSRSLHFFLAAWPVICIWGTAIGISTMAFNLNGFNFNNSILDSQGRVLPSWAD
VLNRANLGFEVMHERNAHNFPLDLAGGEAVPVAITAPSITA
>WP_009453703.1
MTTISTRPTSRFPTWDRFCNWVTSTENRLYIGWFGVLMIPLLGVSICVFTIAFIAAPPVDIDGIREPVSGSLLYGNNIIT
AAVVPMSNAIGLHFYPIWEAASMDEWLYNGGPYQMIGFHYIPALACYMGREWELSYRLGMRPWIAVAYSAPLAATTSVFL
IYPIGQGSFSDGLPMGISGTFNFMFVFQAEHNILMHPLHMIGVAGVLGGSLFCAMHGSLVTSSLIRETTELESQNYGYKF
GQEQETYNIVAAHGYFGRLIFQYASFNNSRSLHFFLAAWPVICIWGTAIGISTMAFNLNGFNFNNSILDSQGRVLPSWAD
VLNRANLGFEVMHERNAHNFPLDLAGGEAVPVAITAPSITA
>WP_009453703.1
MTTISTRPTSRFPTWDRFCNWVTSTENRLYIGWFGVLMIPLLGVSICVFTIAFIAAPPVDIDGIREPVSGSLLYGNNIIT
AAVVPMSNAIGLHFYPIWEAASMDEWLYNGGPYQMIGFHYIPALACYMGREWELSYRLGMRPWIAVAYSAPLAATTSVFL
IYPIGQGSFSDGLPMGISGTFNFMFVFQAEHNILMHPLHMIGVAGVLGGSLFCAMHGSLVTSSLIRETTELESQNYGYKF
GQEQETYNIVAAHGYFGRLIFQYASFNNSRSLHFFLAAWPVICIWGTAIGISTMAFNLNGFNFNNSILDSQGRVLPSWAD
VLNRANLGFEVMHERNAHNFPLDLAGGEAVPVAITAPSITA
>WP_009453703.1
MTTISTRPTSRFPTWDRFCNWVTSTENRLYIGWFGVLMIPLLGVSICVFTIAFIAAPPVDIDGIREPVSGSLLYGNNIIT
AAVVPMSNAIGLHFYPIWEAASMDEWLYNGGPYQMIGFHYIPALACYMGREWELSYRLGMRPWIAVAYSAPLAATTSVFL
IYPIGQGSFSDGLPMGISGTFNFMFVFQAEHNILMHPLHMIGVAGVLGGSLFCAMHGSLVTSSLIRETTELESQNYGYKF
GQEQETYNIVAAHGYFGRLIFQYASFNNSRSLHFFLAAWPVICIWGTAIGISTMAFNLNGFNFNNSILDSQGRVLPSWAD
VLNRANLGFEVMHERNAHNFPLDLAGGEAVPVAITAPSITA
>WP_009453703.1
MTTISTRPTSRFPTWDRFCNWVTSTENRLYIGWFGVLMIPLLGVSICVFTIAFIAAPPVDIDGIREPVSGSLLYGNNIIT
AAVVPMSNAIGLHFYPIWEAASMDEWLYNGGPYQMIGFHYIPALACYMGREWELSYRLGMRPWIAVAYSAPLAATTSVFL
IYPIGQGSFSDGLPMGISGTFNFMFVFQAEHNILMHPLHMIGVAGVLGGSLFCAMHGSLVTSSLIRETTELESQNYGYKF
GQEQETYNIVAAHGYFGRLIFQYASFNNSRSLHFFLAAWPVICIWGTAIGISTMAFNLNGFNFNNSILDSQGRVLPSWAD
VLNRANLGFEVMHERNAHNFPLDLAGGEAVPVAITAPSITA
>WP_009453703.1
MTTISTRPTSRFPTWDRFCNWVTSTENRLYIGWFGVLMIPLLGVSICVFTIAFIAAPPVDIDGIREPVSGSLLYGNNIIT
AAVVPMSNAIGLHFYPIWEAASMDEWLYNGGPYQMIGFHYIPALACYMGREWELSYRLGMRPWIAVAYSAPLAATTSVFL
IYPIGQGSFSDGLPMGISGTFNFMFVFQAEHNILMHPLHMIGVAGVLGGSLFCAMHGSLVTSSLIRETTELESQNYGYKF
GQEQETYNIVAAHGYFGRLIFQYASFNNSRSLHFFLAAWPVICIWGTAIGISTMAFNLNGFNFNNSILDSQGRVLPSWAD
VLNRANLGFEVMHERNAHNFPLDLAGGEAVPVAITAPSITA
>WP_009453703.1
MTTISTRPTSRFPTWDRFCNWVTSTENRLYIGWFGVLMIPLLGVSICVFTIAFIAAPPVDIDGIREPVSGSLLYGNNIIT
AAVVPMSNAIGLHFYPIWEAASMDEWLYNGGPYQMIGFHYIPALACYMGREWELSYRLGMRPWIAVAYSAPLAATTSVFL
IYPIGQGSFSDGLPMGISGTFNFMFVFQAEHNILMHPLHMIGVAGVLGGSLFCAMHGSLVTSSLIRETTELESQNYGYKF
GQEQETYNIVAAHGYFGRLIFQYASFNNSRSLHFFLAAWPVICIWGTAIGISTMAFNLNGFNFNNSILDSQGRVLPSWAD
VLNRANLGFEVMHERNAHNFPLDLAGGEAVPVAITAPSITA
>WP_016873419.1
MTTISTRPTSRFPTWDRFCNWVTSTENRLYIGWFGVLMIPLLGVSICVFTIAFIAAPPVDIDGIREPVSGSLLYGNNIIT
AAVVPMSNAIGLHFYPIWEAASMDEWLYNGGPYQMIGFHYIPALACYMGREWELSYRLGMRPWIAVAYSAPLAATTSVFL
IYPIGQGSFSDGLPMGISGTFNFMFVFQAEHNILMHPLHMIGVAGVLGGSLFCAMHGSLVTSSLIRETTELESQNYGYKF
GQEQETYNIVAAHGYFGRLIFQYASFNNSRSLHFFLAAWPVICIWGTAIGISTMAFNLNGFNFNNSILDSQGRVLPSWAD
VLNRANLGFEVMHERNAHNFPLDLACGEAVPVAITAPSITA
>WP_009453703.1
MTTISTRPTSRFPTWDRFCNWVTSTENRLYIGWFGVLMIPLLGVSICVFTIAFIAAPPVDIDGIREPVSGSLLYGNNIIT
AAVVPMSNAIGLHFYPIWEAASMDEWLYNGGPYQMIGFHYIPALACYMGREWELSYRLGMRPWIAVAYSAPLAATTSVFL
IYPIGQGSFSDGLPMGISGTFNFMFVFQAEHNILMHPLHMIGVAGVLGGSLFCAMHGSLVTSSLIRETTELESQNYGYKF
GQEQETYNIVAAHGYFGRLIFQYASFNNSRSLHFFLAAWPVICIWGTAIGISTMAFNLNGFNFNNSILDSQGRVLPSWAD
VLNRANLGFEVMHERNAHNFPLDLAGGEAVPVAITAPSITA
>WP_102219598.1
MTTISTRPTSRFPTWDRFCNWVTSTENRLYIGWFGVLMIPLLGVSICVFTIAFIAAPPVDIDGIREPVSGSLLYGNNIIT
AAVVPMSNAIGLHFYPIWEAASMDEWLYNGGPYQMIGFHYIPALACYMGREWELSYRLGMRPWIAVAYSAPLAATTSVFL
IYPIGQGSFSDGLPMGISGTFNFMFVFQAEHNILMHPLHMIGVAGVLGGSLFCAMHGSLVTSSLIRETTELESQNYGYKF
GQEQETYNIVAAHGYFGRLIFQYASFNNSRSLHFFLAAWPVICIWGTAIGISTMAFNLNGFNFNNSILDSQGRVLPSWAD
VLNRANLGFEVMHERNAHNFPLDLAGGEAVPVAITAPSITT
>WP_062246785.1
MTTISTRPTSRFPAWDRFCDWVTSTENRLYIGWFGVLMIPLLGVSICVFTIAFIAAPPVDIDGIREPVSGSLLYGNNIIT
AAVVPMSNAIGLHFYPIWEAASMDEWLYNGGPYQMIGFHYIPALACYMGREWELSYRLGMRPWIAVAYSAPLAATTSVFL
IYPIGQGSFSDGLPMGISGTFNFMFVFQAEHNILMHPLHMIGVAGVLGGSLFCAMHGSLVTSSLIRETTELESQNYGYKF
GQEQETYNIVAAHGYFGRLIFQYASFNNSRSLHFFLAAWPVICIWGTAIGISTMAFNLNGFNFNNSILDSQGRVLPSWAD
VLNRANLGFEVMHERNAHNFPLDLAGGEAVPVAITAPSITA
>WP_016868705.1
MTTISTRPTSRFPTWDRFCNWVTSTENRLYIGWFGVLMIPLLGVSICVFTIAFIAAPPVDIDGIREPVSGSLLYGNNIIT
AAVVPMSNAIGLHFYPIWEAASMEEWLYNGGPYQMIGFHYIPALACYMGREWELSYRLGMRPWIAVAYSAPLAATTSVFL
IYPIGQGSFSDGLPMGISGTFNFMFVFQAEHNILMHPLHMIGVAGVLGGSLFCAMHGSLVTSSLIRETTELESQNYGYKF
GQEQETYNIVAAHGYFGRLIFQYASFNNSRSLHFFLAAWPVICIWGTAIGISTMAFNLNGFNFNNSILDSQGRVLPSWAD
VLNRANLGFEVMHERNAHNFPLDLACGEAVPVAITAPSITA
>WP_016873419.1
MTTISTRPTSRFPTWDRFCNWVTSTENRLYIGWFGVLMIPLLGVSICVFTIAFIAAPPVDIDGIREPVSGSLLYGNNIIT
AAVVPMSNAIGLHFYPIWEAASMDEWLYNGGPYQMIGFHYIPALACYMGREWELSYRLGMRPWIAVAYSAPLAATTSVFL
IYPIGQGSFSDGLPMGISGTFNFMFVFQAEHNILMHPLHMIGVAGVLGGSLFCAMHGSLVTSSLIRETTELESQNYGYKF
GQEQETYNIVAAHGYFGRLIFQYASFNNSRSLHFFLAAWPVICIWGTAIGISTMAFNLNGFNFNNSILDSQGRVLPSWAD
VLNRANLGFEVMHERNAHNFPLDLACGEAVPVAITAPSITA
>WP_009453703.1
MTTISTRPTSRFPTWDRFCNWVTSTENRLYIGWFGVLMIPLLGVSICVFTIAFIAAPPVDIDGIREPVSGSLLYGNNIIT
AAVVPMSNAIGLHFYPIWEAASMDEWLYNGGPYQMIGFHYIPALACYMGREWELSYRLGMRPWIAVAYSAPLAATTSVFL
IYPIGQGSFSDGLPMGISGTFNFMFVFQAEHNILMHPLHMIGVAGVLGGSLFCAMHGSLVTSSLIRETTELESQNYGYKF
GQEQETYNIVAAHGYFGRLIFQYASFNNSRSLHFFLAAWPVICIWGTAIGISTMAFNLNGFNFNNSILDSQGRVLPSWAD
VLNRANLGFEVMHERNAHNFPLDLAGGEAVPVAITAPSITA
>WP_062246785.1
MTTISTRPTSRFPAWDRFCDWVTSTENRLYIGWFGVLMIPLLGVSICVFTIAFIAAPPVDIDGIREPVSGSLLYGNNIIT
AAVVPMSNAIGLHFYPIWEAASMDEWLYNGGPYQMIGFHYIPALACYMGREWELSYRLGMRPWIAVAYSAPLAATTSVFL
IYPIGQGSFSDGLPMGISGTFNFMFVFQAEHNILMHPLHMIGVAGVLGGSLFCAMHGSLVTSSLIRETTELESQNYGYKF
GQEQETYNIVAAHGYFGRLIFQYASFNNSRSLHFFLAAWPVICIWGTAIGISTMAFNLNGFNFNNSILDSQGRVLPSWAD
VLNRANLGFEVMHERNAHNFPLDLAGGEAVPVAITAPSITA
>WP_009453703.1
MTTISTRPTSRFPTWDRFCNWVTSTENRLYIGWFGVLMIPLLGVSICVFTIAFIAAPPVDIDGIREPVSGSLLYGNNIIT
AAVVPMSNAIGLHFYPIWEAASMDEWLYNGGPYQMIGFHYIPALACYMGREWELSYRLGMRPWIAVAYSAPLAATTSVFL
IYPIGQGSFSDGLPMGISGTFNFMFVFQAEHNILMHPLHMIGVAGVLGGSLFCAMHGSLVTSSLIRETTELESQNYGYKF
GQEQETYNIVAAHGYFGRLIFQYASFNNSRSLHFFLAAWPVICIWGTAIGISTMAFNLNGFNFNNSILDSQGRVLPSWAD
VLNRANLGFEVMHERNAHNFPLDLAGGEAVPVAITAPSITA
>WP_009453703.1
MTTISTRPTSRFPTWDRFCNWVTSTENRLYIGWFGVLMIPLLGVSICVFTIAFIAAPPVDIDGIREPVSGSLLYGNNIIT
AAVVPMSNAIGLHFYPIWEAASMDEWLYNGGPYQMIGFHYIPALACYMGREWELSYRLGMRPWIAVAYSAPLAATTSVFL
IYPIGQGSFSDGLPMGISGTFNFMFVFQAEHNILMHPLHMIGVAGVLGGSLFCAMHGSLVTSSLIRETTELESQNYGYKF
GQEQETYNIVAAHGYFGRLIFQYASFNNSRSLHFFLAAWPVICIWGTAIGISTMAFNLNGFNFNNSILDSQGRVLPSWAD
VLNRANLGFEVMHERNAHNFPLDLAGGEAVPVAITAPSITA
>WP_009453703.1
MTTISTRPTSRFPTWDRFCNWVTSTENRLYIGWFGVLMIPLLGVSICVFTIAFIAAPPVDIDGIREPVSGSLLYGNNIIT
AAVVPMSNAIGLHFYPIWEAASMDEWLYNGGPYQMIGFHYIPALACYMGREWELSYRLGMRPWIAVAYSAPLAATTSVFL
IYPIGQGSFSDGLPMGISGTFNFMFVFQAEHNILMHPLHMIGVAGVLGGSLFCAMHGSLVTSSLIRETTELESQNYGYKF
GQEQETYNIVAAHGYFGRLIFQYASFNNSRSLHFFLAAWPVICIWGTAIGISTMAFNLNGFNFNNSILDSQGRVLPSWAD
VLNRANLGFEVMHERNAHNFPLDLAGGEAVPVAITAPSITA
>WP_016868705.1
MTTISTRPTSRFPTWDRFCNWVTSTENRLYIGWFGVLMIPLLGVSICVFTIAFIAAPPVDIDGIREPVSGSLLYGNNIIT
AAVVPMSNAIGLHFYPIWEAASMEEWLYNGGPYQMIGFHYIPALACYMGREWELSYRLGMRPWIAVAYSAPLAATTSVFL
IYPIGQGSFSDGLPMGISGTFNFMFVFQAEHNILMHPLHMIGVAGVLGGSLFCAMHGSLVTSSLIRETTELESQNYGYKF
GQEQETYNIVAAHGYFGRLIFQYASFNNSRSLHFFLAAWPVICIWGTAIGISTMAFNLNGFNFNNSILDSQGRVLPSWAD
VLNRANLGFEVMHERNAHNFPLDLACGEAVPVAITAPSITA
