# Supplementary material for: Compensatory Transcriptional Response of Fischerella thermalis to Thermal Damage of the Photosynthetic Electron Transfer Chain
Source: Molecules. 2022 Dec 3;27(23):8515. doi: 10.3390/molecules27238515 (PMC9740203; doi:10.3390/molecules27238515)
Supplement: Supplementary file 1 [file molecules-27-08515-s001.zip › alignments/D1fr_sequences_cc_alig.fasta]

>WP_096680231.1
MTTISTRPTSRFPTWDRFCNWVTNTGNRLYIGWFGVLMIPLLGVSICVFTIAFIAAPPVD
IDGIREPVSGSLLYGNNIITAAVVPMSNAIGLHFYPIWEAASMDEWLYNGGPYQMIGFHY
IPALACYMGREWELSYRLGMRPWIAVAYSAPLAATTSVFLIYPIGQGSFSDGLPMGISGT
FNFMFVFQAEHNILMHPLHMIGVAGVLGGSLFCAMHGSLVTSSLIRETTELESQNYGYKF
GQEQETYNIVAAHGYFGRLIFQYASFNNSRSLHFFLAAWPVICIWGTAIGISTMAFNLNG
FNFNNSILDSQGRVLPSWADVLNRANLGFEVMHERNAHNFPLDLACGEAVPVVLTAPSIA
A
>PMB52539.1
MTTISTRPTSRFPAWDRFCDWVTSTENRLYIGWFGVLMIPLLGVSICVFTIAFIAAPPVD
IDGIREPVSGSLLYGNNIITAAVVPMSNAIGLHFYPIWEAASMDEWLYNGGPYQMIGFHY
IPALACYMGREWELSYRLGMRPWIAVAYSAPLAATTSVFLIYPIGQGSFSDGLPMGISGT
FNFMFVFQAEHNILMHPLHMIGVAGVLGGSLFCAMHGSLVTSSLIRETTELESQNYGYKF
GQEQETYNIVAAHGYFGRLIFQYASFNNSRSLHFFLAAWPVICIWGTAIGISTMAFNLNG
FNFNNSILDSQGRVLPSWADVLNRANLGFEVMHERNAHNFPLDLAGGEAVPVAITAPSIT
A
>PMB03175.1
MTTISTRPTSRFPAWDRFCDWVTSTENRLYIGWFGVLMIPLLGVSICVFTIAFIAAPPVD
IDGIREPVSGSLLYGNNIITAAVVPMSNAIGLHFYPIWEAASMDEWLYNGGPYQMIGFHY
IPALACYMGREWELSYRLGMRPWIAVAYSAPLAATTSVFLIYPIGQGSFSDGLPMGISGT
FNFMFVFQAEHNILMHPLHMIGVAGVLGGSLFCAMHGSLVTSSLIRETTELESQNYGYKF
GQEQETYNIVAAHGYFGRLIFQYASFNNSRSLHFFLAAWPVICIWGTAIGISTMAFNLNG
FNFNNSILDSQGRVLPSWADVLNRANLGFEVMHERNAHNFPLDLAGGEAVPVAITAPSIT
A
>WP_062246785.1
MTTISTRPTSRFPAWDRFCDWVTSTENRLYIGWFGVLMIPLLGVSICVFTIAFIAAPPVD
IDGIREPVSGSLLYGNNIITAAVVPMSNAIGLHFYPIWEAASMDEWLYNGGPYQMIGFHY
IPALACYMGREWELSYRLGMRPWIAVAYSAPLAATTSVFLIYPIGQGSFSDGLPMGISGT
FNFMFVFQAEHNILMHPLHMIGVAGVLGGSLFCAMHGSLVTSSLIRETTELESQNYGYKF
GQEQETYNIVAAHGYFGRLIFQYASFNNSRSLHFFLAAWPVICIWGTAIGISTMAFNLNG
FNFNNSILDSQGRVLPSWADVLNRANLGFEVMHERNAHNFPLDLAGGEAVPVAITAPSIT
A
>WP_062246785.1_2
MTTISTRPTSRFPAWDRFCDWVTSTENRLYIGWFGVLMIPLLGVSICVFTIAFIAAPPVD
IDGIREPVSGSLLYGNNIITAAVVPMSNAIGLHFYPIWEAASMDEWLYNGGPYQMIGFHY
IPALACYMGREWELSYRLGMRPWIAVAYSAPLAATTSVFLIYPIGQGSFSDGLPMGISGT
FNFMFVFQAEHNILMHPLHMIGVAGVLGGSLFCAMHGSLVTSSLIRETTELESQNYGYKF
GQEQETYNIVAAHGYFGRLIFQYASFNNSRSLHFFLAAWPVICIWGTAIGISTMAFNLNG
FNFNNSILDSQGRVLPSWADVLNRANLGFEVMHERNAHNFPLDLAGGEAVPVAITAPSIT
A
>WP_062246785.1_3
MTTISTRPTSRFPAWDRFCDWVTSTENRLYIGWFGVLMIPLLGVSICVFTIAFIAAPPVD
IDGIREPVSGSLLYGNNIITAAVVPMSNAIGLHFYPIWEAASMDEWLYNGGPYQMIGFHY
IPALACYMGREWELSYRLGMRPWIAVAYSAPLAATTSVFLIYPIGQGSFSDGLPMGISGT
FNFMFVFQAEHNILMHPLHMIGVAGVLGGSLFCAMHGSLVTSSLIRETTELESQNYGYKF
GQEQETYNIVAAHGYFGRLIFQYASFNNSRSLHFFLAAWPVICIWGTAIGISTMAFNLNG
FNFNNSILDSQGRVLPSWADVLNRANLGFEVMHERNAHNFPLDLAGGEAVPVAITAPSIT
A
>WP_062246785.1_4
MTTISTRPTSRFPAWDRFCDWVTSTENRLYIGWFGVLMIPLLGVSICVFTIAFIAAPPVD
IDGIREPVSGSLLYGNNIITAAVVPMSNAIGLHFYPIWEAASMDEWLYNGGPYQMIGFHY
IPALACYMGREWELSYRLGMRPWIAVAYSAPLAATTSVFLIYPIGQGSFSDGLPMGISGT
FNFMFVFQAEHNILMHPLHMIGVAGVLGGSLFCAMHGSLVTSSLIRETTELESQNYGYKF
GQEQETYNIVAAHGYFGRLIFQYASFNNSRSLHFFLAAWPVICIWGTAIGISTMAFNLNG
FNFNNSILDSQGRVLPSWADVLNRANLGFEVMHERNAHNFPLDLAGGEAVPVAITAPSIT
A
>WP_016868705.1
MTTISTRPTSRFPTWDRFCNWVTSTENRLYIGWFGVLMIPLLGVSICVFTIAFIAAPPVD
IDGIREPVSGSLLYGNNIITAAVVPMSNAIGLHFYPIWEAASMEEWLYNGGPYQMIGFHY
IPALACYMGREWELSYRLGMRPWIAVAYSAPLAATTSVFLIYPIGQGSFSDGLPMGISGT
FNFMFVFQAEHNILMHPLHMIGVAGVLGGSLFCAMHGSLVTSSLIRETTELESQNYGYKF
GQEQETYNIVAAHGYFGRLIFQYASFNNSRSLHFFLAAWPVICIWGTAIGISTMAFNLNG
FNFNNSILDSQGRVLPSWADVLNRANLGFEVMHERNAHNFPLDLACGEAVPVAITAPSIT
A
>WP_016868705.1_2
MTTISTRPTSRFPTWDRFCNWVTSTENRLYIGWFGVLMIPLLGVSICVFTIAFIAAPPVD
IDGIREPVSGSLLYGNNIITAAVVPMSNAIGLHFYPIWEAASMEEWLYNGGPYQMIGFHY
IPALACYMGREWELSYRLGMRPWIAVAYSAPLAATTSVFLIYPIGQGSFSDGLPMGISGT
FNFMFVFQAEHNILMHPLHMIGVAGVLGGSLFCAMHGSLVTSSLIRETTELESQNYGYKF
GQEQETYNIVAAHGYFGRLIFQYASFNNSRSLHFFLAAWPVICIWGTAIGISTMAFNLNG
FNFNNSILDSQGRVLPSWADVLNRANLGFEVMHERNAHNFPLDLACGEAVPVAITAPSIT
A
>WP_016868705.1_3
MTTISTRPTSRFPTWDRFCNWVTSTENRLYIGWFGVLMIPLLGVSICVFTIAFIAAPPVD
IDGIREPVSGSLLYGNNIITAAVVPMSNAIGLHFYPIWEAASMEEWLYNGGPYQMIGFHY
IPALACYMGREWELSYRLGMRPWIAVAYSAPLAATTSVFLIYPIGQGSFSDGLPMGISGT
FNFMFVFQAEHNILMHPLHMIGVAGVLGGSLFCAMHGSLVTSSLIRETTELESQNYGYKF
GQEQETYNIVAAHGYFGRLIFQYASFNNSRSLHFFLAAWPVICIWGTAIGISTMAFNLNG
FNFNNSILDSQGRVLPSWADVLNRANLGFEVMHERNAHNFPLDLACGEAVPVAITAPSIT
A
>MBF2061448.1
MTTISTRPTSRFPTWDRFCNWVTSTENRLYIGWFGVLMIPLLGVSICVFTIAFIAAPPVD
IDGIREPVSGSLLYGNNIITAAVVPMSNAIGLHFYPIWEAASMDEWLYNGGPYQMIGFHY
IPALACYMGREWELSYRLGMRPWIAVAYSAPLAATTSVFLIYPIGQGSFSDGLPMGISGT
FNFMFVFQAEHNILMHPLHMIGVAGVLGGSLFCAMHGSLVTSSLIRETTELESQNYGYKF
GQEQETYNIVAAHGYFGRLIFQYASFNNSRSLHFFLAAWPVICIWGTAIGISTMAFNLNG
FNFNNSILDSQGRVLPSWADVLNRANLGFEVMHERNAHNFPLDLACGEAVPVAITAPSIT
A
>MBF1988143.1
MTTISTRPTSRFPTWDRFCNWVTSTENRLYIGWFGVLMIPLLGVSICVFTIAFIAAPPVD
IDGIREPVSGSLLYGNNIITAAVVPMSNAIGLHFYPIWEAASMDEWLYNGGPYQMIGFHY
IPALACYMGREWELSYRLGMRPWIAVAYSAPLAATTSVFLIYPIGQGSFSDGLPMGISGT
FNFMFVFQAEHNILMHPLHMIGVAGVLGGSLFCAMHGSLVTSSLIRETTELESQNYGYKF
GQEQETYNIVAAHGYFGRLIFQYASFNNSRSLHFFLAAWPVICIWGTAIGISTMAFNLNG
FNFNNSILDSQGRVLPSWADVLNRANLGFEVMHERNAHNFPLDLACGEAVPVAITAPSIT
A
>WP_016873419.1
MTTISTRPTSRFPTWDRFCNWVTSTENRLYIGWFGVLMIPLLGVSICVFTIAFIAAPPVD
IDGIREPVSGSLLYGNNIITAAVVPMSNAIGLHFYPIWEAASMDEWLYNGGPYQMIGFHY
IPALACYMGREWELSYRLGMRPWIAVAYSAPLAATTSVFLIYPIGQGSFSDGLPMGISGT
FNFMFVFQAEHNILMHPLHMIGVAGVLGGSLFCAMHGSLVTSSLIRETTELESQNYGYKF
GQEQETYNIVAAHGYFGRLIFQYASFNNSRSLHFFLAAWPVICIWGTAIGISTMAFNLNG
FNFNNSILDSQGRVLPSWADVLNRANLGFEVMHERNAHNFPLDLACGEAVPVAITAPSIT
A
>WP_016873419.1_2
MTTISTRPTSRFPTWDRFCNWVTSTENRLYIGWFGVLMIPLLGVSICVFTIAFIAAPPVD
IDGIREPVSGSLLYGNNIITAAVVPMSNAIGLHFYPIWEAASMDEWLYNGGPYQMIGFHY
IPALACYMGREWELSYRLGMRPWIAVAYSAPLAATTSVFLIYPIGQGSFSDGLPMGISGT
FNFMFVFQAEHNILMHPLHMIGVAGVLGGSLFCAMHGSLVTSSLIRETTELESQNYGYKF
GQEQETYNIVAAHGYFGRLIFQYASFNNSRSLHFFLAAWPVICIWGTAIGISTMAFNLNG
FNFNNSILDSQGRVLPSWADVLNRANLGFEVMHERNAHNFPLDLACGEAVPVAITAPSIT
A
>WP_016873419.1_3
MTTISTRPTSRFPTWDRFCNWVTSTENRLYIGWFGVLMIPLLGVSICVFTIAFIAAPPVD
IDGIREPVSGSLLYGNNIITAAVVPMSNAIGLHFYPIWEAASMDEWLYNGGPYQMIGFHY
IPALACYMGREWELSYRLGMRPWIAVAYSAPLAATTSVFLIYPIGQGSFSDGLPMGISGT
FNFMFVFQAEHNILMHPLHMIGVAGVLGGSLFCAMHGSLVTSSLIRETTELESQNYGYKF
GQEQETYNIVAAHGYFGRLIFQYASFNNSRSLHFFLAAWPVICIWGTAIGISTMAFNLNG
FNFNNSILDSQGRVLPSWADVLNRANLGFEVMHERNAHNFPLDLACGEAVPVAITAPSIT
A
>WP_102219598.1
MTTISTRPTSRFPTWDRFCNWVTSTENRLYIGWFGVLMIPLLGVSICVFTIAFIAAPPVD
IDGIREPVSGSLLYGNNIITAAVVPMSNAIGLHFYPIWEAASMDEWLYNGGPYQMIGFHY
IPALACYMGREWELSYRLGMRPWIAVAYSAPLAATTSVFLIYPIGQGSFSDGLPMGISGT
FNFMFVFQAEHNILMHPLHMIGVAGVLGGSLFCAMHGSLVTSSLIRETTELESQNYGYKF
GQEQETYNIVAAHGYFGRLIFQYASFNNSRSLHFFLAAWPVICIWGTAIGISTMAFNLNG
FNFNNSILDSQGRVLPSWADVLNRANLGFEVMHERNAHNFPLDLAGGEAVPVAITAPSIT
T
>PMB12872.1
MTTISTRPTSRFPTWDRFCNWVTSTENRLYIGWFGVLMIPLLGVSICVFTIAFIAAPPVD
IDGIREPVSGSLLYGNNIITAAVVPMSNAIGLHFYPIWEAASMDEWLYNGGPYQMIGFHY
IPALACYMGREWELSYRLGMRPWIAVAYSAPLAATTSVFLIYPIGQGSFSDGLPMGISGT
FNFMFVFQAEHNILMHPLHMIGVAGVLGGSLFCAMHGSLVTSSLIRETTELESQNYGYKF
GQEQETYNIVAAHGYFGRLIFQYASFNNSRSLHFFLAAWPVICIWGTAIGISTMAFNLNG
FNFNNSILDSQGRVLPSWADVLNRANLGFEVMHERNAHNFPLDLAGGEAVPVAITAPSIT
A
>MBF2069917.1
MTTISTRPTSRFPTWDRFCNWVTSTENRLYIGWFGVLMIPLLGVSICVFTIAFIAAPPVD
IDGIREPVSGSLLYGNNIITAAVVPMSNAIGLHFYPIWEAASMDEWLYNGGPYQMIGFHY
IPALACYMGREWELSYRLGMRPWIAVAYSAPLAATTSVFLIYPIGQGSFSDGLPMGISGT
FNFMFVFQAEHNILMHPLHMIGVAGVLGGSLFCAMHGSLVTSSLIRETTELESQNYGYKF
GQEQETYNIVAAHGYFGRLIFQYASFNNSRSLHFFLAAWPVICIWGTAIGISTMAFNLNG
FNFNNSILDSQGRVLPSWADVLNRANLGFEVMHERNAHNFPLDLAGGEAVPVAITAPSIT
A
>WP_009453703.1
MTTISTRPTSRFPTWDRFCNWVTSTENRLYIGWFGVLMIPLLGVSICVFTIAFIAAPPVD
IDGIREPVSGSLLYGNNIITAAVVPMSNAIGLHFYPIWEAASMDEWLYNGGPYQMIGFHY
IPALACYMGREWELSYRLGMRPWIAVAYSAPLAATTSVFLIYPIGQGSFSDGLPMGISGT
FNFMFVFQAEHNILMHPLHMIGVAGVLGGSLFCAMHGSLVTSSLIRETTELESQNYGYKF
GQEQETYNIVAAHGYFGRLIFQYASFNNSRSLHFFLAAWPVICIWGTAIGISTMAFNLNG
FNFNNSILDSQGRVLPSWADVLNRANLGFEVMHERNAHNFPLDLAGGEAVPVAITAPSIT
A
>WP_009453703.1_2
MTTISTRPTSRFPTWDRFCNWVTSTENRLYIGWFGVLMIPLLGVSICVFTIAFIAAPPVD
IDGIREPVSGSLLYGNNIITAAVVPMSNAIGLHFYPIWEAASMDEWLYNGGPYQMIGFHY
IPALACYMGREWELSYRLGMRPWIAVAYSAPLAATTSVFLIYPIGQGSFSDGLPMGISGT
FNFMFVFQAEHNILMHPLHMIGVAGVLGGSLFCAMHGSLVTSSLIRETTELESQNYGYKF
GQEQETYNIVAAHGYFGRLIFQYASFNNSRSLHFFLAAWPVICIWGTAIGISTMAFNLNG
FNFNNSILDSQGRVLPSWADVLNRANLGFEVMHERNAHNFPLDLAGGEAVPVAITAPSIT
A
>WP_009453703.1_3
MTTISTRPTSRFPTWDRFCNWVTSTENRLYIGWFGVLMIPLLGVSICVFTIAFIAAPPVD
IDGIREPVSGSLLYGNNIITAAVVPMSNAIGLHFYPIWEAASMDEWLYNGGPYQMIGFHY
IPALACYMGREWELSYRLGMRPWIAVAYSAPLAATTSVFLIYPIGQGSFSDGLPMGISGT
FNFMFVFQAEHNILMHPLHMIGVAGVLGGSLFCAMHGSLVTSSLIRETTELESQNYGYKF
GQEQETYNIVAAHGYFGRLIFQYASFNNSRSLHFFLAAWPVICIWGTAIGISTMAFNLNG
FNFNNSILDSQGRVLPSWADVLNRANLGFEVMHERNAHNFPLDLAGGEAVPVAITAPSIT
A
>WP_009453703.1_4
MTTISTRPTSRFPTWDRFCNWVTSTENRLYIGWFGVLMIPLLGVSICVFTIAFIAAPPVD
IDGIREPVSGSLLYGNNIITAAVVPMSNAIGLHFYPIWEAASMDEWLYNGGPYQMIGFHY
IPALACYMGREWELSYRLGMRPWIAVAYSAPLAATTSVFLIYPIGQGSFSDGLPMGISGT
FNFMFVFQAEHNILMHPLHMIGVAGVLGGSLFCAMHGSLVTSSLIRETTELESQNYGYKF
GQEQETYNIVAAHGYFGRLIFQYASFNNSRSLHFFLAAWPVICIWGTAIGISTMAFNLNG
FNFNNSILDSQGRVLPSWADVLNRANLGFEVMHERNAHNFPLDLAGGEAVPVAITAPSIT
A
>WP_009453703.1_5
MTTISTRPTSRFPTWDRFCNWVTSTENRLYIGWFGVLMIPLLGVSICVFTIAFIAAPPVD
IDGIREPVSGSLLYGNNIITAAVVPMSNAIGLHFYPIWEAASMDEWLYNGGPYQMIGFHY
IPALACYMGREWELSYRLGMRPWIAVAYSAPLAATTSVFLIYPIGQGSFSDGLPMGISGT
FNFMFVFQAEHNILMHPLHMIGVAGVLGGSLFCAMHGSLVTSSLIRETTELESQNYGYKF
GQEQETYNIVAAHGYFGRLIFQYASFNNSRSLHFFLAAWPVICIWGTAIGISTMAFNLNG
FNFNNSILDSQGRVLPSWADVLNRANLGFEVMHERNAHNFPLDLAGGEAVPVAITAPSIT
A
>WP_009453703.1_6
MTTISTRPTSRFPTWDRFCNWVTSTENRLYIGWFGVLMIPLLGVSICVFTIAFIAAPPVD
IDGIREPVSGSLLYGNNIITAAVVPMSNAIGLHFYPIWEAASMDEWLYNGGPYQMIGFHY
IPALACYMGREWELSYRLGMRPWIAVAYSAPLAATTSVFLIYPIGQGSFSDGLPMGISGT
FNFMFVFQAEHNILMHPLHMIGVAGVLGGSLFCAMHGSLVTSSLIRETTELESQNYGYKF
GQEQETYNIVAAHGYFGRLIFQYASFNNSRSLHFFLAAWPVICIWGTAIGISTMAFNLNG
FNFNNSILDSQGRVLPSWADVLNRANLGFEVMHERNAHNFPLDLAGGEAVPVAITAPSIT
A
>WP_009453703.1_7
MTTISTRPTSRFPTWDRFCNWVTSTENRLYIGWFGVLMIPLLGVSICVFTIAFIAAPPVD
IDGIREPVSGSLLYGNNIITAAVVPMSNAIGLHFYPIWEAASMDEWLYNGGPYQMIGFHY
IPALACYMGREWELSYRLGMRPWIAVAYSAPLAATTSVFLIYPIGQGSFSDGLPMGISGT
FNFMFVFQAEHNILMHPLHMIGVAGVLGGSLFCAMHGSLVTSSLIRETTELESQNYGYKF
GQEQETYNIVAAHGYFGRLIFQYASFNNSRSLHFFLAAWPVICIWGTAIGISTMAFNLNG
FNFNNSILDSQGRVLPSWADVLNRANLGFEVMHERNAHNFPLDLAGGEAVPVAITAPSIT
A
>WP_009453703.1_8
MTTISTRPTSRFPTWDRFCNWVTSTENRLYIGWFGVLMIPLLGVSICVFTIAFIAAPPVD
IDGIREPVSGSLLYGNNIITAAVVPMSNAIGLHFYPIWEAASMDEWLYNGGPYQMIGFHY
IPALACYMGREWELSYRLGMRPWIAVAYSAPLAATTSVFLIYPIGQGSFSDGLPMGISGT
FNFMFVFQAEHNILMHPLHMIGVAGVLGGSLFCAMHGSLVTSSLIRETTELESQNYGYKF
GQEQETYNIVAAHGYFGRLIFQYASFNNSRSLHFFLAAWPVICIWGTAIGISTMAFNLNG
FNFNNSILDSQGRVLPSWADVLNRANLGFEVMHERNAHNFPLDLAGGEAVPVAITAPSIT
A
>WP_009453703.1_9
MTTISTRPTSRFPTWDRFCNWVTSTENRLYIGWFGVLMIPLLGVSICVFTIAFIAAPPVD
IDGIREPVSGSLLYGNNIITAAVVPMSNAIGLHFYPIWEAASMDEWLYNGGPYQMIGFHY
IPALACYMGREWELSYRLGMRPWIAVAYSAPLAATTSVFLIYPIGQGSFSDGLPMGISGT
FNFMFVFQAEHNILMHPLHMIGVAGVLGGSLFCAMHGSLVTSSLIRETTELESQNYGYKF
GQEQETYNIVAAHGYFGRLIFQYASFNNSRSLHFFLAAWPVICIWGTAIGISTMAFNLNG
FNFNNSILDSQGRVLPSWADVLNRANLGFEVMHERNAHNFPLDLAGGEAVPVAITAPSIT
A
>WP_009453703.1_10
MTTISTRPTSRFPTWDRFCNWVTSTENRLYIGWFGVLMIPLLGVSICVFTIAFIAAPPVD
IDGIREPVSGSLLYGNNIITAAVVPMSNAIGLHFYPIWEAASMDEWLYNGGPYQMIGFHY
IPALACYMGREWELSYRLGMRPWIAVAYSAPLAATTSVFLIYPIGQGSFSDGLPMGISGT
FNFMFVFQAEHNILMHPLHMIGVAGVLGGSLFCAMHGSLVTSSLIRETTELESQNYGYKF
GQEQETYNIVAAHGYFGRLIFQYASFNNSRSLHFFLAAWPVICIWGTAIGISTMAFNLNG
FNFNNSILDSQGRVLPSWADVLNRANLGFEVMHERNAHNFPLDLAGGEAVPVAITAPSIT
A
>WP_009453703.1_11
MTTISTRPTSRFPTWDRFCNWVTSTENRLYIGWFGVLMIPLLGVSICVFTIAFIAAPPVD
IDGIREPVSGSLLYGNNIITAAVVPMSNAIGLHFYPIWEAASMDEWLYNGGPYQMIGFHY
IPALACYMGREWELSYRLGMRPWIAVAYSAPLAATTSVFLIYPIGQGSFSDGLPMGISGT
FNFMFVFQAEHNILMHPLHMIGVAGVLGGSLFCAMHGSLVTSSLIRETTELESQNYGYKF
GQEQETYNIVAAHGYFGRLIFQYASFNNSRSLHFFLAAWPVICIWGTAIGISTMAFNLNG
FNFNNSILDSQGRVLPSWADVLNRANLGFEVMHERNAHNFPLDLAGGEAVPVAITAPSIT
A
>WP_009453703.1_12
MTTISTRPTSRFPTWDRFCNWVTSTENRLYIGWFGVLMIPLLGVSICVFTIAFIAAPPVD
IDGIREPVSGSLLYGNNIITAAVVPMSNAIGLHFYPIWEAASMDEWLYNGGPYQMIGFHY
IPALACYMGREWELSYRLGMRPWIAVAYSAPLAATTSVFLIYPIGQGSFSDGLPMGISGT
FNFMFVFQAEHNILMHPLHMIGVAGVLGGSLFCAMHGSLVTSSLIRETTELESQNYGYKF
GQEQETYNIVAAHGYFGRLIFQYASFNNSRSLHFFLAAWPVICIWGTAIGISTMAFNLNG
FNFNNSILDSQGRVLPSWADVLNRANLGFEVMHERNAHNFPLDLAGGEAVPVAITAPSIT
A
>WP_009453703.1_13
MTTISTRPTSRFPTWDRFCNWVTSTENRLYIGWFGVLMIPLLGVSICVFTIAFIAAPPVD
IDGIREPVSGSLLYGNNIITAAVVPMSNAIGLHFYPIWEAASMDEWLYNGGPYQMIGFHY
IPALACYMGREWELSYRLGMRPWIAVAYSAPLAATTSVFLIYPIGQGSFSDGLPMGISGT
FNFMFVFQAEHNILMHPLHMIGVAGVLGGSLFCAMHGSLVTSSLIRETTELESQNYGYKF
GQEQETYNIVAAHGYFGRLIFQYASFNNSRSLHFFLAAWPVICIWGTAIGISTMAFNLNG
FNFNNSILDSQGRVLPSWADVLNRANLGFEVMHERNAHNFPLDLAGGEAVPVAITAPSIT
A
>WP_009453703.1_14
MTTISTRPTSRFPTWDRFCNWVTSTENRLYIGWFGVLMIPLLGVSICVFTIAFIAAPPVD
IDGIREPVSGSLLYGNNIITAAVVPMSNAIGLHFYPIWEAASMDEWLYNGGPYQMIGFHY
IPALACYMGREWELSYRLGMRPWIAVAYSAPLAATTSVFLIYPIGQGSFSDGLPMGISGT
FNFMFVFQAEHNILMHPLHMIGVAGVLGGSLFCAMHGSLVTSSLIRETTELESQNYGYKF
GQEQETYNIVAAHGYFGRLIFQYASFNNSRSLHFFLAAWPVICIWGTAIGISTMAFNLNG
FNFNNSILDSQGRVLPSWADVLNRANLGFEVMHERNAHNFPLDLAGGEAVPVAITAPSIT
A
>WP_009453703.1_15
MTTISTRPTSRFPTWDRFCNWVTSTENRLYIGWFGVLMIPLLGVSICVFTIAFIAAPPVD
IDGIREPVSGSLLYGNNIITAAVVPMSNAIGLHFYPIWEAASMDEWLYNGGPYQMIGFHY
IPALACYMGREWELSYRLGMRPWIAVAYSAPLAATTSVFLIYPIGQGSFSDGLPMGISGT
FNFMFVFQAEHNILMHPLHMIGVAGVLGGSLFCAMHGSLVTSSLIRETTELESQNYGYKF
GQEQETYNIVAAHGYFGRLIFQYASFNNSRSLHFFLAAWPVICIWGTAIGISTMAFNLNG
FNFNNSILDSQGRVLPSWADVLNRANLGFEVMHERNAHNFPLDLAGGEAVPVAITAPSIT
A
>WP_009453703.1_16
MTTISTRPTSRFPTWDRFCNWVTSTENRLYIGWFGVLMIPLLGVSICVFTIAFIAAPPVD
IDGIREPVSGSLLYGNNIITAAVVPMSNAIGLHFYPIWEAASMDEWLYNGGPYQMIGFHY
IPALACYMGREWELSYRLGMRPWIAVAYSAPLAATTSVFLIYPIGQGSFSDGLPMGISGT
FNFMFVFQAEHNILMHPLHMIGVAGVLGGSLFCAMHGSLVTSSLIRETTELESQNYGYKF
GQEQETYNIVAAHGYFGRLIFQYASFNNSRSLHFFLAAWPVICIWGTAIGISTMAFNLNG
FNFNNSILDSQGRVLPSWADVLNRANLGFEVMHERNAHNFPLDLAGGEAVPVAITAPSIT
A
>WP_009453703.1_17
MTTISTRPTSRFPTWDRFCNWVTSTENRLYIGWFGVLMIPLLGVSICVFTIAFIAAPPVD
IDGIREPVSGSLLYGNNIITAAVVPMSNAIGLHFYPIWEAASMDEWLYNGGPYQMIGFHY
IPALACYMGREWELSYRLGMRPWIAVAYSAPLAATTSVFLIYPIGQGSFSDGLPMGISGT
FNFMFVFQAEHNILMHPLHMIGVAGVLGGSLFCAMHGSLVTSSLIRETTELESQNYGYKF
GQEQETYNIVAAHGYFGRLIFQYASFNNSRSLHFFLAAWPVICIWGTAIGISTMAFNLNG
FNFNNSILDSQGRVLPSWADVLNRANLGFEVMHERNAHNFPLDLAGGEAVPVAITAPSIT
A
>WP_009453703.1_18
MTTISTRPTSRFPTWDRFCNWVTSTENRLYIGWFGVLMIPLLGVSICVFTIAFIAAPPVD
IDGIREPVSGSLLYGNNIITAAVVPMSNAIGLHFYPIWEAASMDEWLYNGGPYQMIGFHY
IPALACYMGREWELSYRLGMRPWIAVAYSAPLAATTSVFLIYPIGQGSFSDGLPMGISGT
FNFMFVFQAEHNILMHPLHMIGVAGVLGGSLFCAMHGSLVTSSLIRETTELESQNYGYKF
GQEQETYNIVAAHGYFGRLIFQYASFNNSRSLHFFLAAWPVICIWGTAIGISTMAFNLNG
FNFNNSILDSQGRVLPSWADVLNRANLGFEVMHERNAHNFPLDLAGGEAVPVAITAPSIT
A
>WP_009453703.1_19
MTTISTRPTSRFPTWDRFCNWVTSTENRLYIGWFGVLMIPLLGVSICVFTIAFIAAPPVD
IDGIREPVSGSLLYGNNIITAAVVPMSNAIGLHFYPIWEAASMDEWLYNGGPYQMIGFHY
IPALACYMGREWELSYRLGMRPWIAVAYSAPLAATTSVFLIYPIGQGSFSDGLPMGISGT
FNFMFVFQAEHNILMHPLHMIGVAGVLGGSLFCAMHGSLVTSSLIRETTELESQNYGYKF
GQEQETYNIVAAHGYFGRLIFQYASFNNSRSLHFFLAAWPVICIWGTAIGISTMAFNLNG
FNFNNSILDSQGRVLPSWADVLNRANLGFEVMHERNAHNFPLDLAGGEAVPVAITAPSIT
A
>WP_009453703.1_20
MTTISTRPTSRFPTWDRFCNWVTSTENRLYIGWFGVLMIPLLGVSICVFTIAFIAAPPVD
IDGIREPVSGSLLYGNNIITAAVVPMSNAIGLHFYPIWEAASMDEWLYNGGPYQMIGFHY
IPALACYMGREWELSYRLGMRPWIAVAYSAPLAATTSVFLIYPIGQGSFSDGLPMGISGT
FNFMFVFQAEHNILMHPLHMIGVAGVLGGSLFCAMHGSLVTSSLIRETTELESQNYGYKF
GQEQETYNIVAAHGYFGRLIFQYASFNNSRSLHFFLAAWPVICIWGTAIGISTMAFNLNG
FNFNNSILDSQGRVLPSWADVLNRANLGFEVMHERNAHNFPLDLAGGEAVPVAITAPSIT
A
>WP_009453703.1_21
MTTISTRPTSRFPTWDRFCNWVTSTENRLYIGWFGVLMIPLLGVSICVFTIAFIAAPPVD
IDGIREPVSGSLLYGNNIITAAVVPMSNAIGLHFYPIWEAASMDEWLYNGGPYQMIGFHY
IPALACYMGREWELSYRLGMRPWIAVAYSAPLAATTSVFLIYPIGQGSFSDGLPMGISGT
FNFMFVFQAEHNILMHPLHMIGVAGVLGGSLFCAMHGSLVTSSLIRETTELESQNYGYKF
GQEQETYNIVAAHGYFGRLIFQYASFNNSRSLHFFLAAWPVICIWGTAIGISTMAFNLNG
FNFNNSILDSQGRVLPSWADVLNRANLGFEVMHERNAHNFPLDLAGGEAVPVAITAPSIT
A
>WP_009453703.1_22
MTTISTRPTSRFPTWDRFCNWVTSTENRLYIGWFGVLMIPLLGVSICVFTIAFIAAPPVD
IDGIREPVSGSLLYGNNIITAAVVPMSNAIGLHFYPIWEAASMDEWLYNGGPYQMIGFHY
IPALACYMGREWELSYRLGMRPWIAVAYSAPLAATTSVFLIYPIGQGSFSDGLPMGISGT
FNFMFVFQAEHNILMHPLHMIGVAGVLGGSLFCAMHGSLVTSSLIRETTELESQNYGYKF
GQEQETYNIVAAHGYFGRLIFQYASFNNSRSLHFFLAAWPVICIWGTAIGISTMAFNLNG
FNFNNSILDSQGRVLPSWADVLNRANLGFEVMHERNAHNFPLDLAGGEAVPVAITAPSIT
A
>WP_009453703.1_23
MTTISTRPTSRFPTWDRFCNWVTSTENRLYIGWFGVLMIPLLGVSICVFTIAFIAAPPVD
IDGIREPVSGSLLYGNNIITAAVVPMSNAIGLHFYPIWEAASMDEWLYNGGPYQMIGFHY
IPALACYMGREWELSYRLGMRPWIAVAYSAPLAATTSVFLIYPIGQGSFSDGLPMGISGT
FNFMFVFQAEHNILMHPLHMIGVAGVLGGSLFCAMHGSLVTSSLIRETTELESQNYGYKF
GQEQETYNIVAAHGYFGRLIFQYASFNNSRSLHFFLAAWPVICIWGTAIGISTMAFNLNG
FNFNNSILDSQGRVLPSWADVLNRANLGFEVMHERNAHNFPLDLAGGEAVPVAITAPSIT
A
>WP_009453703.1_24
MTTISTRPTSRFPTWDRFCNWVTSTENRLYIGWFGVLMIPLLGVSICVFTIAFIAAPPVD
IDGIREPVSGSLLYGNNIITAAVVPMSNAIGLHFYPIWEAASMDEWLYNGGPYQMIGFHY
IPALACYMGREWELSYRLGMRPWIAVAYSAPLAATTSVFLIYPIGQGSFSDGLPMGISGT
FNFMFVFQAEHNILMHPLHMIGVAGVLGGSLFCAMHGSLVTSSLIRETTELESQNYGYKF
GQEQETYNIVAAHGYFGRLIFQYASFNNSRSLHFFLAAWPVICIWGTAIGISTMAFNLNG
FNFNNSILDSQGRVLPSWADVLNRANLGFEVMHERNAHNFPLDLAGGEAVPVAITAPSIT
A
>NWF60082.1
MTTISTRSTSRFPTWDRFCNWVTSTENRLYIGWFGVLMIPLLGVSICVFTIAFIAAPPVD
IDGIREPVSGSLLYGNNIITAAVVPMSNAIGLHFYPIWEAASMDEWLYNGGPYQMIGFHY
IPALACYMGREWELSYRLGMRPWIAVAYSAPLAATTSVFLIYPIGQGSFSDGLPMGISGT
FNFMFVFQAEHNILMHPLHMIGVAGVLGGSLFCAMHGSLVTSSLIRETTELESQNYGYKF
GQEQETYNIVAAHGYFGRLIFQYASFNNSRSLHFFLAAWPVICIWGTAIGISTMAFNLNG
FNFNNSILDSQGRVLPSWADVLNRANLGFEVMHERNAHNFPLDLAGGEAVPVAITAPSIT
A
