# Supplementary material for: Compensatory Transcriptional Response of Fischerella thermalis to Thermal Damage of the Photosynthetic Electron Transfer Chain
Source: Molecules. 2022 Dec 3;27(23):8515. doi: 10.3390/molecules27238515 (PMC9740203; doi:10.3390/molecules27238515)
Supplement: Supplementary file 1 [file molecules-27-08515-s001.zip › alignments/D1int_list.txt]

PMB46149.1
PMB02311.1
PMB03851.1
NWF60769.1
MBF2060848.1
MBF1990949.1
MBF2070035.1
WP_026086318.1
WP_016865688.1
WP_026086318.1
WP_016859631.1
WP_016878157.1
WP_026720944.1
WP_026735004.1
WP_053456536.1
WP_062249533.1
WP_062249533.1
WP_096674567.1
WP_026086318.1
WP_102166497.1
WP_026086318.1
WP_026086318.1
WP_026086318.1
WP_026086318.1
WP_026086318.1
WP_102166497.1
WP_026086318.1
WP_102166497.1
WP_026086318.1
WP_026086318.1
WP_102166497.1
WP_026086318.1
WP_026086318.1
WP_026086318.1
WP_102171330.1
WP_102175793.1
WP_026086318.1
WP_062249533.1
WP_016865688.1
WP_026086318.1
WP_026086318.1
WP_102206242.1
WP_026086318.1
WP_026086318.1
WP_026086318.1
WP_016865688.1
