# Supplementary material for: Compensatory Transcriptional Response of Fischerella thermalis to Thermal Damage of the Photosynthetic Electron Transfer Chain
Source: Molecules. 2022 Dec 3;27(23):8515. doi: 10.3390/molecules27238515 (PMC9740203; doi:10.3390/molecules27238515)
Supplement: Supplementary file 1 [file molecules-27-08515-s001.zip › alignments/D1int_sequences.faa]

>PMB46149.1 photosystem II q(b) protein [Fischerella thermalis CCMEE 5201]
MTTTLTRGESGSLWDRFCEWITSTNNRLYIGWFGVLMIPTLLTATICFIIAFIAAPPVDIDGIREPVSGSLLYGNNIISG
AIVPTSNAIGLHFYPIWEASSLDEWLYNGGPYELIVFHFLIGIFCWMGRQWELSYRLGMRPWICVAYSAPVAAATSVFLI
YPIGQGSFSDGMPLGISGTFNFMLVFQAEHNILMHPFHQLGVAGVFGGSLFCAMHGSLVTSSLVRETTENESQNYGYKFG
QEQETYSIVAAHGYFGRLIWQYASFNNSRSLHFFLAAWPVVCIWLTALGISTMAFNLNGFNFNQSILDSHGRIVNTWADI
LNRANLGMEVMHERNAHNFPLDLASGEAVPVAMNAPAIHG
>PMB02311.1 photosystem II q(b) protein [Fischerella thermalis CCMEE 5196]
MTTTLTRGESGSLWDRFCEWITSTNNRLYIGWFGVLMIPTLLTATICFIIAFIAAPPVDIDGIREPVSGSLLYGNNIITG
AIVPTSNAIGLHFYPIWEASSLDEWLYNGGPYELIVFHFLIGIFCWMGRQWELSYRLGMRPWICVAYSAPVAAATSVFLI
YPIGQGSFSDGMPLGISGTFNFMLVFQAEHNILMHPFHQLGVAGVFGGSLFCAMHGSLVTSSLVRETTENESVNYGYKFG
QEQETYNIVAAHGYFGRLIWQYASFNNSRSLHFFLAAWPVVCIWFTALGISTMAFNLNGFNFNQSILDSHGRIVNTWADI
LNRANLGMEVMHERNAHNFPLDLASGEAVPVAMNAPAIHG
>PMB03851.1 photosystem II q(b) protein [Fischerella thermalis CCMEE 5328]
MTTTLTRGESGSLWDRFCEWITSTNNRLYIGWFGVLMIPTLLTATICFIIAFIAAPPVDIDGIREPVSGSLLYGNNIISG
AIVPTSNAIGLHFYPIWEASSLDEWLYNGGPYELIVFHFLIGIFCWMGRQWELSYRLGMRPWICVAYSAPVAAATSVFLI
YPIGQGSFSDGMPLGISGTFNFMLVFQAEHNILMHPFHQLGVAGVFGGSLFCAMHGSLVTSSLVRETTENESVNYGYKFG
QEQETYNIVAAHGYFGRLIWQYASFNNSRSLHFFLAAWPVVCIWFTALGISTMAFNLNGFNFNQSILDSHGRIVNTWADI
LNRANLGMEVMHERNAHNFPLDLASGEAVPVAMNAPAIHG
>NWF60769.1 photosystem II q(b) protein [Fischerella sp.]
MTTILRRSESGSLWERFCEWITSTNNRLYIGWFGVLMIPTLLTATICFIIAFIAAPPVDIDGIREPVSGSLLYGNNIITG
AIVPTSNAIGLHFYPIWEAASLDEWLYNGGPYELIVFHFLIGIFCWMGRQWELSYRLGMRPWICVAYSAPVAAATSVFLI
YPIGQGSFSDGMPLGISGTFNFMLVFQAEHNILMHPFHQLGVAGVFGGALFCAMHGSLVTSSLVRETTENESQNYGYKFG
QEHETYNIVAAHGYFGRLIWQYASFNNSRSLHFFLAAWPVVCIWLTALGISTMAFNLNGFNFNQSILDSHGRVVNTWADV
LNRANLGIEVMHERNAHNFPLDLAAGETVPVAMNAPVMNG
>MBF2060848.1 photosystem II q(b) protein [Fischerella thermalis M66_A2018_004]
MTTTLTRGESGSLWDRFCEWITSTNNRLYIGWFGVLMIPTLLTATICFIIAFIAAPPVDIDGIREPVSGSLLYGNNIISG
AIVPTSNAIGLHFYPIWEASSLDEWLYNGGPYELIVFHFLIGIFCWMGRQWELSYRLGMRPWICVAYSAPVAAATSVFLI
YPIGQGSFSDGMPLGISGTFNFMLVFQAEHNILMHPFHQLGVAGVFGGSLFCAMHGSLVTSSLVRETTENESVNYGYKFG
QEQETYNIVAAHGYFGRLIWQYASFNNSRSLHFFLAAWPVVCIWFTALGISTMAFNLNGFNFNQSILDSHGRIVNTWADI
LNRANLGMEVMHERNAHNFPLDLASGEAVPVAMNAPAIHG
>MBF1990949.1 photosystem II q(b) protein [Fischerella thermalis M58_A2018_009]
MTTTLTRGESGSLWDRFCEWITSTNNRLYIGWFGVLMIPTLLTATICFIIAFIAAPPVDIDGIREPVSGSLLYGNNIISG
AIVPTSNAIGLHFYPIWEASSLDEWLYNGGPYELIVFHFLIGIFCWMGRQWELSYRLGMRPWICVAYSAPVAAATSVFLI
YPIGQGSFSDGMPLGISGTFNFMLVFQAEHNILMHPFHQLGVAGVFGGSLFCAMHGSLVTSSLVRETTENESVNYGYKFG
QEQETYNIVAAHGYFGRLIWQYASFNNSRSLHFFLAAWPVVCIWFTALGISTMAFNLNGFNFNQSILDSHGRIVNTWADI
LNRANLGMEVMHERNAHNFPLDLASGEAVPVAMNAPAIHG
>MBF2070035.1 photosystem II q(b) protein [Fischerella thermalis M48_A2018_028]
MTTTLTRGESGSLWDRFCEWITSTNNRLYIGWFGVLMIPTLLTATICFIIAFIAAPPVDIDGIREPVSGSLLYGNNIISG
AIVPTSNAIGLHFYPIWEASSLDEWLYNGGPYELIVFHFLIGIFCWMGRQWELSYRLGMRPWICVAYSAPVAAATSVFLI
YPIGQGSFSDGMPLGISGTFNFMLVFQAEHNILMHPFHQLGVAGVFGGSLFCAMHGSLVTSSLVRETTENESVNYGYKFG
QEQETYNIVAAHGYFGRLIWQYASFNNSRSLHFFLAAWPVVCIWFTALGISTMAFNLNGFNFNQSILDSHGRIVNTWADI
LNRANLGMEVMHERNAHNFPLDLASGEAVPVAMNAPAIHG
>WP_026086318.1 photosystem II q(b) protein [Fischerella thermalis]
MTTTLTRGESGSLWDRFCEWITSTNNRLYIGWFGVLMIPTLLTATICFIIAFIAAPPVDIDGIREPVSGSLLYGNNIISG
AIVPTSNAIGLHFYPIWEASSLDEWLYNGGPYELIVFHFLIGIFCWMGRQWELSYRLGMRPWICVAYSAPVAAATSVFLI
YPIGQGSFSDGMPLGISGTFNFMLVFQAEHNILMHPFHQLGVAGVFGGSLFCAMHGSLVTSSLVRETTENESVNYGYKFG
QEQETYNIVAAHGYFGRLIWQYASFNNSRSLHFFLAAWPVVCIWFTALGISTMAFNLNGFNFNQSILDSHGRIVNTWADI
LNRANLGMEVMHERNAHNFPLDLASGEAVPVAMNAPAIHG
>WP_016865688.1 MULTISPECIES: photosystem II q(b) protein [Fischerella]
MTTTLTRGESGSLWDRFCEWITSTNNRLYVGWFGVLMIPTLLTATICFIIAFIAAPPVDIDGIREPVSGSLLYGNNIISG
AIVPTSNAIGLHFYPIWEASSLDEWLYNGGPYELIVFHFLIGIFCWMGRQWELSYRLGMRPWICVAYSAPVAAATSVFLI
YPIGQGSFSDGMPLGISGTFNFMLVFQAEHNILMHPFHQLGVAGVFGGSLFCAMHGSLVTSSLVRETTEDESLNYGYKFG
QEQETYNIVAAHGYFGRLIWQYASFNNSRSLHFFLAAWPVVCIWFTALGISTMAFNLNGFNFNQSILDSHGRIVNTWADI
LNRANLGMEVMHERNAHNFPLDLASGEAVPVAMNAPAIHG
>WP_026086318.1 photosystem II q(b) protein [Fischerella thermalis]
MTTTLTRGESGSLWDRFCEWITSTNNRLYIGWFGVLMIPTLLTATICFIIAFIAAPPVDIDGIREPVSGSLLYGNNIISG
AIVPTSNAIGLHFYPIWEASSLDEWLYNGGPYELIVFHFLIGIFCWMGRQWELSYRLGMRPWICVAYSAPVAAATSVFLI
YPIGQGSFSDGMPLGISGTFNFMLVFQAEHNILMHPFHQLGVAGVFGGSLFCAMHGSLVTSSLVRETTENESVNYGYKFG
QEQETYNIVAAHGYFGRLIWQYASFNNSRSLHFFLAAWPVVCIWFTALGISTMAFNLNGFNFNQSILDSHGRIVNTWADI
LNRANLGMEVMHERNAHNFPLDLASGEAVPVAMNAPAIHG
>WP_016859631.1 photosystem II q(b) protein [Fischerella muscicola]
MTTTLTKGESVSLWDRFCQWITSTENRLYVGWFGVLMVPTLLTATICFIIAFIAAPPVDIDGIREPVSGSLLYGNNIITG
AIVPTSNAIGLHFYPIWEASSMDEWLYNGGPYELIVFHFLIGIFCWMGRQWELSYRLGMRPWICVAYSAPVAAATSVFLI
YPIGQGSFSDGMPLGISGTFNFMLVFQAEHNILMHPFHQLGVAGVFGGSLFCAMHGSLVTSSLVRETTENESLNYGYKFG
QEQETYSIVAAHGYFGRLIWQYASFNNSRSLHFFLGAWPVVCIWLTALGISTMAFNLNGFNFNQSILDSQGRTVNTWADI
LNRANLGIEVMHERNAHNFPLDLASGEIVPVAMNAPVIHG
>WP_016878157.1 photosystem II q(b) protein [Chlorogloeopsis fritschii]
MTTILRRGERESLWDRFCEWITSTNNRLYIGWFGVLMIPTLLSATICFIIAFIAAPPVDIDGIREPVSGSLIYGNNIITG
AIVPTSNAIGLHFYPIWEAASLDEWLYNGGPYELIVFHFLIGIFCWLGRQWELSYRLGMRPWICVAYSAPVAAATSVFLI
YPIGQGSFSDGMPLGISGTFNFMLVFQAEHNILMHPFHQLGVAGVFGGSLFCAMHGSLVTSSLIRETTEIESQNYGYKFG
QEQETYSIVAAHGYFGRLIWQYASFNNSRSLHFFLAAWPVVCIWFTALGISTMAFNLNGFNFNQSILDSQGRVVNTWADV
LNRANLGIEVMHERNAHNFPLDLAAGEAVPVAMSAPAING
>WP_026720944.1 photosystem II q(b) protein [Fischerella sp. PCC 9431]
MTTTLTKGESGSLWDRFCQWITSTNNRLYIGWFGVLMIPTLLTATICFIIGFIAAPPVDIDGIREPVSGSLLYGNNIITG
AIVPTSNAIGLHFYPIWEASSMDEWLYNGGLYELIIFHFLIGIFCWMGRQWELSYRLGMRPWICVAYSAPVAAATSVFLI
YPIGQGSFSDGMPLGISGTFNFMLVFQAEHNILMHPFHQLGVAGVFGGALFCAMHGSLVTSSLVRETTENESLNYGYKFG
QEQETYSIVAAHGYFGRLIWQYASFNNSRSLHFFLGAWPVVCIWLTALGISTMAFNLNGFNFNQSILDSQGRTVNTWADV
LNRANLGIEVMHERNAHNFPLDLASGEAVPVAMNAPAIHG
>WP_026735004.1 photosystem II q(b) protein [Fischerella sp. PCC 9605]
MTTILRRSESGSLWERFCEWITSTNNRLYIGWFGVLMIPTLLTATICFIIAFIAAPPVDIDGIREPVSGSLLYGNNIITG
AIVPTSNAIGLHFYPIWEAASLDEWLYNGGPYELIVFHFLIGIFCWMGRQWELSYRLGMRPWICVAYSAPVAAATSVFLI
YPIGQGSFSDGMPLGISGTFNFMLVFQAEHNILMHPFHQLGVAGVFGGALFCAMHGSLVTSSLVRETTENESQNYGYKFG
QEHETYNIVAAHGYFGRLIWQYASFNNSRSLHFFLAAWPVVCIWLTALGISTMAFNLNGFNFNQSILDSHGRVVNTWADV
LNRANLGIEVMHERNAHNFPLDLAAGETVPVAMNAPVMNG
>WP_053456536.1 photosystem II q(b) protein [Hapalosiphon sp. MRB220]
MTTTLTKGESGSLWDRFCQWITSTNNRLYIGWFGVLMIPTLLTATICFIIGFIAAPPVDIDGIREPVSGSLLYGNNIITG
AIVPTSNAIGLHFYPIWEASSMDEWLYNGGPYELIIFHFLIGIFCWMGRQWELSYRLGMRPWICVAYSAPVAAATSVFLI
YPIGQGSFSDGMPLGISGTFNFMLVFQAEHNILMHPFHQLGVAGVFGGALFCAMHGSLVTSSLVRETTENESLNYGYKFG
QEQETYSIVAAHGYFGRLIWQYASFNNSRSLHFFLGAWPVVCIWLTALGISTMAFNLNGFNFNQSILDSQGRTVNTWADV
LNRANLGIEVMHERNAHNFPLDLASGEAVPVAMNAPAIHG
>WP_062249533.1 MULTISPECIES: photosystem II q(b) protein [Fischerella]
MTTTLTRGESGSLWDRFCEWITSTNNRLYIGWFGVLMIPTLLTATICFIIAFIAAPPVDIDGIREPVSGSLLYGNNIITG
AIVPTSNAIGLHFYPIWEASSLDEWLYNGGPYELIVFHFLIGIFCWMGRQWELSYRLGMRPWICVAYSAPVAAATSVFLI
YPIGQGSFSDGMPLGISGTFNFMLVFQAEHNILMHPFHQLGVAGVFGGSLFCAMHGSLVTSSLVRETTENESVNYGYKFG
QEQETYNIVAAHGYFGRLIWQYASFNNSRSLHFFLAAWPVVCIWFTALGISTMAFNLNGFNFNQSILDSHGRIVNTWADI
LNRANLGMEVMHERNAHNFPLDLASGEAVPVAMNAPAIHG
>WP_062249533.1 MULTISPECIES: photosystem II q(b) protein [Fischerella]
MTTTLTRGESGSLWDRFCEWITSTNNRLYIGWFGVLMIPTLLTATICFIIAFIAAPPVDIDGIREPVSGSLLYGNNIITG
AIVPTSNAIGLHFYPIWEASSLDEWLYNGGPYELIVFHFLIGIFCWMGRQWELSYRLGMRPWICVAYSAPVAAATSVFLI
YPIGQGSFSDGMPLGISGTFNFMLVFQAEHNILMHPFHQLGVAGVFGGSLFCAMHGSLVTSSLVRETTENESVNYGYKFG
QEQETYNIVAAHGYFGRLIWQYASFNNSRSLHFFLAAWPVVCIWFTALGISTMAFNLNGFNFNQSILDSHGRIVNTWADI
LNRANLGMEVMHERNAHNFPLDLASGEAVPVAMNAPAIHG
>WP_096674567.1 photosystem II q(b) protein [Fischerella sp. NIES-4106]
MTTTLTKGESGSLWDRFCQWITSTENRLYVGWFGVLMIPTLLTATICFIIAFIAAPPVDIDGIREPVSGSLLYGNNIITG
AIVPTSNAIGLHFYPIWEASSMDEWLYNGGPYELIVFHFLIGIFCWMGRQWELSYRLGMRPWICVAYSAPVAAATSVFLI
YPIGQGSFSDGMPLGISGTFNFMLVFQAEHNILMHPFHQLGVAGVFGGALFCAMHGSLVTSSLVRETTENESLNYGYKFG
QEQETYSIVAAHGYFGRLIWQYASFNNSRSLHFFLGAWPVVCIWLTALGISTMAFNLNGFNFNQSILDSQGRTVNTWADV
LNRANLGIEVMHERNAHNFPLDLAALDAIPLAING
>WP_026086318.1 photosystem II q(b) protein [Fischerella thermalis]
MTTTLTRGESGSLWDRFCEWITSTNNRLYIGWFGVLMIPTLLTATICFIIAFIAAPPVDIDGIREPVSGSLLYGNNIISG
AIVPTSNAIGLHFYPIWEASSLDEWLYNGGPYELIVFHFLIGIFCWMGRQWELSYRLGMRPWICVAYSAPVAAATSVFLI
YPIGQGSFSDGMPLGISGTFNFMLVFQAEHNILMHPFHQLGVAGVFGGSLFCAMHGSLVTSSLVRETTENESVNYGYKFG
QEQETYNIVAAHGYFGRLIWQYASFNNSRSLHFFLAAWPVVCIWFTALGISTMAFNLNGFNFNQSILDSHGRIVNTWADI
LNRANLGMEVMHERNAHNFPLDLASGEAVPVAMNAPAIHG
>WP_102166497.1 photosystem II q(b) protein [Fischerella thermalis]
MTTTLTRGESGSLWDRFCEWITSTNNRLYIGWFGVLMIPTLLTATICFIIAFIAAPPVDIDGIREPVSGSLLYGNNIISG
AIVPTSNAIGLHFYPIWEASSLDEWLYNGGPYELIVFHFLIGIFCWMGRQWELSYRLGMRPWICVAYSAPVAAATSVFLI
YPIGQGSFSDGMPLGISGTFNFMLVFQAEHNILMHPFHQLGVAGVFGGSLFCAMHGSLVTSSLVRETTENESVNYGYKFG
QEQETYSIVAAHGYFGRLIWQYASFNNSRSLHFFLAAWPVVCIWFTALGISTMAFNLNGFNFNQSILDSHGRIVNTWADI
LNRANLGMEVMHERNAHNFPLDLASGEAVPVAMNAPAIHG
>WP_026086318.1 photosystem II q(b) protein [Fischerella thermalis]
MTTTLTRGESGSLWDRFCEWITSTNNRLYIGWFGVLMIPTLLTATICFIIAFIAAPPVDIDGIREPVSGSLLYGNNIISG
AIVPTSNAIGLHFYPIWEASSLDEWLYNGGPYELIVFHFLIGIFCWMGRQWELSYRLGMRPWICVAYSAPVAAATSVFLI
YPIGQGSFSDGMPLGISGTFNFMLVFQAEHNILMHPFHQLGVAGVFGGSLFCAMHGSLVTSSLVRETTENESVNYGYKFG
QEQETYNIVAAHGYFGRLIWQYASFNNSRSLHFFLAAWPVVCIWFTALGISTMAFNLNGFNFNQSILDSHGRIVNTWADI
LNRANLGMEVMHERNAHNFPLDLASGEAVPVAMNAPAIHG
>WP_026086318.1 photosystem II q(b) protein [Fischerella thermalis]
MTTTLTRGESGSLWDRFCEWITSTNNRLYIGWFGVLMIPTLLTATICFIIAFIAAPPVDIDGIREPVSGSLLYGNNIISG
AIVPTSNAIGLHFYPIWEASSLDEWLYNGGPYELIVFHFLIGIFCWMGRQWELSYRLGMRPWICVAYSAPVAAATSVFLI
YPIGQGSFSDGMPLGISGTFNFMLVFQAEHNILMHPFHQLGVAGVFGGSLFCAMHGSLVTSSLVRETTENESVNYGYKFG
QEQETYNIVAAHGYFGRLIWQYASFNNSRSLHFFLAAWPVVCIWFTALGISTMAFNLNGFNFNQSILDSHGRIVNTWADI
LNRANLGMEVMHERNAHNFPLDLASGEAVPVAMNAPAIHG
>WP_026086318.1 photosystem II q(b) protein [Fischerella thermalis]
MTTTLTRGESGSLWDRFCEWITSTNNRLYIGWFGVLMIPTLLTATICFIIAFIAAPPVDIDGIREPVSGSLLYGNNIISG
AIVPTSNAIGLHFYPIWEASSLDEWLYNGGPYELIVFHFLIGIFCWMGRQWELSYRLGMRPWICVAYSAPVAAATSVFLI
YPIGQGSFSDGMPLGISGTFNFMLVFQAEHNILMHPFHQLGVAGVFGGSLFCAMHGSLVTSSLVRETTENESVNYGYKFG
QEQETYNIVAAHGYFGRLIWQYASFNNSRSLHFFLAAWPVVCIWFTALGISTMAFNLNGFNFNQSILDSHGRIVNTWADI
LNRANLGMEVMHERNAHNFPLDLASGEAVPVAMNAPAIHG
>WP_026086318.1 photosystem II q(b) protein [Fischerella thermalis]
MTTTLTRGESGSLWDRFCEWITSTNNRLYIGWFGVLMIPTLLTATICFIIAFIAAPPVDIDGIREPVSGSLLYGNNIISG
AIVPTSNAIGLHFYPIWEASSLDEWLYNGGPYELIVFHFLIGIFCWMGRQWELSYRLGMRPWICVAYSAPVAAATSVFLI
YPIGQGSFSDGMPLGISGTFNFMLVFQAEHNILMHPFHQLGVAGVFGGSLFCAMHGSLVTSSLVRETTENESVNYGYKFG
QEQETYNIVAAHGYFGRLIWQYASFNNSRSLHFFLAAWPVVCIWFTALGISTMAFNLNGFNFNQSILDSHGRIVNTWADI
LNRANLGMEVMHERNAHNFPLDLASGEAVPVAMNAPAIHG
>WP_026086318.1 photosystem II q(b) protein [Fischerella thermalis]
MTTTLTRGESGSLWDRFCEWITSTNNRLYIGWFGVLMIPTLLTATICFIIAFIAAPPVDIDGIREPVSGSLLYGNNIISG
AIVPTSNAIGLHFYPIWEASSLDEWLYNGGPYELIVFHFLIGIFCWMGRQWELSYRLGMRPWICVAYSAPVAAATSVFLI
YPIGQGSFSDGMPLGISGTFNFMLVFQAEHNILMHPFHQLGVAGVFGGSLFCAMHGSLVTSSLVRETTENESVNYGYKFG
QEQETYNIVAAHGYFGRLIWQYASFNNSRSLHFFLAAWPVVCIWFTALGISTMAFNLNGFNFNQSILDSHGRIVNTWADI
LNRANLGMEVMHERNAHNFPLDLASGEAVPVAMNAPAIHG
>WP_102166497.1 photosystem II q(b) protein [Fischerella thermalis]
MTTTLTRGESGSLWDRFCEWITSTNNRLYIGWFGVLMIPTLLTATICFIIAFIAAPPVDIDGIREPVSGSLLYGNNIISG
AIVPTSNAIGLHFYPIWEASSLDEWLYNGGPYELIVFHFLIGIFCWMGRQWELSYRLGMRPWICVAYSAPVAAATSVFLI
YPIGQGSFSDGMPLGISGTFNFMLVFQAEHNILMHPFHQLGVAGVFGGSLFCAMHGSLVTSSLVRETTENESVNYGYKFG
QEQETYSIVAAHGYFGRLIWQYASFNNSRSLHFFLAAWPVVCIWFTALGISTMAFNLNGFNFNQSILDSHGRIVNTWADI
LNRANLGMEVMHERNAHNFPLDLASGEAVPVAMNAPAIHG
>WP_026086318.1 photosystem II q(b) protein [Fischerella thermalis]
MTTTLTRGESGSLWDRFCEWITSTNNRLYIGWFGVLMIPTLLTATICFIIAFIAAPPVDIDGIREPVSGSLLYGNNIISG
AIVPTSNAIGLHFYPIWEASSLDEWLYNGGPYELIVFHFLIGIFCWMGRQWELSYRLGMRPWICVAYSAPVAAATSVFLI
YPIGQGSFSDGMPLGISGTFNFMLVFQAEHNILMHPFHQLGVAGVFGGSLFCAMHGSLVTSSLVRETTENESVNYGYKFG
QEQETYNIVAAHGYFGRLIWQYASFNNSRSLHFFLAAWPVVCIWFTALGISTMAFNLNGFNFNQSILDSHGRIVNTWADI
LNRANLGMEVMHERNAHNFPLDLASGEAVPVAMNAPAIHG
>WP_102166497.1 photosystem II q(b) protein [Fischerella thermalis]
MTTTLTRGESGSLWDRFCEWITSTNNRLYIGWFGVLMIPTLLTATICFIIAFIAAPPVDIDGIREPVSGSLLYGNNIISG
AIVPTSNAIGLHFYPIWEASSLDEWLYNGGPYELIVFHFLIGIFCWMGRQWELSYRLGMRPWICVAYSAPVAAATSVFLI
YPIGQGSFSDGMPLGISGTFNFMLVFQAEHNILMHPFHQLGVAGVFGGSLFCAMHGSLVTSSLVRETTENESVNYGYKFG
QEQETYSIVAAHGYFGRLIWQYASFNNSRSLHFFLAAWPVVCIWFTALGISTMAFNLNGFNFNQSILDSHGRIVNTWADI
LNRANLGMEVMHERNAHNFPLDLASGEAVPVAMNAPAIHG
>WP_026086318.1 photosystem II q(b) protein [Fischerella thermalis]
MTTTLTRGESGSLWDRFCEWITSTNNRLYIGWFGVLMIPTLLTATICFIIAFIAAPPVDIDGIREPVSGSLLYGNNIISG
AIVPTSNAIGLHFYPIWEASSLDEWLYNGGPYELIVFHFLIGIFCWMGRQWELSYRLGMRPWICVAYSAPVAAATSVFLI
YPIGQGSFSDGMPLGISGTFNFMLVFQAEHNILMHPFHQLGVAGVFGGSLFCAMHGSLVTSSLVRETTENESVNYGYKFG
QEQETYNIVAAHGYFGRLIWQYASFNNSRSLHFFLAAWPVVCIWFTALGISTMAFNLNGFNFNQSILDSHGRIVNTWADI
LNRANLGMEVMHERNAHNFPLDLASGEAVPVAMNAPAIHG
>WP_026086318.1 photosystem II q(b) protein [Fischerella thermalis]
MTTTLTRGESGSLWDRFCEWITSTNNRLYIGWFGVLMIPTLLTATICFIIAFIAAPPVDIDGIREPVSGSLLYGNNIISG
AIVPTSNAIGLHFYPIWEASSLDEWLYNGGPYELIVFHFLIGIFCWMGRQWELSYRLGMRPWICVAYSAPVAAATSVFLI
YPIGQGSFSDGMPLGISGTFNFMLVFQAEHNILMHPFHQLGVAGVFGGSLFCAMHGSLVTSSLVRETTENESVNYGYKFG
QEQETYNIVAAHGYFGRLIWQYASFNNSRSLHFFLAAWPVVCIWFTALGISTMAFNLNGFNFNQSILDSHGRIVNTWADI
LNRANLGMEVMHERNAHNFPLDLASGEAVPVAMNAPAIHG
>WP_102166497.1 photosystem II q(b) protein [Fischerella thermalis]
MTTTLTRGESGSLWDRFCEWITSTNNRLYIGWFGVLMIPTLLTATICFIIAFIAAPPVDIDGIREPVSGSLLYGNNIISG
AIVPTSNAIGLHFYPIWEASSLDEWLYNGGPYELIVFHFLIGIFCWMGRQWELSYRLGMRPWICVAYSAPVAAATSVFLI
YPIGQGSFSDGMPLGISGTFNFMLVFQAEHNILMHPFHQLGVAGVFGGSLFCAMHGSLVTSSLVRETTENESVNYGYKFG
QEQETYSIVAAHGYFGRLIWQYASFNNSRSLHFFLAAWPVVCIWFTALGISTMAFNLNGFNFNQSILDSHGRIVNTWADI
LNRANLGMEVMHERNAHNFPLDLASGEAVPVAMNAPAIHG
>WP_026086318.1 photosystem II q(b) protein [Fischerella thermalis]
MTTTLTRGESGSLWDRFCEWITSTNNRLYIGWFGVLMIPTLLTATICFIIAFIAAPPVDIDGIREPVSGSLLYGNNIISG
AIVPTSNAIGLHFYPIWEASSLDEWLYNGGPYELIVFHFLIGIFCWMGRQWELSYRLGMRPWICVAYSAPVAAATSVFLI
YPIGQGSFSDGMPLGISGTFNFMLVFQAEHNILMHPFHQLGVAGVFGGSLFCAMHGSLVTSSLVRETTENESVNYGYKFG
QEQETYNIVAAHGYFGRLIWQYASFNNSRSLHFFLAAWPVVCIWFTALGISTMAFNLNGFNFNQSILDSHGRIVNTWADI
LNRANLGMEVMHERNAHNFPLDLASGEAVPVAMNAPAIHG
>WP_026086318.1 photosystem II q(b) protein [Fischerella thermalis]
MTTTLTRGESGSLWDRFCEWITSTNNRLYIGWFGVLMIPTLLTATICFIIAFIAAPPVDIDGIREPVSGSLLYGNNIISG
AIVPTSNAIGLHFYPIWEASSLDEWLYNGGPYELIVFHFLIGIFCWMGRQWELSYRLGMRPWICVAYSAPVAAATSVFLI
YPIGQGSFSDGMPLGISGTFNFMLVFQAEHNILMHPFHQLGVAGVFGGSLFCAMHGSLVTSSLVRETTENESVNYGYKFG
QEQETYNIVAAHGYFGRLIWQYASFNNSRSLHFFLAAWPVVCIWFTALGISTMAFNLNGFNFNQSILDSHGRIVNTWADI
LNRANLGMEVMHERNAHNFPLDLASGEAVPVAMNAPAIHG
>WP_026086318.1 photosystem II q(b) protein [Fischerella thermalis]
MTTTLTRGESGSLWDRFCEWITSTNNRLYIGWFGVLMIPTLLTATICFIIAFIAAPPVDIDGIREPVSGSLLYGNNIISG
AIVPTSNAIGLHFYPIWEASSLDEWLYNGGPYELIVFHFLIGIFCWMGRQWELSYRLGMRPWICVAYSAPVAAATSVFLI
YPIGQGSFSDGMPLGISGTFNFMLVFQAEHNILMHPFHQLGVAGVFGGSLFCAMHGSLVTSSLVRETTENESVNYGYKFG
QEQETYNIVAAHGYFGRLIWQYASFNNSRSLHFFLAAWPVVCIWFTALGISTMAFNLNGFNFNQSILDSHGRIVNTWADI
LNRANLGMEVMHERNAHNFPLDLASGEAVPVAMNAPAIHG
>WP_102171330.1 photosystem II q(b) protein [Fischerella thermalis]
MTTTLTRGESGSLWDRFCEWITSTNNRLYIGWFGVLMIPTLLTATICFIIAFIAAPPVDIDGIREPVSGSLLYGNNIISG
AIVPTSNAIGLHFYPIWEASSLDEWLYNGGPYELIVFHFLIGIFCWMGRQWELSYRLGMRPWICVAYSAPVAAATSVFLI
YPIGQGSFSDGMPLGISGTFNFMLVFQAEHNILMHPFHQLGVAGVFGGSLFCAMHGSLVTSSLVRETTENESVNYGYKFG
QQQETYNIVAAHGYFGRLIWQYASFNNSRSLHFFLAAWPVVCIWFTALGISTMAFNLNGFNFNQSILDSHGRIVNTWADI
LNRANLGMEVMHERNAHNFPLDLASGEAVPVAMNAPAIHG
>WP_102175793.1 photosystem II q(b) protein, partial [Fischerella thermalis]
QKLFRFSLRITSNRLYIGWFGVLMIPTLLTATICFIIAFIAAPPVDIDGIREPVSGSLLYGNNIISGAIVPTSNAIGLHF
YPIWEASSLDEWLYNGGPYELIVFHFLIGIFCWMGRQWELSYRLGMRPWICVAYSAPVAAATSVFLIYPIGQGSFSDGMP
LGISGTFNFMLVFQAEHNILMHPFHQLGVAGVFGGSLFCAMHGSLVTSSLVRETTENESVNYGYKFGQEQETYNIVAAHG
YFGRLIWQYASFNNSRSLHFFLAAWPVVCIWFTALGISTMAFNLNGFNFNQSILDSHGRIVNTWADILNRANLGMEVMHE
RNAHNFPLDLASGEAVPVAMNAPAIHG
>WP_026086318.1 photosystem II q(b) protein [Fischerella thermalis]
MTTTLTRGESGSLWDRFCEWITSTNNRLYIGWFGVLMIPTLLTATICFIIAFIAAPPVDIDGIREPVSGSLLYGNNIISG
AIVPTSNAIGLHFYPIWEASSLDEWLYNGGPYELIVFHFLIGIFCWMGRQWELSYRLGMRPWICVAYSAPVAAATSVFLI
YPIGQGSFSDGMPLGISGTFNFMLVFQAEHNILMHPFHQLGVAGVFGGSLFCAMHGSLVTSSLVRETTENESVNYGYKFG
QEQETYNIVAAHGYFGRLIWQYASFNNSRSLHFFLAAWPVVCIWFTALGISTMAFNLNGFNFNQSILDSHGRIVNTWADI
LNRANLGMEVMHERNAHNFPLDLASGEAVPVAMNAPAIHG
>WP_062249533.1 MULTISPECIES: photosystem II q(b) protein [Fischerella]
MTTTLTRGESGSLWDRFCEWITSTNNRLYIGWFGVLMIPTLLTATICFIIAFIAAPPVDIDGIREPVSGSLLYGNNIITG
AIVPTSNAIGLHFYPIWEASSLDEWLYNGGPYELIVFHFLIGIFCWMGRQWELSYRLGMRPWICVAYSAPVAAATSVFLI
YPIGQGSFSDGMPLGISGTFNFMLVFQAEHNILMHPFHQLGVAGVFGGSLFCAMHGSLVTSSLVRETTENESVNYGYKFG
QEQETYNIVAAHGYFGRLIWQYASFNNSRSLHFFLAAWPVVCIWFTALGISTMAFNLNGFNFNQSILDSHGRIVNTWADI
LNRANLGMEVMHERNAHNFPLDLASGEAVPVAMNAPAIHG
>WP_016865688.1 MULTISPECIES: photosystem II q(b) protein [Fischerella]
MTTTLTRGESGSLWDRFCEWITSTNNRLYVGWFGVLMIPTLLTATICFIIAFIAAPPVDIDGIREPVSGSLLYGNNIISG
AIVPTSNAIGLHFYPIWEASSLDEWLYNGGPYELIVFHFLIGIFCWMGRQWELSYRLGMRPWICVAYSAPVAAATSVFLI
YPIGQGSFSDGMPLGISGTFNFMLVFQAEHNILMHPFHQLGVAGVFGGSLFCAMHGSLVTSSLVRETTEDESLNYGYKFG
QEQETYNIVAAHGYFGRLIWQYASFNNSRSLHFFLAAWPVVCIWFTALGISTMAFNLNGFNFNQSILDSHGRIVNTWADI
LNRANLGMEVMHERNAHNFPLDLASGEAVPVAMNAPAIHG
>WP_026086318.1 photosystem II q(b) protein [Fischerella thermalis]
MTTTLTRGESGSLWDRFCEWITSTNNRLYIGWFGVLMIPTLLTATICFIIAFIAAPPVDIDGIREPVSGSLLYGNNIISG
AIVPTSNAIGLHFYPIWEASSLDEWLYNGGPYELIVFHFLIGIFCWMGRQWELSYRLGMRPWICVAYSAPVAAATSVFLI
YPIGQGSFSDGMPLGISGTFNFMLVFQAEHNILMHPFHQLGVAGVFGGSLFCAMHGSLVTSSLVRETTENESVNYGYKFG
QEQETYNIVAAHGYFGRLIWQYASFNNSRSLHFFLAAWPVVCIWFTALGISTMAFNLNGFNFNQSILDSHGRIVNTWADI
LNRANLGMEVMHERNAHNFPLDLASGEAVPVAMNAPAIHG
>WP_026086318.1 photosystem II q(b) protein [Fischerella thermalis]
MTTTLTRGESGSLWDRFCEWITSTNNRLYIGWFGVLMIPTLLTATICFIIAFIAAPPVDIDGIREPVSGSLLYGNNIISG
AIVPTSNAIGLHFYPIWEASSLDEWLYNGGPYELIVFHFLIGIFCWMGRQWELSYRLGMRPWICVAYSAPVAAATSVFLI
YPIGQGSFSDGMPLGISGTFNFMLVFQAEHNILMHPFHQLGVAGVFGGSLFCAMHGSLVTSSLVRETTENESVNYGYKFG
QEQETYNIVAAHGYFGRLIWQYASFNNSRSLHFFLAAWPVVCIWFTALGISTMAFNLNGFNFNQSILDSHGRIVNTWADI
LNRANLGMEVMHERNAHNFPLDLASGEAVPVAMNAPAIHG
>WP_102206242.1 photosystem II q(b) protein [Fischerella thermalis]
MTTTLTRGESGSLWDRFCEWITSTNNRLYIGWFGVLMIPTLLTATICFIIAFIAAPPVDIDGIREPVSGSLLYGNNIITG
AIVPTSNAIGLHFYPIWEASSLDEWLYNGGPYELIVFHFLIGIFCWMGRQWELSYRLGMRPWICVAYSAPVAAATSVFLI
YPIGQGSFSDGMPLGISGTFNFMLVFQAEHNILMHPFHQLGVAGVFGGSLFCAMHGSLVTSSLVRETTENESQNYGYKFG
QEQETYSIVAAHGYFGRLIWQYASFNNSRSLHFFLAAWPVVCIWLTALGISTMAFNLNGFNFNQSILDSHGRIVNTWADI
LNRANLGMEVMHERNAHNFPLDLASGEAVPVAMNAPAIHG
>WP_026086318.1 photosystem II q(b) protein [Fischerella thermalis]
MTTTLTRGESGSLWDRFCEWITSTNNRLYIGWFGVLMIPTLLTATICFIIAFIAAPPVDIDGIREPVSGSLLYGNNIISG
AIVPTSNAIGLHFYPIWEASSLDEWLYNGGPYELIVFHFLIGIFCWMGRQWELSYRLGMRPWICVAYSAPVAAATSVFLI
YPIGQGSFSDGMPLGISGTFNFMLVFQAEHNILMHPFHQLGVAGVFGGSLFCAMHGSLVTSSLVRETTENESVNYGYKFG
QEQETYNIVAAHGYFGRLIWQYASFNNSRSLHFFLAAWPVVCIWFTALGISTMAFNLNGFNFNQSILDSHGRIVNTWADI
LNRANLGMEVMHERNAHNFPLDLASGEAVPVAMNAPAIHG
>WP_026086318.1 photosystem II q(b) protein [Fischerella thermalis]
MTTTLTRGESGSLWDRFCEWITSTNNRLYIGWFGVLMIPTLLTATICFIIAFIAAPPVDIDGIREPVSGSLLYGNNIISG
AIVPTSNAIGLHFYPIWEASSLDEWLYNGGPYELIVFHFLIGIFCWMGRQWELSYRLGMRPWICVAYSAPVAAATSVFLI
YPIGQGSFSDGMPLGISGTFNFMLVFQAEHNILMHPFHQLGVAGVFGGSLFCAMHGSLVTSSLVRETTENESVNYGYKFG
QEQETYNIVAAHGYFGRLIWQYASFNNSRSLHFFLAAWPVVCIWFTALGISTMAFNLNGFNFNQSILDSHGRIVNTWADI
LNRANLGMEVMHERNAHNFPLDLASGEAVPVAMNAPAIHG
>WP_026086318.1 photosystem II q(b) protein [Fischerella thermalis]
MTTTLTRGESGSLWDRFCEWITSTNNRLYIGWFGVLMIPTLLTATICFIIAFIAAPPVDIDGIREPVSGSLLYGNNIISG
AIVPTSNAIGLHFYPIWEASSLDEWLYNGGPYELIVFHFLIGIFCWMGRQWELSYRLGMRPWICVAYSAPVAAATSVFLI
YPIGQGSFSDGMPLGISGTFNFMLVFQAEHNILMHPFHQLGVAGVFGGSLFCAMHGSLVTSSLVRETTENESVNYGYKFG
QEQETYNIVAAHGYFGRLIWQYASFNNSRSLHFFLAAWPVVCIWFTALGISTMAFNLNGFNFNQSILDSHGRIVNTWADI
LNRANLGMEVMHERNAHNFPLDLASGEAVPVAMNAPAIHG
>WP_016865688.1 MULTISPECIES: photosystem II q(b) protein [Fischerella]
MTTTLTRGESGSLWDRFCEWITSTNNRLYVGWFGVLMIPTLLTATICFIIAFIAAPPVDIDGIREPVSGSLLYGNNIISG
AIVPTSNAIGLHFYPIWEASSLDEWLYNGGPYELIVFHFLIGIFCWMGRQWELSYRLGMRPWICVAYSAPVAAATSVFLI
YPIGQGSFSDGMPLGISGTFNFMLVFQAEHNILMHPFHQLGVAGVFGGSLFCAMHGSLVTSSLVRETTEDESLNYGYKFG
QEQETYNIVAAHGYFGRLIWQYASFNNSRSLHFFLAAWPVVCIWFTALGISTMAFNLNGFNFNQSILDSHGRIVNTWADI
LNRANLGMEVMHERNAHNFPLDLASGEAVPVAMNAPAIHG
