# Supplementary material for: Compensatory Transcriptional Response of Fischerella thermalis to Thermal Damage of the Photosynthetic Electron Transfer Chain
Source: Molecules. 2022 Dec 3;27(23):8515. doi: 10.3390/molecules27238515 (PMC9740203; doi:10.3390/molecules27238515)
Supplement: Supplementary file 1 [file molecules-27-08515-s001.zip › alignments/D1int_sequences_cc_alig.fasta]

>WP_016878157.1
MTTILRRGERESLWDRFCEWITSTNNRLYIGWFGVLMIPTLLSATICFIIAFIAAPPVDI
DGIREPVSGSLIYGNNIITGAIVPTSNAIGLHFYPIWEAASLDEWLYNGGPYELIVFHFL
IGIFCWLGRQWELSYRLGMRPWICVAYSAPVAAATSVFLIYPIGQGSFSDGMPLGISGTF
NFMLVFQAEHNILMHPFHQLGVAGVFGGSLFCAMHGSLVTSSLIRETTEIESQNYGYKFG
QEQETYSIVAAHGYFGRLIWQYASFNNSRSLHFFLAAWPVVCIWFTALGISTMAFNLNGF
NFNQSILDSQGRVVNTWADVLNRANLGIEVMHERNAHNFPLDLAAGEAVPVAMSAPAING
>NWF60769.1
MTTILRRSESGSLWERFCEWITSTNNRLYIGWFGVLMIPTLLTATICFIIAFIAAPPVDI
DGIREPVSGSLLYGNNIITGAIVPTSNAIGLHFYPIWEAASLDEWLYNGGPYELIVFHFL
IGIFCWMGRQWELSYRLGMRPWICVAYSAPVAAATSVFLIYPIGQGSFSDGMPLGISGTF
NFMLVFQAEHNILMHPFHQLGVAGVFGGALFCAMHGSLVTSSLVRETTENESQNYGYKFG
QEHETYNIVAAHGYFGRLIWQYASFNNSRSLHFFLAAWPVVCIWLTALGISTMAFNLNGF
NFNQSILDSHGRVVNTWADVLNRANLGIEVMHERNAHNFPLDLAAGETVPVAMNAPVMNG
>WP_026735004.1
MTTILRRSESGSLWERFCEWITSTNNRLYIGWFGVLMIPTLLTATICFIIAFIAAPPVDI
DGIREPVSGSLLYGNNIITGAIVPTSNAIGLHFYPIWEAASLDEWLYNGGPYELIVFHFL
IGIFCWMGRQWELSYRLGMRPWICVAYSAPVAAATSVFLIYPIGQGSFSDGMPLGISGTF
NFMLVFQAEHNILMHPFHQLGVAGVFGGALFCAMHGSLVTSSLVRETTENESQNYGYKFG
QEHETYNIVAAHGYFGRLIWQYASFNNSRSLHFFLAAWPVVCIWLTALGISTMAFNLNGF
NFNQSILDSHGRVVNTWADVLNRANLGIEVMHERNAHNFPLDLAAGETVPVAMNAPVMNG
>WP_102175793.1
----------QKLF-RFSLRITS--NRLYIGWFGVLMIPTLLTATICFIIAFIAAPPVDI
DGIREPVSGSLLYGNNIISGAIVPTSNAIGLHFYPIWEASSLDEWLYNGGPYELIVFHFL
IGIFCWMGRQWELSYRLGMRPWICVAYSAPVAAATSVFLIYPIGQGSFSDGMPLGISGTF
NFMLVFQAEHNILMHPFHQLGVAGVFGGSLFCAMHGSLVTSSLVRETTENESVNYGYKFG
QEQETYNIVAAHGYFGRLIWQYASFNNSRSLHFFLAAWPVVCIWFTALGISTMAFNLNGF
NFNQSILDSHGRIVNTWADILNRANLGMEVMHERNAHNFPLDLASGEAVPVAMNAPAIHG
>WP_016865688.1
MTTTLTRGESGSLWDRFCEWITSTNNRLYVGWFGVLMIPTLLTATICFIIAFIAAPPVDI
DGIREPVSGSLLYGNNIISGAIVPTSNAIGLHFYPIWEASSLDEWLYNGGPYELIVFHFL
IGIFCWMGRQWELSYRLGMRPWICVAYSAPVAAATSVFLIYPIGQGSFSDGMPLGISGTF
NFMLVFQAEHNILMHPFHQLGVAGVFGGSLFCAMHGSLVTSSLVRETTEDESLNYGYKFG
QEQETYNIVAAHGYFGRLIWQYASFNNSRSLHFFLAAWPVVCIWFTALGISTMAFNLNGF
NFNQSILDSHGRIVNTWADILNRANLGMEVMHERNAHNFPLDLASGEAVPVAMNAPAIHG
>WP_016865688.1_2
MTTTLTRGESGSLWDRFCEWITSTNNRLYVGWFGVLMIPTLLTATICFIIAFIAAPPVDI
DGIREPVSGSLLYGNNIISGAIVPTSNAIGLHFYPIWEASSLDEWLYNGGPYELIVFHFL
IGIFCWMGRQWELSYRLGMRPWICVAYSAPVAAATSVFLIYPIGQGSFSDGMPLGISGTF
NFMLVFQAEHNILMHPFHQLGVAGVFGGSLFCAMHGSLVTSSLVRETTEDESLNYGYKFG
QEQETYNIVAAHGYFGRLIWQYASFNNSRSLHFFLAAWPVVCIWFTALGISTMAFNLNGF
NFNQSILDSHGRIVNTWADILNRANLGMEVMHERNAHNFPLDLASGEAVPVAMNAPAIHG
>WP_016865688.1_3
MTTTLTRGESGSLWDRFCEWITSTNNRLYVGWFGVLMIPTLLTATICFIIAFIAAPPVDI
DGIREPVSGSLLYGNNIISGAIVPTSNAIGLHFYPIWEASSLDEWLYNGGPYELIVFHFL
IGIFCWMGRQWELSYRLGMRPWICVAYSAPVAAATSVFLIYPIGQGSFSDGMPLGISGTF
NFMLVFQAEHNILMHPFHQLGVAGVFGGSLFCAMHGSLVTSSLVRETTEDESLNYGYKFG
QEQETYNIVAAHGYFGRLIWQYASFNNSRSLHFFLAAWPVVCIWFTALGISTMAFNLNGF
NFNQSILDSHGRIVNTWADILNRANLGMEVMHERNAHNFPLDLASGEAVPVAMNAPAIHG
>PMB46149.1
MTTTLTRGESGSLWDRFCEWITSTNNRLYIGWFGVLMIPTLLTATICFIIAFIAAPPVDI
DGIREPVSGSLLYGNNIISGAIVPTSNAIGLHFYPIWEASSLDEWLYNGGPYELIVFHFL
IGIFCWMGRQWELSYRLGMRPWICVAYSAPVAAATSVFLIYPIGQGSFSDGMPLGISGTF
NFMLVFQAEHNILMHPFHQLGVAGVFGGSLFCAMHGSLVTSSLVRETTENESQNYGYKFG
QEQETYSIVAAHGYFGRLIWQYASFNNSRSLHFFLAAWPVVCIWLTALGISTMAFNLNGF
NFNQSILDSHGRIVNTWADILNRANLGMEVMHERNAHNFPLDLASGEAVPVAMNAPAIHG
>WP_102206242.1
MTTTLTRGESGSLWDRFCEWITSTNNRLYIGWFGVLMIPTLLTATICFIIAFIAAPPVDI
DGIREPVSGSLLYGNNIITGAIVPTSNAIGLHFYPIWEASSLDEWLYNGGPYELIVFHFL
IGIFCWMGRQWELSYRLGMRPWICVAYSAPVAAATSVFLIYPIGQGSFSDGMPLGISGTF
NFMLVFQAEHNILMHPFHQLGVAGVFGGSLFCAMHGSLVTSSLVRETTENESQNYGYKFG
QEQETYSIVAAHGYFGRLIWQYASFNNSRSLHFFLAAWPVVCIWLTALGISTMAFNLNGF
NFNQSILDSHGRIVNTWADILNRANLGMEVMHERNAHNFPLDLASGEAVPVAMNAPAIHG
>WP_102171330.1
MTTTLTRGESGSLWDRFCEWITSTNNRLYIGWFGVLMIPTLLTATICFIIAFIAAPPVDI
DGIREPVSGSLLYGNNIISGAIVPTSNAIGLHFYPIWEASSLDEWLYNGGPYELIVFHFL
IGIFCWMGRQWELSYRLGMRPWICVAYSAPVAAATSVFLIYPIGQGSFSDGMPLGISGTF
NFMLVFQAEHNILMHPFHQLGVAGVFGGSLFCAMHGSLVTSSLVRETTENESVNYGYKFG
QQQETYNIVAAHGYFGRLIWQYASFNNSRSLHFFLAAWPVVCIWFTALGISTMAFNLNGF
NFNQSILDSHGRIVNTWADILNRANLGMEVMHERNAHNFPLDLASGEAVPVAMNAPAIHG
>WP_102166497.1
MTTTLTRGESGSLWDRFCEWITSTNNRLYIGWFGVLMIPTLLTATICFIIAFIAAPPVDI
DGIREPVSGSLLYGNNIISGAIVPTSNAIGLHFYPIWEASSLDEWLYNGGPYELIVFHFL
IGIFCWMGRQWELSYRLGMRPWICVAYSAPVAAATSVFLIYPIGQGSFSDGMPLGISGTF
NFMLVFQAEHNILMHPFHQLGVAGVFGGSLFCAMHGSLVTSSLVRETTENESVNYGYKFG
QEQETYSIVAAHGYFGRLIWQYASFNNSRSLHFFLAAWPVVCIWFTALGISTMAFNLNGF
NFNQSILDSHGRIVNTWADILNRANLGMEVMHERNAHNFPLDLASGEAVPVAMNAPAIHG
>WP_102166497.1_2
MTTTLTRGESGSLWDRFCEWITSTNNRLYIGWFGVLMIPTLLTATICFIIAFIAAPPVDI
DGIREPVSGSLLYGNNIISGAIVPTSNAIGLHFYPIWEASSLDEWLYNGGPYELIVFHFL
IGIFCWMGRQWELSYRLGMRPWICVAYSAPVAAATSVFLIYPIGQGSFSDGMPLGISGTF
NFMLVFQAEHNILMHPFHQLGVAGVFGGSLFCAMHGSLVTSSLVRETTENESVNYGYKFG
QEQETYSIVAAHGYFGRLIWQYASFNNSRSLHFFLAAWPVVCIWFTALGISTMAFNLNGF
NFNQSILDSHGRIVNTWADILNRANLGMEVMHERNAHNFPLDLASGEAVPVAMNAPAIHG
>WP_102166497.1_3
MTTTLTRGESGSLWDRFCEWITSTNNRLYIGWFGVLMIPTLLTATICFIIAFIAAPPVDI
DGIREPVSGSLLYGNNIISGAIVPTSNAIGLHFYPIWEASSLDEWLYNGGPYELIVFHFL
IGIFCWMGRQWELSYRLGMRPWICVAYSAPVAAATSVFLIYPIGQGSFSDGMPLGISGTF
NFMLVFQAEHNILMHPFHQLGVAGVFGGSLFCAMHGSLVTSSLVRETTENESVNYGYKFG
QEQETYSIVAAHGYFGRLIWQYASFNNSRSLHFFLAAWPVVCIWFTALGISTMAFNLNGF
NFNQSILDSHGRIVNTWADILNRANLGMEVMHERNAHNFPLDLASGEAVPVAMNAPAIHG
>WP_102166497.1_4
MTTTLTRGESGSLWDRFCEWITSTNNRLYIGWFGVLMIPTLLTATICFIIAFIAAPPVDI
DGIREPVSGSLLYGNNIISGAIVPTSNAIGLHFYPIWEASSLDEWLYNGGPYELIVFHFL
IGIFCWMGRQWELSYRLGMRPWICVAYSAPVAAATSVFLIYPIGQGSFSDGMPLGISGTF
NFMLVFQAEHNILMHPFHQLGVAGVFGGSLFCAMHGSLVTSSLVRETTENESVNYGYKFG
QEQETYSIVAAHGYFGRLIWQYASFNNSRSLHFFLAAWPVVCIWFTALGISTMAFNLNGF
NFNQSILDSHGRIVNTWADILNRANLGMEVMHERNAHNFPLDLASGEAVPVAMNAPAIHG
>PMB02311.1
MTTTLTRGESGSLWDRFCEWITSTNNRLYIGWFGVLMIPTLLTATICFIIAFIAAPPVDI
DGIREPVSGSLLYGNNIITGAIVPTSNAIGLHFYPIWEASSLDEWLYNGGPYELIVFHFL
IGIFCWMGRQWELSYRLGMRPWICVAYSAPVAAATSVFLIYPIGQGSFSDGMPLGISGTF
NFMLVFQAEHNILMHPFHQLGVAGVFGGSLFCAMHGSLVTSSLVRETTENESVNYGYKFG
QEQETYNIVAAHGYFGRLIWQYASFNNSRSLHFFLAAWPVVCIWFTALGISTMAFNLNGF
NFNQSILDSHGRIVNTWADILNRANLGMEVMHERNAHNFPLDLASGEAVPVAMNAPAIHG
>WP_062249533.1
MTTTLTRGESGSLWDRFCEWITSTNNRLYIGWFGVLMIPTLLTATICFIIAFIAAPPVDI
DGIREPVSGSLLYGNNIITGAIVPTSNAIGLHFYPIWEASSLDEWLYNGGPYELIVFHFL
IGIFCWMGRQWELSYRLGMRPWICVAYSAPVAAATSVFLIYPIGQGSFSDGMPLGISGTF
NFMLVFQAEHNILMHPFHQLGVAGVFGGSLFCAMHGSLVTSSLVRETTENESVNYGYKFG
QEQETYNIVAAHGYFGRLIWQYASFNNSRSLHFFLAAWPVVCIWFTALGISTMAFNLNGF
NFNQSILDSHGRIVNTWADILNRANLGMEVMHERNAHNFPLDLASGEAVPVAMNAPAIHG
>WP_062249533.1_2
MTTTLTRGESGSLWDRFCEWITSTNNRLYIGWFGVLMIPTLLTATICFIIAFIAAPPVDI
DGIREPVSGSLLYGNNIITGAIVPTSNAIGLHFYPIWEASSLDEWLYNGGPYELIVFHFL
IGIFCWMGRQWELSYRLGMRPWICVAYSAPVAAATSVFLIYPIGQGSFSDGMPLGISGTF
NFMLVFQAEHNILMHPFHQLGVAGVFGGSLFCAMHGSLVTSSLVRETTENESVNYGYKFG
QEQETYNIVAAHGYFGRLIWQYASFNNSRSLHFFLAAWPVVCIWFTALGISTMAFNLNGF
NFNQSILDSHGRIVNTWADILNRANLGMEVMHERNAHNFPLDLASGEAVPVAMNAPAIHG
>WP_062249533.1_3
MTTTLTRGESGSLWDRFCEWITSTNNRLYIGWFGVLMIPTLLTATICFIIAFIAAPPVDI
DGIREPVSGSLLYGNNIITGAIVPTSNAIGLHFYPIWEASSLDEWLYNGGPYELIVFHFL
IGIFCWMGRQWELSYRLGMRPWICVAYSAPVAAATSVFLIYPIGQGSFSDGMPLGISGTF
NFMLVFQAEHNILMHPFHQLGVAGVFGGSLFCAMHGSLVTSSLVRETTENESVNYGYKFG
QEQETYNIVAAHGYFGRLIWQYASFNNSRSLHFFLAAWPVVCIWFTALGISTMAFNLNGF
NFNQSILDSHGRIVNTWADILNRANLGMEVMHERNAHNFPLDLASGEAVPVAMNAPAIHG
>PMB03851.1
MTTTLTRGESGSLWDRFCEWITSTNNRLYIGWFGVLMIPTLLTATICFIIAFIAAPPVDI
DGIREPVSGSLLYGNNIISGAIVPTSNAIGLHFYPIWEASSLDEWLYNGGPYELIVFHFL
IGIFCWMGRQWELSYRLGMRPWICVAYSAPVAAATSVFLIYPIGQGSFSDGMPLGISGTF
NFMLVFQAEHNILMHPFHQLGVAGVFGGSLFCAMHGSLVTSSLVRETTENESVNYGYKFG
QEQETYNIVAAHGYFGRLIWQYASFNNSRSLHFFLAAWPVVCIWFTALGISTMAFNLNGF
NFNQSILDSHGRIVNTWADILNRANLGMEVMHERNAHNFPLDLASGEAVPVAMNAPAIHG
>MBF2060848.1
MTTTLTRGESGSLWDRFCEWITSTNNRLYIGWFGVLMIPTLLTATICFIIAFIAAPPVDI
DGIREPVSGSLLYGNNIISGAIVPTSNAIGLHFYPIWEASSLDEWLYNGGPYELIVFHFL
IGIFCWMGRQWELSYRLGMRPWICVAYSAPVAAATSVFLIYPIGQGSFSDGMPLGISGTF
NFMLVFQAEHNILMHPFHQLGVAGVFGGSLFCAMHGSLVTSSLVRETTENESVNYGYKFG
QEQETYNIVAAHGYFGRLIWQYASFNNSRSLHFFLAAWPVVCIWFTALGISTMAFNLNGF
NFNQSILDSHGRIVNTWADILNRANLGMEVMHERNAHNFPLDLASGEAVPVAMNAPAIHG
>MBF1990949.1
MTTTLTRGESGSLWDRFCEWITSTNNRLYIGWFGVLMIPTLLTATICFIIAFIAAPPVDI
DGIREPVSGSLLYGNNIISGAIVPTSNAIGLHFYPIWEASSLDEWLYNGGPYELIVFHFL
IGIFCWMGRQWELSYRLGMRPWICVAYSAPVAAATSVFLIYPIGQGSFSDGMPLGISGTF
NFMLVFQAEHNILMHPFHQLGVAGVFGGSLFCAMHGSLVTSSLVRETTENESVNYGYKFG
QEQETYNIVAAHGYFGRLIWQYASFNNSRSLHFFLAAWPVVCIWFTALGISTMAFNLNGF
NFNQSILDSHGRIVNTWADILNRANLGMEVMHERNAHNFPLDLASGEAVPVAMNAPAIHG
>MBF2070035.1
MTTTLTRGESGSLWDRFCEWITSTNNRLYIGWFGVLMIPTLLTATICFIIAFIAAPPVDI
DGIREPVSGSLLYGNNIISGAIVPTSNAIGLHFYPIWEASSLDEWLYNGGPYELIVFHFL
IGIFCWMGRQWELSYRLGMRPWICVAYSAPVAAATSVFLIYPIGQGSFSDGMPLGISGTF
NFMLVFQAEHNILMHPFHQLGVAGVFGGSLFCAMHGSLVTSSLVRETTENESVNYGYKFG
QEQETYNIVAAHGYFGRLIWQYASFNNSRSLHFFLAAWPVVCIWFTALGISTMAFNLNGF
NFNQSILDSHGRIVNTWADILNRANLGMEVMHERNAHNFPLDLASGEAVPVAMNAPAIHG
>WP_026086318.1
MTTTLTRGESGSLWDRFCEWITSTNNRLYIGWFGVLMIPTLLTATICFIIAFIAAPPVDI
DGIREPVSGSLLYGNNIISGAIVPTSNAIGLHFYPIWEASSLDEWLYNGGPYELIVFHFL
IGIFCWMGRQWELSYRLGMRPWICVAYSAPVAAATSVFLIYPIGQGSFSDGMPLGISGTF
NFMLVFQAEHNILMHPFHQLGVAGVFGGSLFCAMHGSLVTSSLVRETTENESVNYGYKFG
QEQETYNIVAAHGYFGRLIWQYASFNNSRSLHFFLAAWPVVCIWFTALGISTMAFNLNGF
NFNQSILDSHGRIVNTWADILNRANLGMEVMHERNAHNFPLDLASGEAVPVAMNAPAIHG
>WP_026086318.1_2
MTTTLTRGESGSLWDRFCEWITSTNNRLYIGWFGVLMIPTLLTATICFIIAFIAAPPVDI
DGIREPVSGSLLYGNNIISGAIVPTSNAIGLHFYPIWEASSLDEWLYNGGPYELIVFHFL
IGIFCWMGRQWELSYRLGMRPWICVAYSAPVAAATSVFLIYPIGQGSFSDGMPLGISGTF
NFMLVFQAEHNILMHPFHQLGVAGVFGGSLFCAMHGSLVTSSLVRETTENESVNYGYKFG
QEQETYNIVAAHGYFGRLIWQYASFNNSRSLHFFLAAWPVVCIWFTALGISTMAFNLNGF
NFNQSILDSHGRIVNTWADILNRANLGMEVMHERNAHNFPLDLASGEAVPVAMNAPAIHG
>WP_026086318.1_3
MTTTLTRGESGSLWDRFCEWITSTNNRLYIGWFGVLMIPTLLTATICFIIAFIAAPPVDI
DGIREPVSGSLLYGNNIISGAIVPTSNAIGLHFYPIWEASSLDEWLYNGGPYELIVFHFL
IGIFCWMGRQWELSYRLGMRPWICVAYSAPVAAATSVFLIYPIGQGSFSDGMPLGISGTF
NFMLVFQAEHNILMHPFHQLGVAGVFGGSLFCAMHGSLVTSSLVRETTENESVNYGYKFG
QEQETYNIVAAHGYFGRLIWQYASFNNSRSLHFFLAAWPVVCIWFTALGISTMAFNLNGF
NFNQSILDSHGRIVNTWADILNRANLGMEVMHERNAHNFPLDLASGEAVPVAMNAPAIHG
>WP_026086318.1_4
MTTTLTRGESGSLWDRFCEWITSTNNRLYIGWFGVLMIPTLLTATICFIIAFIAAPPVDI
DGIREPVSGSLLYGNNIISGAIVPTSNAIGLHFYPIWEASSLDEWLYNGGPYELIVFHFL
IGIFCWMGRQWELSYRLGMRPWICVAYSAPVAAATSVFLIYPIGQGSFSDGMPLGISGTF
NFMLVFQAEHNILMHPFHQLGVAGVFGGSLFCAMHGSLVTSSLVRETTENESVNYGYKFG
QEQETYNIVAAHGYFGRLIWQYASFNNSRSLHFFLAAWPVVCIWFTALGISTMAFNLNGF
NFNQSILDSHGRIVNTWADILNRANLGMEVMHERNAHNFPLDLASGEAVPVAMNAPAIHG
>WP_026086318.1_5
MTTTLTRGESGSLWDRFCEWITSTNNRLYIGWFGVLMIPTLLTATICFIIAFIAAPPVDI
DGIREPVSGSLLYGNNIISGAIVPTSNAIGLHFYPIWEASSLDEWLYNGGPYELIVFHFL
IGIFCWMGRQWELSYRLGMRPWICVAYSAPVAAATSVFLIYPIGQGSFSDGMPLGISGTF
NFMLVFQAEHNILMHPFHQLGVAGVFGGSLFCAMHGSLVTSSLVRETTENESVNYGYKFG
QEQETYNIVAAHGYFGRLIWQYASFNNSRSLHFFLAAWPVVCIWFTALGISTMAFNLNGF
NFNQSILDSHGRIVNTWADILNRANLGMEVMHERNAHNFPLDLASGEAVPVAMNAPAIHG
>WP_026086318.1_6
MTTTLTRGESGSLWDRFCEWITSTNNRLYIGWFGVLMIPTLLTATICFIIAFIAAPPVDI
DGIREPVSGSLLYGNNIISGAIVPTSNAIGLHFYPIWEASSLDEWLYNGGPYELIVFHFL
IGIFCWMGRQWELSYRLGMRPWICVAYSAPVAAATSVFLIYPIGQGSFSDGMPLGISGTF
NFMLVFQAEHNILMHPFHQLGVAGVFGGSLFCAMHGSLVTSSLVRETTENESVNYGYKFG
QEQETYNIVAAHGYFGRLIWQYASFNNSRSLHFFLAAWPVVCIWFTALGISTMAFNLNGF
NFNQSILDSHGRIVNTWADILNRANLGMEVMHERNAHNFPLDLASGEAVPVAMNAPAIHG
>WP_026086318.1_7
MTTTLTRGESGSLWDRFCEWITSTNNRLYIGWFGVLMIPTLLTATICFIIAFIAAPPVDI
DGIREPVSGSLLYGNNIISGAIVPTSNAIGLHFYPIWEASSLDEWLYNGGPYELIVFHFL
IGIFCWMGRQWELSYRLGMRPWICVAYSAPVAAATSVFLIYPIGQGSFSDGMPLGISGTF
NFMLVFQAEHNILMHPFHQLGVAGVFGGSLFCAMHGSLVTSSLVRETTENESVNYGYKFG
QEQETYNIVAAHGYFGRLIWQYASFNNSRSLHFFLAAWPVVCIWFTALGISTMAFNLNGF
NFNQSILDSHGRIVNTWADILNRANLGMEVMHERNAHNFPLDLASGEAVPVAMNAPAIHG
>WP_026086318.1_8
MTTTLTRGESGSLWDRFCEWITSTNNRLYIGWFGVLMIPTLLTATICFIIAFIAAPPVDI
DGIREPVSGSLLYGNNIISGAIVPTSNAIGLHFYPIWEASSLDEWLYNGGPYELIVFHFL
IGIFCWMGRQWELSYRLGMRPWICVAYSAPVAAATSVFLIYPIGQGSFSDGMPLGISGTF
NFMLVFQAEHNILMHPFHQLGVAGVFGGSLFCAMHGSLVTSSLVRETTENESVNYGYKFG
QEQETYNIVAAHGYFGRLIWQYASFNNSRSLHFFLAAWPVVCIWFTALGISTMAFNLNGF
NFNQSILDSHGRIVNTWADILNRANLGMEVMHERNAHNFPLDLASGEAVPVAMNAPAIHG
>WP_026086318.1_9
MTTTLTRGESGSLWDRFCEWITSTNNRLYIGWFGVLMIPTLLTATICFIIAFIAAPPVDI
DGIREPVSGSLLYGNNIISGAIVPTSNAIGLHFYPIWEASSLDEWLYNGGPYELIVFHFL
IGIFCWMGRQWELSYRLGMRPWICVAYSAPVAAATSVFLIYPIGQGSFSDGMPLGISGTF
NFMLVFQAEHNILMHPFHQLGVAGVFGGSLFCAMHGSLVTSSLVRETTENESVNYGYKFG
QEQETYNIVAAHGYFGRLIWQYASFNNSRSLHFFLAAWPVVCIWFTALGISTMAFNLNGF
NFNQSILDSHGRIVNTWADILNRANLGMEVMHERNAHNFPLDLASGEAVPVAMNAPAIHG
>WP_026086318.1_10
MTTTLTRGESGSLWDRFCEWITSTNNRLYIGWFGVLMIPTLLTATICFIIAFIAAPPVDI
DGIREPVSGSLLYGNNIISGAIVPTSNAIGLHFYPIWEASSLDEWLYNGGPYELIVFHFL
IGIFCWMGRQWELSYRLGMRPWICVAYSAPVAAATSVFLIYPIGQGSFSDGMPLGISGTF
NFMLVFQAEHNILMHPFHQLGVAGVFGGSLFCAMHGSLVTSSLVRETTENESVNYGYKFG
QEQETYNIVAAHGYFGRLIWQYASFNNSRSLHFFLAAWPVVCIWFTALGISTMAFNLNGF
NFNQSILDSHGRIVNTWADILNRANLGMEVMHERNAHNFPLDLASGEAVPVAMNAPAIHG
>WP_026086318.1_11
MTTTLTRGESGSLWDRFCEWITSTNNRLYIGWFGVLMIPTLLTATICFIIAFIAAPPVDI
DGIREPVSGSLLYGNNIISGAIVPTSNAIGLHFYPIWEASSLDEWLYNGGPYELIVFHFL
IGIFCWMGRQWELSYRLGMRPWICVAYSAPVAAATSVFLIYPIGQGSFSDGMPLGISGTF
NFMLVFQAEHNILMHPFHQLGVAGVFGGSLFCAMHGSLVTSSLVRETTENESVNYGYKFG
QEQETYNIVAAHGYFGRLIWQYASFNNSRSLHFFLAAWPVVCIWFTALGISTMAFNLNGF
NFNQSILDSHGRIVNTWADILNRANLGMEVMHERNAHNFPLDLASGEAVPVAMNAPAIHG
>WP_026086318.1_12
MTTTLTRGESGSLWDRFCEWITSTNNRLYIGWFGVLMIPTLLTATICFIIAFIAAPPVDI
DGIREPVSGSLLYGNNIISGAIVPTSNAIGLHFYPIWEASSLDEWLYNGGPYELIVFHFL
IGIFCWMGRQWELSYRLGMRPWICVAYSAPVAAATSVFLIYPIGQGSFSDGMPLGISGTF
NFMLVFQAEHNILMHPFHQLGVAGVFGGSLFCAMHGSLVTSSLVRETTENESVNYGYKFG
QEQETYNIVAAHGYFGRLIWQYASFNNSRSLHFFLAAWPVVCIWFTALGISTMAFNLNGF
NFNQSILDSHGRIVNTWADILNRANLGMEVMHERNAHNFPLDLASGEAVPVAMNAPAIHG
>WP_026086318.1_13
MTTTLTRGESGSLWDRFCEWITSTNNRLYIGWFGVLMIPTLLTATICFIIAFIAAPPVDI
DGIREPVSGSLLYGNNIISGAIVPTSNAIGLHFYPIWEASSLDEWLYNGGPYELIVFHFL
IGIFCWMGRQWELSYRLGMRPWICVAYSAPVAAATSVFLIYPIGQGSFSDGMPLGISGTF
NFMLVFQAEHNILMHPFHQLGVAGVFGGSLFCAMHGSLVTSSLVRETTENESVNYGYKFG
QEQETYNIVAAHGYFGRLIWQYASFNNSRSLHFFLAAWPVVCIWFTALGISTMAFNLNGF
NFNQSILDSHGRIVNTWADILNRANLGMEVMHERNAHNFPLDLASGEAVPVAMNAPAIHG
>WP_026086318.1_14
MTTTLTRGESGSLWDRFCEWITSTNNRLYIGWFGVLMIPTLLTATICFIIAFIAAPPVDI
DGIREPVSGSLLYGNNIISGAIVPTSNAIGLHFYPIWEASSLDEWLYNGGPYELIVFHFL
IGIFCWMGRQWELSYRLGMRPWICVAYSAPVAAATSVFLIYPIGQGSFSDGMPLGISGTF
NFMLVFQAEHNILMHPFHQLGVAGVFGGSLFCAMHGSLVTSSLVRETTENESVNYGYKFG
QEQETYNIVAAHGYFGRLIWQYASFNNSRSLHFFLAAWPVVCIWFTALGISTMAFNLNGF
NFNQSILDSHGRIVNTWADILNRANLGMEVMHERNAHNFPLDLASGEAVPVAMNAPAIHG
>WP_026086318.1_15
MTTTLTRGESGSLWDRFCEWITSTNNRLYIGWFGVLMIPTLLTATICFIIAFIAAPPVDI
DGIREPVSGSLLYGNNIISGAIVPTSNAIGLHFYPIWEASSLDEWLYNGGPYELIVFHFL
IGIFCWMGRQWELSYRLGMRPWICVAYSAPVAAATSVFLIYPIGQGSFSDGMPLGISGTF
NFMLVFQAEHNILMHPFHQLGVAGVFGGSLFCAMHGSLVTSSLVRETTENESVNYGYKFG
QEQETYNIVAAHGYFGRLIWQYASFNNSRSLHFFLAAWPVVCIWFTALGISTMAFNLNGF
NFNQSILDSHGRIVNTWADILNRANLGMEVMHERNAHNFPLDLASGEAVPVAMNAPAIHG
>WP_026086318.1_16
MTTTLTRGESGSLWDRFCEWITSTNNRLYIGWFGVLMIPTLLTATICFIIAFIAAPPVDI
DGIREPVSGSLLYGNNIISGAIVPTSNAIGLHFYPIWEASSLDEWLYNGGPYELIVFHFL
IGIFCWMGRQWELSYRLGMRPWICVAYSAPVAAATSVFLIYPIGQGSFSDGMPLGISGTF
NFMLVFQAEHNILMHPFHQLGVAGVFGGSLFCAMHGSLVTSSLVRETTENESVNYGYKFG
QEQETYNIVAAHGYFGRLIWQYASFNNSRSLHFFLAAWPVVCIWFTALGISTMAFNLNGF
NFNQSILDSHGRIVNTWADILNRANLGMEVMHERNAHNFPLDLASGEAVPVAMNAPAIHG
>WP_026086318.1_17
MTTTLTRGESGSLWDRFCEWITSTNNRLYIGWFGVLMIPTLLTATICFIIAFIAAPPVDI
DGIREPVSGSLLYGNNIISGAIVPTSNAIGLHFYPIWEASSLDEWLYNGGPYELIVFHFL
IGIFCWMGRQWELSYRLGMRPWICVAYSAPVAAATSVFLIYPIGQGSFSDGMPLGISGTF
NFMLVFQAEHNILMHPFHQLGVAGVFGGSLFCAMHGSLVTSSLVRETTENESVNYGYKFG
QEQETYNIVAAHGYFGRLIWQYASFNNSRSLHFFLAAWPVVCIWFTALGISTMAFNLNGF
NFNQSILDSHGRIVNTWADILNRANLGMEVMHERNAHNFPLDLASGEAVPVAMNAPAIHG
>WP_026086318.1_18
MTTTLTRGESGSLWDRFCEWITSTNNRLYIGWFGVLMIPTLLTATICFIIAFIAAPPVDI
DGIREPVSGSLLYGNNIISGAIVPTSNAIGLHFYPIWEASSLDEWLYNGGPYELIVFHFL
IGIFCWMGRQWELSYRLGMRPWICVAYSAPVAAATSVFLIYPIGQGSFSDGMPLGISGTF
NFMLVFQAEHNILMHPFHQLGVAGVFGGSLFCAMHGSLVTSSLVRETTENESVNYGYKFG
QEQETYNIVAAHGYFGRLIWQYASFNNSRSLHFFLAAWPVVCIWFTALGISTMAFNLNGF
NFNQSILDSHGRIVNTWADILNRANLGMEVMHERNAHNFPLDLASGEAVPVAMNAPAIHG
>WP_026086318.1_19
MTTTLTRGESGSLWDRFCEWITSTNNRLYIGWFGVLMIPTLLTATICFIIAFIAAPPVDI
DGIREPVSGSLLYGNNIISGAIVPTSNAIGLHFYPIWEASSLDEWLYNGGPYELIVFHFL
IGIFCWMGRQWELSYRLGMRPWICVAYSAPVAAATSVFLIYPIGQGSFSDGMPLGISGTF
NFMLVFQAEHNILMHPFHQLGVAGVFGGSLFCAMHGSLVTSSLVRETTENESVNYGYKFG
QEQETYNIVAAHGYFGRLIWQYASFNNSRSLHFFLAAWPVVCIWFTALGISTMAFNLNGF
NFNQSILDSHGRIVNTWADILNRANLGMEVMHERNAHNFPLDLASGEAVPVAMNAPAIHG
>WP_026086318.1_20
MTTTLTRGESGSLWDRFCEWITSTNNRLYIGWFGVLMIPTLLTATICFIIAFIAAPPVDI
DGIREPVSGSLLYGNNIISGAIVPTSNAIGLHFYPIWEASSLDEWLYNGGPYELIVFHFL
IGIFCWMGRQWELSYRLGMRPWICVAYSAPVAAATSVFLIYPIGQGSFSDGMPLGISGTF
NFMLVFQAEHNILMHPFHQLGVAGVFGGSLFCAMHGSLVTSSLVRETTENESVNYGYKFG
QEQETYNIVAAHGYFGRLIWQYASFNNSRSLHFFLAAWPVVCIWFTALGISTMAFNLNGF
NFNQSILDSHGRIVNTWADILNRANLGMEVMHERNAHNFPLDLASGEAVPVAMNAPAIHG
>WP_096674567.1
MTTTLTKGESGSLWDRFCQWITSTENRLYVGWFGVLMIPTLLTATICFIIAFIAAPPVDI
DGIREPVSGSLLYGNNIITGAIVPTSNAIGLHFYPIWEASSMDEWLYNGGPYELIVFHFL
IGIFCWMGRQWELSYRLGMRPWICVAYSAPVAAATSVFLIYPIGQGSFSDGMPLGISGTF
NFMLVFQAEHNILMHPFHQLGVAGVFGGALFCAMHGSLVTSSLVRETTENESLNYGYKFG
QEQETYSIVAAHGYFGRLIWQYASFNNSRSLHFFLGAWPVVCIWLTALGISTMAFNLNGF
NFNQSILDSQGRTVNTWADVLNRANLGIEVMHERNAHNFPLDLAALDAIPLAIN-----G
>WP_016859631.1
MTTTLTKGESVSLWDRFCQWITSTENRLYVGWFGVLMVPTLLTATICFIIAFIAAPPVDI
DGIREPVSGSLLYGNNIITGAIVPTSNAIGLHFYPIWEASSMDEWLYNGGPYELIVFHFL
IGIFCWMGRQWELSYRLGMRPWICVAYSAPVAAATSVFLIYPIGQGSFSDGMPLGISGTF
NFMLVFQAEHNILMHPFHQLGVAGVFGGSLFCAMHGSLVTSSLVRETTENESLNYGYKFG
QEQETYSIVAAHGYFGRLIWQYASFNNSRSLHFFLGAWPVVCIWLTALGISTMAFNLNGF
NFNQSILDSQGRTVNTWADILNRANLGIEVMHERNAHNFPLDLASGEIVPVAMNAPVIHG
>WP_026720944.1
MTTTLTKGESGSLWDRFCQWITSTNNRLYIGWFGVLMIPTLLTATICFIIGFIAAPPVDI
DGIREPVSGSLLYGNNIITGAIVPTSNAIGLHFYPIWEASSMDEWLYNGGLYELIIFHFL
IGIFCWMGRQWELSYRLGMRPWICVAYSAPVAAATSVFLIYPIGQGSFSDGMPLGISGTF
NFMLVFQAEHNILMHPFHQLGVAGVFGGALFCAMHGSLVTSSLVRETTENESLNYGYKFG
QEQETYSIVAAHGYFGRLIWQYASFNNSRSLHFFLGAWPVVCIWLTALGISTMAFNLNGF
NFNQSILDSQGRTVNTWADVLNRANLGIEVMHERNAHNFPLDLASGEAVPVAMNAPAIHG
>WP_053456536.1
MTTTLTKGESGSLWDRFCQWITSTNNRLYIGWFGVLMIPTLLTATICFIIGFIAAPPVDI
DGIREPVSGSLLYGNNIITGAIVPTSNAIGLHFYPIWEASSMDEWLYNGGPYELIIFHFL
IGIFCWMGRQWELSYRLGMRPWICVAYSAPVAAATSVFLIYPIGQGSFSDGMPLGISGTF
NFMLVFQAEHNILMHPFHQLGVAGVFGGALFCAMHGSLVTSSLVRETTENESLNYGYKFG
QEQETYSIVAAHGYFGRLIWQYASFNNSRSLHFFLGAWPVVCIWLTALGISTMAFNLNGF
NFNQSILDSQGRTVNTWADVLNRANLGIEVMHERNAHNFPLDLASGEAVPVAMNAPAIHG
