# Supplementary material for: Compensatory Transcriptional Response of Fischerella thermalis to Thermal Damage of the Photosynthetic Electron Transfer Chain
Source: Molecules. 2022 Dec 3;27(23):8515. doi: 10.3390/molecules27238515 (PMC9740203; doi:10.3390/molecules27238515)
Supplement: Supplementary file 1 [file molecules-27-08515-s001.zip › alignments/G1_list.txt]

WP_219723245.1
WP_219723245.1
WP_219723245.1
WP_219723245.1
WP_219723245.1
WP_219723245.1
WP_219723245.1
WP_219723245.1
WP_219723245.1
WP_219723245.1
WP_219723245.1
WP_219723245.1
WP_219723245.1
WP_219723245.1
WP_219723245.1
WP_219723245.1
WP_219723245.1
WP_062250560.1
WP_062250560.1
WP_062250560.1
WP_050815567.1
WP_050815567.1
WP_051035572.1
WP_051035572.1
MBF1988144.1
MBF2061449.1
MBF2069918.1
NWF60083.1
PMB03174.1
PMB12871.1
PMB52540.1
WP_016868706.1
WP_016873418.1
WP_051023754.1
WP_051470119.1
WP_096680229.1
WP_102146656.1
WP_102166753.1
WP_219723996.1
WP_219724634.1
WP_219724697.1
WP_219725089.1
