# Supplementary material for: Compensatory Transcriptional Response of Fischerella thermalis to Thermal Damage of the Photosynthetic Electron Transfer Chain
Source: Molecules. 2022 Dec 3;27(23):8515. doi: 10.3390/molecules27238515 (PMC9740203; doi:10.3390/molecules27238515)
Supplement: Supplementary file 1 [file molecules-27-08515-s001.zip › alignments/G1_sequences_cc.faa]

>PMB52540.1
MKLESDHVIATSDSSNYTSEPTANKLSERRKKVNYWEKFCSWVTSTENRLYVGWFGVLMIPCILTATTVFIIAIIAAPPV
DMDGIGAPISGSILSGNNIITAAVVPTSAAIGLHFYPIWEAASIDEWLYNGGPYQMIVLHFLIGIIAYQDREWELSYRLG
MRPWISLAFTAPVAAAVSVLLIYPVGQGSLSAGMPLGISGTFHFMLQFQADHNILMNPLHQLGVIGVLGGAFAAAMHGSL
VTSTLIRNHNHSESESINKGYKLGQQHPTYNFRSAQVYLWHLIWHRVSFPNSRKLHFFLAALPVAGIWSAALGVDIAAFD
FDYLQFHQPEIKSQGQIIHTWADTIDWASLGIKILDERHIYDFPENLTAGEVVPWK
>PMB03174.1
MKLESDHVIATSDSSNYTSEPTANKLSERRKKVNYWEKFCSWVTSTENRLYVGWFGVLMIPCILTATTVFIIAIIAAPPV
DMDGIGAPISGSILSGNNIITAAVVPTSAAIGLHFYPIWQAASIDEWLYNGGPYQMIVLHFLIGIIAYQDREWELSYRLG
MRPWISLAFTAPVAAAVSVLLIYPVGQGSLSAGMPLGISGTFHFMLQFQADHNILMNPLHQLGVIGVLGGAFAAAMHGSL
VTSTLIRSHNHSESESINKGYKLGQQHPTYNFRSAQVYLWHLIWHRVSFPNSRKLHFFLAALPVAGIWSAALGVDIAAFD
FDYLQFHQPEIKTQGLIIHTWADTIDWASLGIKILDERHIYDFPENLTAGEVVPWK
>PMB12871.1
MKLESDHVIATSDSSNYTSEPTANKLSERRKKVNHWEKFCSWVTSTENRLYVGWFGVLMIPCILTATTVFIIAIIAAPPV
DMDGIGAPISGSILSGNNIITAAVVPTSAAIGLHFYPIWEAVSIDEWLYNGGPYQMIVLHFLIGIIAYQDREWELSYRLG
MRPWISLAFTAPVAAAVSVLLIYPVGQGSLSAGMPLGISGTFHFMLQFQADHNILMSPLHQLGVIGVLGGAFAAAMHGSL
VTSTLIRSHNHSESESINKGYKLGQQHPTYNFRSAQVYLWHLIWHRVSFPNSRTLHFFLAALPVAGIWSAALGVDIAAFD
FDYLQFHQPEIKSQGQIIHTWADTIDWASLGIKILDERHIYDFPENLTAGEVVPWK
>NWF60083.1
MKLESDHVIATSDSSDYTSEPTANKLSERRKKVNHWEKFCSWVTSTENRLYIGWFGVLMIPCILTATTVFIIAIIAAPPV
DMDGIGAPISGSILSGNNIITAAVVPTSAAIGLHFYPIWEAASLDEWLYNGGPYQMIVLHFLIGIIAYQDREWELSYRLG
MRPWVSLAFTAPVAAAVSVLLIYPVGQGSLSAGMPLGISGTFHFMLQFQADHNILMSPLHQLGVIGVLGGAFAAAMHGSL
VTSTLIRSHNHSEPESINKGYKLGQQHPTYNFRFAQVYLWHLIWHRVSFPNSRTLHFFLAALPVAGIWSAALGVDIAAFD
FDYLQFHQPEIKSQGQIIHTWADTIDWASLGIKILDERHIYDFPENLTAGEVVPWK
>MBF2061449.1
MKLESDHVIATSDSSNYTSEPTANKLSERRKKVNHWEKFCSWVTSTENRLYIGWFGVLMIPCILTATTVFIIAIIAAPPV
DMDGIGAPISGSILSGNNIITAAVVPTSAAIGLHFYPIWEAVSIDEWLYNGGPYQMIVLHFLIGIIAYQDREWELSYRLG
MRPWISLAFTAPVAAAVSVLLIYPVGQGSLSAGMPLGISGTFHFMLQFQADHNILMNPLHQLGVIGVLGGAFAAAMHGSL
VTSTLIRSYNHSESESINKGYKLGQQHPTYNFRSAQVYLWHLIWHRVSFPNSRKLHFFLAALPVAGIWSAALGVDIAAFD
FDYLQFHQPEIKSQGQPIHTWADTIDWASLGIKILDERHIYDFPENLTAGEVVPWK
>MBF1988144.1
MKLESDHVIATSDSSNYTSEPTANKLSERRKKVNHWEKFCSWVTSTENRLYIGWFGVLMIPCILTATTVFIIAIIAAPPV
DMDGIGAPISGSILSGNNIITAAVVPTSAAIGLHFYPIWEAVSIDEWLYNGGPYQMIVLHFLIGIIAYQDREWELSYRLG
MRPWISLAFTAPVAAAVSVLLIYPVGQGSLSAGMPLGISGTFHFMLQFQADHNILMNPLHQLGVIGVLGGAFAAAMHGSL
VTSTLIRSYNHSESESINKGYKLGQQHPTYNFRSAQVYLWHLIWHRVSFPNSRKLHFFLAALPVAGIWSAALGVDIAAFD
FDYLQFHQPEIKSQGQPIHTWADTIDWASLGIKILDERHIYDFPENLTAGEVVPWK
>MBF2069918.1
MKLESDHVIATSDSSNYTSEPTANKLSERRKKVNHWEKFCSWVTSTENRLYIGWFGVLMIPCILTATTVFIIAIIAAPPV
DMDGIGAPISGSILSGNNIITAAVVPTSAAIGLHFYPIWEAVSIDEWLYNGGPYQMIVLHFLIGIIAYQDREWELSYRLG
MRPWISLAFTAPVAAAVSVLLIYPVGQGSLSAGMPLGISGTFHFMLQFQADHNILMNPLHQLGVIGVLGGAFAAAMHGSL
VTSTLIRSYNHSESESINKGYKLGQQHPTYNFRSAQVYLWHLIWHRVSFPNSRKLHFFLAALPVAGIWSAALGVDIAAFD
FDYLQFHQPEIKSQGQPIHTWADTIDWASLGIKILDERHIYDFPENLTAGEVVPWK
>WP_050815567.1
MATSDSSNYTSEPTANKLSERRKKVNHWEKFCSWVTSTENRLYVGWFGVLMIPCILTATTVFIIAIIAAPPVDMDGIGAP
ISGSILSGNNIITAAVVPTSAAIGLHFYPIWEAASIDEWLYNGGPYQMIVLHFLIGIIAYQDREWELSYRLGMRPWISLA
FTAPVAASVSVLLVYPVGQGSLSAGMPLGISGTFHFMLQFQADHNILMNPLHQLGVIGVLGGAFAAAMHGSLVTSTLIRS
HNHSESESINKGYKLGQQHPTYNFRSAQVYLWHLIWHRVSFPNSRKLHFFLAALPVAGIWSAALGVDIAAFDFDYLQFHQ
PEIKSQGQLIHTWADTIDWASLGIKILDERHIYDFPENLTAGEVVPWK
>WP_051035572.1
MATSDSSNYTSEPTANKLSERRKKVNHWEKFCSWVTSTENRLYVGWFGVLMIPCILTATTVFIIAIIAAPPVDMDGIGAP
ISGSILSGNNIITAAVVPTSAAIGLHFYPIWEATSIDEWLYNGGPYQMIVLHFLIGIIAYQDREWELSYRLGMRPWISLA
FTAPVAASVSVLLIYPVGQGSLSAGMPLGISGTFHFMLQFQADHNILMNPLHQLGVIGVLGGAFAAAMHGSLVTSTLIRS
HNHSESESINKGYKLGQKHPTYNFRFAQIYLWHLIWHRVSFPNSRKLHFFLAALPVAGIWSAALGVDIAAFDFDYLQFHQ
PEIKSQGQIIHTWADTIDWASLGIKILDERHIYDFPENLTAGEVVPWK
>WP_051023754.1
MATSDSSNYTSEPTANKLSERRKKVNHWEKFCSWVTSTENRLYVGWFGVLMIPCILTATTVFIIAIIAAPPVDMDGIGAP
ISGSILSGNNIITAAVVPTSAAIGLHFYPIWEAVSIDEWLYNGGPYQMIVLHFLIGIIAYQDREWELSYRLGMRPWISLA
FTAPVAAAVSVLLIYPVGQGSLSAGMPLGISGTFHFMLQFQADHNILMSPLHQLGVIGVLGGAFAAAMHGSLVTSTLIRS
HNHSESESINKGYKLGQQHPTYNFRSAQVYLWHLIWHRVSFPNSRKLHFFLAALPVAGIWSAALGVDIAAFDFDYLQFHQ
PEIKSQGQIIHTWADTIDWASLGIKILDERHIYDFPENLTAGEVVPWK
>WP_016873418.1
MKLESDHVIATSDSSDYTSEPTANKLSKRRKKVNYWEKFCSWVTSTENRLYVGWFGVLMIPCVLTAATVFIIAIIAAPPV
DMDGIGVPISGSILSGNNIITAAVVPTSAAIGLHFYPIWEAASIDEWLYNGGPYQLIVLHFLIGIIAYQDREWELSYRLG
MRPWISLAFTAPVAASVSVLLIYPVGQGSLSAGMPLGISGTFHFMLQFQADHNILMSPLHQLGVIGVLGGAFAAAMHGSL
VTSTLIRSHNHSESESINKGYKLGQQHPTYNFRSAQVYLWHLIWQRVSFPNSRKLHFFLAALPVAGIWSAALGVDIAAFD
FDYLQFHQPELKSQGQIIHTWADTIDWASLGIKVLDERHIYDFPENLTAGEVVPWK
>WP_051470119.1
MATSDSSDYTSEPTANKLSERRKKVNHWEKFCSWVTSTENRLYIGWFGVLMIPCILTATTVFIIAIIAAPPVDMDGIGAP
ISGSILSGNNIITAAVVPTSAAIGLHFYPIWEAASLDEWLYNGGPYQMIVLHFLIGIIAYQDREWELSYRLGMRPWVSLA
FTAPVAAAVSVLLIYPVGQGSLSAGMPLGISGTFHFMLQFQADHNILMSPLHQLGVIGVLGGAFAAAMHGSLVTSTLTRS
HNHSESESINKGYKLGQQHPTYNFRFAQVYLWHLIWHRVSFPNSRTLHFFLAALPVAGIWSAALGVDIAAFDFDYLQFHQ
PEIKSQGQIIHTWADTIDWASLGIKILDERHIYDFPENLTASEVVPWK
>WP_062250560.1
MATSDSSNYTSEPTANKLSERRKKVNHWEKFCSWVTSTENRLYVGWFGVLMIPCILTATTVFIIAIIAAPPVDMDGIGAP
ISGSILSGNNIITAAVVPTSAAIGLHFYPIWEAASIDEWLYNGGPYQMIVLHFLIGIIAYQDREWELSYRLGMRPWISLA
FTAPVAAAVSVLLIYPVGQGSLSAGMPLGISGTFHFMLQFQADHNILMNPLHQLGVIGVLGGAFAAAMHGSLVTSTLIRS
HNHSESESINKGYKLGQQHPTYNFRSAQVYLWHLIWHRVSFPNSRKLHFFLAALPVAGIWSAALGVDIAAFDFDYLQFHQ
PEIKSQGQIIHTWADTIDWASLGIKILDERHIYDFPENLTAGEVVPWK
>WP_062250560.1_2
MATSDSSNYTSEPTANKLSERRKKVNHWEKFCSWVTSTENRLYVGWFGVLMIPCILTATTVFIIAIIAAPPVDMDGIGAP
ISGSILSGNNIITAAVVPTSAAIGLHFYPIWEAASIDEWLYNGGPYQMIVLHFLIGIIAYQDREWELSYRLGMRPWISLA
FTAPVAAAVSVLLIYPVGQGSLSAGMPLGISGTFHFMLQFQADHNILMNPLHQLGVIGVLGGAFAAAMHGSLVTSTLIRS
HNHSESESINKGYKLGQQHPTYNFRSAQVYLWHLIWHRVSFPNSRKLHFFLAALPVAGIWSAALGVDIAAFDFDYLQFHQ
PEIKSQGQIIHTWADTIDWASLGIKILDERHIYDFPENLTAGEVVPWK
>WP_096680229.1
MKLESDHVIATSDNSNYTSEPTASKLSERRKKVNHWEIFCSWVTSTENRLYVGWFGVLMIPCILTATIVFIIAIIAAPPV
DMDGIGAPISGSILSGNNIITAAVVPTSAAIGLHFYPIWEAASIDEWLYNGGPYQMIVLHFLIGIIAYQDREWELSYRLG
MRPWISLAFTAPVAAAVSVLLIYPVGQGSLSAGMPLGISGTFYFMLQFQADHNILMSPLHSLGVIGVLGGAFAAAMHGSL
VTSTLTRSYNHSESESMNKGYKLGQQHPTYDFRSAQVYLWYLIWHHVSFPNSRKLHFFLAALPVAGIWSAALGVDIAAFD
FDYLQFRQPQINSQGHIIYTWADTIDWASLGIKVLDERHIYNFPENLTTGEVMPNKLAS
>WP_219723245.1
MATSDSSNYTSEPTANKLSERRKKVNHWEKFCSWVTSTENRLYVGWFGVLMIPCILTATTVFIIAIIAAPPVDMDGIGAP
ISGSILSGNNIITAAVVPTSAAIGLHFYPIWEAVSIDEWLYNGGPYQMIVLHFLIGIIAYQDREWELSYRLGMRPWISLA
FTAPVAAAVSVLLIYPVGQGSLSAGMPLGISGTFHFMLQFQADHNILMSPLHQLGVIGVLGGAFAAAMHGSLVTSTLIRS
HNHSESESINKGYKLGQQHPTYNFRFAQVYLWHLIWHRVSFPNSRTLHFFLAALPVAGIWSAALGVDIAAFDFDYLQFHQ
PEIKSQGQIIHTWADTIDWASLGIKILDERHIYDFPENLTAGEVVPWK
>WP_219723245.1_2
MATSDSSNYTSEPTANKLSERRKKVNHWEKFCSWVTSTENRLYVGWFGVLMIPCILTATTVFIIAIIAAPPVDMDGIGAP
ISGSILSGNNIITAAVVPTSAAIGLHFYPIWEAVSIDEWLYNGGPYQMIVLHFLIGIIAYQDREWELSYRLGMRPWISLA
FTAPVAAAVSVLLIYPVGQGSLSAGMPLGISGTFHFMLQFQADHNILMSPLHQLGVIGVLGGAFAAAMHGSLVTSTLIRS
HNHSESESINKGYKLGQQHPTYNFRFAQVYLWHLIWHRVSFPNSRTLHFFLAALPVAGIWSAALGVDIAAFDFDYLQFHQ
PEIKSQGQIIHTWADTIDWASLGIKILDERHIYDFPENLTAGEVVPWK
>WP_219723245.1_3
MATSDSSNYTSEPTANKLSERRKKVNHWEKFCSWVTSTENRLYVGWFGVLMIPCILTATTVFIIAIIAAPPVDMDGIGAP
ISGSILSGNNIITAAVVPTSAAIGLHFYPIWEAVSIDEWLYNGGPYQMIVLHFLIGIIAYQDREWELSYRLGMRPWISLA
FTAPVAAAVSVLLIYPVGQGSLSAGMPLGISGTFHFMLQFQADHNILMSPLHQLGVIGVLGGAFAAAMHGSLVTSTLIRS
HNHSESESINKGYKLGQQHPTYNFRFAQVYLWHLIWHRVSFPNSRTLHFFLAALPVAGIWSAALGVDIAAFDFDYLQFHQ
PEIKSQGQIIHTWADTIDWASLGIKILDERHIYDFPENLTAGEVVPWK
>WP_219723245.1_4
MATSDSSNYTSEPTANKLSERRKKVNHWEKFCSWVTSTENRLYVGWFGVLMIPCILTATTVFIIAIIAAPPVDMDGIGAP
ISGSILSGNNIITAAVVPTSAAIGLHFYPIWEAVSIDEWLYNGGPYQMIVLHFLIGIIAYQDREWELSYRLGMRPWISLA
FTAPVAAAVSVLLIYPVGQGSLSAGMPLGISGTFHFMLQFQADHNILMSPLHQLGVIGVLGGAFAAAMHGSLVTSTLIRS
HNHSESESINKGYKLGQQHPTYNFRFAQVYLWHLIWHRVSFPNSRTLHFFLAALPVAGIWSAALGVDIAAFDFDYLQFHQ
PEIKSQGQIIHTWADTIDWASLGIKILDERHIYDFPENLTAGEVVPWK
>WP_219723245.1_5
MATSDSSNYTSEPTANKLSERRKKVNHWEKFCSWVTSTENRLYVGWFGVLMIPCILTATTVFIIAIIAAPPVDMDGIGAP
ISGSILSGNNIITAAVVPTSAAIGLHFYPIWEAVSIDEWLYNGGPYQMIVLHFLIGIIAYQDREWELSYRLGMRPWISLA
FTAPVAAAVSVLLIYPVGQGSLSAGMPLGISGTFHFMLQFQADHNILMSPLHQLGVIGVLGGAFAAAMHGSLVTSTLIRS
HNHSESESINKGYKLGQQHPTYNFRFAQVYLWHLIWHRVSFPNSRTLHFFLAALPVAGIWSAALGVDIAAFDFDYLQFHQ
PEIKSQGQIIHTWADTIDWASLGIKILDERHIYDFPENLTAGEVVPWK
>WP_219723245.1_6
MATSDSSNYTSEPTANKLSERRKKVNHWEKFCSWVTSTENRLYVGWFGVLMIPCILTATTVFIIAIIAAPPVDMDGIGAP
ISGSILSGNNIITAAVVPTSAAIGLHFYPIWEAVSIDEWLYNGGPYQMIVLHFLIGIIAYQDREWELSYRLGMRPWISLA
FTAPVAAAVSVLLIYPVGQGSLSAGMPLGISGTFHFMLQFQADHNILMSPLHQLGVIGVLGGAFAAAMHGSLVTSTLIRS
HNHSESESINKGYKLGQQHPTYNFRFAQVYLWHLIWHRVSFPNSRTLHFFLAALPVAGIWSAALGVDIAAFDFDYLQFHQ
PEIKSQGQIIHTWADTIDWASLGIKILDERHIYDFPENLTAGEVVPWK
>WP_219723245.1_7
MATSDSSNYTSEPTANKLSERRKKVNHWEKFCSWVTSTENRLYVGWFGVLMIPCILTATTVFIIAIIAAPPVDMDGIGAP
ISGSILSGNNIITAAVVPTSAAIGLHFYPIWEAVSIDEWLYNGGPYQMIVLHFLIGIIAYQDREWELSYRLGMRPWISLA
FTAPVAAAVSVLLIYPVGQGSLSAGMPLGISGTFHFMLQFQADHNILMSPLHQLGVIGVLGGAFAAAMHGSLVTSTLIRS
HNHSESESINKGYKLGQQHPTYNFRFAQVYLWHLIWHRVSFPNSRTLHFFLAALPVAGIWSAALGVDIAAFDFDYLQFHQ
PEIKSQGQIIHTWADTIDWASLGIKILDERHIYDFPENLTAGEVVPWK
>WP_219723245.1_8
MATSDSSNYTSEPTANKLSERRKKVNHWEKFCSWVTSTENRLYVGWFGVLMIPCILTATTVFIIAIIAAPPVDMDGIGAP
ISGSILSGNNIITAAVVPTSAAIGLHFYPIWEAVSIDEWLYNGGPYQMIVLHFLIGIIAYQDREWELSYRLGMRPWISLA
FTAPVAAAVSVLLIYPVGQGSLSAGMPLGISGTFHFMLQFQADHNILMSPLHQLGVIGVLGGAFAAAMHGSLVTSTLIRS
HNHSESESINKGYKLGQQHPTYNFRFAQVYLWHLIWHRVSFPNSRTLHFFLAALPVAGIWSAALGVDIAAFDFDYLQFHQ
PEIKSQGQIIHTWADTIDWASLGIKILDERHIYDFPENLTAGEVVPWK
>WP_219723245.1_9
MATSDSSNYTSEPTANKLSERRKKVNHWEKFCSWVTSTENRLYVGWFGVLMIPCILTATTVFIIAIIAAPPVDMDGIGAP
ISGSILSGNNIITAAVVPTSAAIGLHFYPIWEAVSIDEWLYNGGPYQMIVLHFLIGIIAYQDREWELSYRLGMRPWISLA
FTAPVAAAVSVLLIYPVGQGSLSAGMPLGISGTFHFMLQFQADHNILMSPLHQLGVIGVLGGAFAAAMHGSLVTSTLIRS
HNHSESESINKGYKLGQQHPTYNFRFAQVYLWHLIWHRVSFPNSRTLHFFLAALPVAGIWSAALGVDIAAFDFDYLQFHQ
PEIKSQGQIIHTWADTIDWASLGIKILDERHIYDFPENLTAGEVVPWK
>WP_219723245.1_10
MATSDSSNYTSEPTANKLSERRKKVNHWEKFCSWVTSTENRLYVGWFGVLMIPCILTATTVFIIAIIAAPPVDMDGIGAP
ISGSILSGNNIITAAVVPTSAAIGLHFYPIWEAVSIDEWLYNGGPYQMIVLHFLIGIIAYQDREWELSYRLGMRPWISLA
FTAPVAAAVSVLLIYPVGQGSLSAGMPLGISGTFHFMLQFQADHNILMSPLHQLGVIGVLGGAFAAAMHGSLVTSTLIRS
HNHSESESINKGYKLGQQHPTYNFRFAQVYLWHLIWHRVSFPNSRTLHFFLAALPVAGIWSAALGVDIAAFDFDYLQFHQ
PEIKSQGQIIHTWADTIDWASLGIKILDERHIYDFPENLTAGEVVPWK
>WP_219723245.1_11
MATSDSSNYTSEPTANKLSERRKKVNHWEKFCSWVTSTENRLYVGWFGVLMIPCILTATTVFIIAIIAAPPVDMDGIGAP
ISGSILSGNNIITAAVVPTSAAIGLHFYPIWEAVSIDEWLYNGGPYQMIVLHFLIGIIAYQDREWELSYRLGMRPWISLA
FTAPVAAAVSVLLIYPVGQGSLSAGMPLGISGTFHFMLQFQADHNILMSPLHQLGVIGVLGGAFAAAMHGSLVTSTLIRS
HNHSESESINKGYKLGQQHPTYNFRFAQVYLWHLIWHRVSFPNSRTLHFFLAALPVAGIWSAALGVDIAAFDFDYLQFHQ
PEIKSQGQIIHTWADTIDWASLGIKILDERHIYDFPENLTAGEVVPWK
>WP_102166753.1
MKLESDHVIATSDSSNYTSEPTANKLSERRKKVNHWEKFCSWVTSTENRLYVGWFGVLMIPCILTATTVFIIAIIAAPPV
DMDGIGAPISGSILSGNNIITAAVVPTSAAIGLHFYPIWEAVSIDEWLYNGGPYQMIVLHFLIGIIAYQDREWELSYRLG
MRPWISLAFTAPVAAAVSVLLIYPVGQGSLSAGMPLGISGTFHFMLQFQADHNILMSPLHQLGVIGVLGGAFAAAMHGSL
VTSTLIRSHNHSESESINKGYKLGQQHPTYNFRFAQVYLWHLIWHRVSFPNSRTL
>WP_219723245.1_12
MATSDSSNYTSEPTANKLSERRKKVNHWEKFCSWVTSTENRLYVGWFGVLMIPCILTATTVFIIAIIAAPPVDMDGIGAP
ISGSILSGNNIITAAVVPTSAAIGLHFYPIWEAVSIDEWLYNGGPYQMIVLHFLIGIIAYQDREWELSYRLGMRPWISLA
FTAPVAAAVSVLLIYPVGQGSLSAGMPLGISGTFHFMLQFQADHNILMSPLHQLGVIGVLGGAFAAAMHGSLVTSTLIRS
HNHSESESINKGYKLGQQHPTYNFRFAQVYLWHLIWHRVSFPNSRTLHFFLAALPVAGIWSAALGVDIAAFDFDYLQFHQ
PEIKSQGQIIHTWADTIDWASLGIKILDERHIYDFPENLTAGEVVPWK
>WP_219723245.1_13
MATSDSSNYTSEPTANKLSERRKKVNHWEKFCSWVTSTENRLYVGWFGVLMIPCILTATTVFIIAIIAAPPVDMDGIGAP
ISGSILSGNNIITAAVVPTSAAIGLHFYPIWEAVSIDEWLYNGGPYQMIVLHFLIGIIAYQDREWELSYRLGMRPWISLA
FTAPVAAAVSVLLIYPVGQGSLSAGMPLGISGTFHFMLQFQADHNILMSPLHQLGVIGVLGGAFAAAMHGSLVTSTLIRS
HNHSESESINKGYKLGQQHPTYNFRFAQVYLWHLIWHRVSFPNSRTLHFFLAALPVAGIWSAALGVDIAAFDFDYLQFHQ
PEIKSQGQIIHTWADTIDWASLGIKILDERHIYDFPENLTAGEVVPWK
>WP_219723245.1_14
MATSDSSNYTSEPTANKLSERRKKVNHWEKFCSWVTSTENRLYVGWFGVLMIPCILTATTVFIIAIIAAPPVDMDGIGAP
ISGSILSGNNIITAAVVPTSAAIGLHFYPIWEAVSIDEWLYNGGPYQMIVLHFLIGIIAYQDREWELSYRLGMRPWISLA
FTAPVAAAVSVLLIYPVGQGSLSAGMPLGISGTFHFMLQFQADHNILMSPLHQLGVIGVLGGAFAAAMHGSLVTSTLIRS
HNHSESESINKGYKLGQQHPTYNFRFAQVYLWHLIWHRVSFPNSRTLHFFLAALPVAGIWSAALGVDIAAFDFDYLQFHQ
PEIKSQGQIIHTWADTIDWASLGIKILDERHIYDFPENLTAGEVVPWK
>WP_219723245.1_15
MATSDSSNYTSEPTANKLSERRKKVNHWEKFCSWVTSTENRLYVGWFGVLMIPCILTATTVFIIAIIAAPPVDMDGIGAP
ISGSILSGNNIITAAVVPTSAAIGLHFYPIWEAVSIDEWLYNGGPYQMIVLHFLIGIIAYQDREWELSYRLGMRPWISLA
FTAPVAAAVSVLLIYPVGQGSLSAGMPLGISGTFHFMLQFQADHNILMSPLHQLGVIGVLGGAFAAAMHGSLVTSTLIRS
HNHSESESINKGYKLGQQHPTYNFRFAQVYLWHLIWHRVSFPNSRTLHFFLAALPVAGIWSAALGVDIAAFDFDYLQFHQ
PEIKSQGQIIHTWADTIDWASLGIKILDERHIYDFPENLTAGEVVPWK
>WP_050815567.1_2
MATSDSSNYTSEPTANKLSERRKKVNHWEKFCSWVTSTENRLYVGWFGVLMIPCILTATTVFIIAIIAAPPVDMDGIGAP
ISGSILSGNNIITAAVVPTSAAIGLHFYPIWEAASIDEWLYNGGPYQMIVLHFLIGIIAYQDREWELSYRLGMRPWISLA
FTAPVAASVSVLLVYPVGQGSLSAGMPLGISGTFHFMLQFQADHNILMNPLHQLGVIGVLGGAFAAAMHGSLVTSTLIRS
HNHSESESINKGYKLGQQHPTYNFRSAQVYLWHLIWHRVSFPNSRKLHFFLAALPVAGIWSAALGVDIAAFDFDYLQFHQ
PEIKSQGQLIHTWADTIDWASLGIKILDERHIYDFPENLTAGEVVPWK
>WP_102146656.1
MKLESDHVIATSDSSNYTSEPTANKLSERRKKVNHWEKFCSWVTSTENRLYVGWFGVLMIPCILTATTVFIIAIIAAPPV
DMDGIGAPISGSILSGNNIITAAVVPTSAAIGLHFYPIWEAVSIDEWLYNGGPYQMIVLHFLIGIIAYQDREWELSYRLG
MRPWISLAFTAPVAAAVSVLLIYPVGQGSLSAGMPLGISGTFHFMLQFQADHNILMSPLHQLGVIGVLGGAFAAAMHGSL
VTSTLIRSHNHSESESINKGYKLGQQHPTYNFRFAQVYLWHLIWHRVSFPNSRTLHFFLAALPVAGIWSAALGVDIAAFD
FDYLQFHQPEIKSQGQIIHTWADTIDWASLGIKILDERHIYDFPENLTAGEVVPWK
>WP_219723996.1
MATSDSSNYTSEPTANKLSERRKKVNHWEKFCSWVTSTENRLYVGWFGVLMIPCILTATTVFIIAIIAAPPVDMDGIGVP
ISGSILSGNNIITAAVVPTSAAIGLHFYPIWEAVSIDEWLYNGGPYQMIVLHFLIGIIAYQDREWELSYRLGMRPWISLA
FTAPVAAAVSVLLIYPVGQGSLSAGMPLGISGTFHFMLQFQADHNILMSPLHQLGVIGVLGGAFAAAMHGSLVTSTLIRS
HNHSESESINKGYKLGQQHPTYNFRSAQVYLWHLIWHRVSFPNSRKLHFFLAALPVAGIWSAALGVDIAAFDFDYLQFHQ
PEIKSQGQIIHTWADTIDWASLGIKILDERHIYDFPENLTAGEVVPWK
>WP_219724634.1
MATSDSSNYTSEPTANKLSERRKKVNYWEKFCSWVTSTENRLYVGWFGVLMIPCILTATTVFIIAIIAAPPVDMDGIGAP
ISGSILSGNNIITAAVVPTSAAIGLHFYPIWQAASIDEWLYNGGPYQMIVLHFLIGIIAYQDREWELSYRLGMRPWISLA
FTAPVAAAVSVLLIYPVGQGSLSAGMPLGISGTFHFMLQFQADHNILMNPLHQLGVIGVLGGAFAAAMHGSLVTSTLIRS
HNHSESESINKGYKLGQQHPTYNFRSAQVYLWHLIWHRVSFPNSRKLHFFLAALPVAGIWSAALGVDIAAFDFDYLQFHQ
PEIKTQGLIIHTWADTIDWASLGIKILDERHIYDFPENLTAGEVVPWK
>WP_051035572.1_2
MATSDSSNYTSEPTANKLSERRKKVNHWEKFCSWVTSTENRLYVGWFGVLMIPCILTATTVFIIAIIAAPPVDMDGIGAP
ISGSILSGNNIITAAVVPTSAAIGLHFYPIWEATSIDEWLYNGGPYQMIVLHFLIGIIAYQDREWELSYRLGMRPWISLA
FTAPVAASVSVLLIYPVGQGSLSAGMPLGISGTFHFMLQFQADHNILMNPLHQLGVIGVLGGAFAAAMHGSLVTSTLIRS
HNHSESESINKGYKLGQKHPTYNFRFAQIYLWHLIWHRVSFPNSRKLHFFLAALPVAGIWSAALGVDIAAFDFDYLQFHQ
PEIKSQGQIIHTWADTIDWASLGIKILDERHIYDFPENLTAGEVVPWK
>WP_219724697.1
MATSDSSNYTSEPTANKLSERRKKVNHWEKFCSWVTSTENRLYIGWFGVLMIPCILTATTVFIIAIIAAPPVDMDGIGAP
ISGSILSGNNIITAAVVPTSAAIGLHFYPIWEAASIDEWLYNGGPYQMIVLHFLIGIIAYQDREWELSYRLGMRPWISLA
FTAPVAASVSVLLVYPVGQGSLSAGMPLGISGTFHFMLQFQADHNILMNPLHQLGVIGVLGGAFAAAMHGSLVTSTLIRS
HNHSESESINKGYKLGQQHPTYNFRSAQVYLWHLIWHRVSFPNSRKLHFFLAALPVAGIWSAALGVDIAAFDFDYLQFHQ
PEIKSQGQLIHTWADTIDWASLGIKILDERHIYDFPENLTAGEVVPWK
>WP_219723245.1_16
MATSDSSNYTSEPTANKLSERRKKVNHWEKFCSWVTSTENRLYVGWFGVLMIPCILTATTVFIIAIIAAPPVDMDGIGAP
ISGSILSGNNIITAAVVPTSAAIGLHFYPIWEAVSIDEWLYNGGPYQMIVLHFLIGIIAYQDREWELSYRLGMRPWISLA
FTAPVAAAVSVLLIYPVGQGSLSAGMPLGISGTFHFMLQFQADHNILMSPLHQLGVIGVLGGAFAAAMHGSLVTSTLIRS
HNHSESESINKGYKLGQQHPTYNFRFAQVYLWHLIWHRVSFPNSRTLHFFLAALPVAGIWSAALGVDIAAFDFDYLQFHQ
PEIKSQGQIIHTWADTIDWASLGIKILDERHIYDFPENLTAGEVVPWK
>WP_062250560.1_3
MATSDSSNYTSEPTANKLSERRKKVNHWEKFCSWVTSTENRLYVGWFGVLMIPCILTATTVFIIAIIAAPPVDMDGIGAP
ISGSILSGNNIITAAVVPTSAAIGLHFYPIWEAASIDEWLYNGGPYQMIVLHFLIGIIAYQDREWELSYRLGMRPWISLA
FTAPVAAAVSVLLIYPVGQGSLSAGMPLGISGTFHFMLQFQADHNILMNPLHQLGVIGVLGGAFAAAMHGSLVTSTLIRS
HNHSESESINKGYKLGQQHPTYNFRSAQVYLWHLIWHRVSFPNSRKLHFFLAALPVAGIWSAALGVDIAAFDFDYLQFHQ
PEIKSQGQIIHTWADTIDWASLGIKILDERHIYDFPENLTAGEVVPWK
>WP_219723245.1_17
MATSDSSNYTSEPTANKLSERRKKVNHWEKFCSWVTSTENRLYVGWFGVLMIPCILTATTVFIIAIIAAPPVDMDGIGAP
ISGSILSGNNIITAAVVPTSAAIGLHFYPIWEAVSIDEWLYNGGPYQMIVLHFLIGIIAYQDREWELSYRLGMRPWISLA
FTAPVAAAVSVLLIYPVGQGSLSAGMPLGISGTFHFMLQFQADHNILMSPLHQLGVIGVLGGAFAAAMHGSLVTSTLIRS
HNHSESESINKGYKLGQQHPTYNFRFAQVYLWHLIWHRVSFPNSRTLHFFLAALPVAGIWSAALGVDIAAFDFDYLQFHQ
PEIKSQGQIIHTWADTIDWASLGIKILDERHIYDFPENLTAGEVVPWK
>WP_219725089.1
MATSDRSNYTSEPTANKLSERRKKVNHWEKFCSWVTSTENRLYIGWFGVLMIPCILTATTVFIIAIIAAPPVDMDGIGAP
ISGSILSGNNIITAAVVPTSAAIGLHFYPIWEAVSIDEWLYNGGPYQMIVLHFLIGIIAYQDREWELSYRLGMRPWISLA
FTAPVAAAVSVLLIYPVGQGSLSAGMPLGISGTFHFMLQFQADHNILMNPLHQLGVIGVLGGAFAAAMHGSLVTSTLIRS
YNHSESESINKGYKLGQQHPTYNFRSAQVYLWHLIWHRVSFPNSRKLHFFLAALPVAGIWSAALGVDIAAFDFDYLQFHQ
PEIKSQGQPIHTWADTIDWASLGIKILDERHIYDFPENLTAGEVVPWK
>WP_016868706.1
MKLESDHVIATSDSSNYTSEPTANKLSERRKKVNHWEKFCSWVTSTENRLYVGWFGVLMIPCILTATTVFIIAIIAAPPV
DMDGIGAPISGSILSGNNIITAAVVPTSAAIGLHFYPIWEATSIDEWLYNGGPYQMIVLHFLIGIIAYQDREWELSYRLG
MRPWISLAFTAPVAASVSVLLIYPVGQGSLSAGMPLGISGTFHFMLQFQADHNILMNPLHQLGVIGVLGGAFAAAMHGSL
VTSTLIRSHNHSESESINKGYKLGQKHPTYNFRFAQIYLWHLIWHRVSFPNSRKLHFFLAALPVAGIWSAALGVDIAAFD
FDYLQFHQPEIKSQGQIIHTWADTIDWASLGIKILDERHIYDFPENLTAGEVVPWK
