# Supplementary material for: Compensatory Transcriptional Response of Fischerella thermalis to Thermal Damage of the Photosynthetic Electron Transfer Chain
Source: Molecules. 2022 Dec 3;27(23):8515. doi: 10.3390/molecules27238515 (PMC9740203; doi:10.3390/molecules27238515)
Supplement: Supplementary file 1 [file molecules-27-08515-s001.zip › alignments/G1_sequences_cc_alig.fasta]

>WP_096680229.1
MKLESDHVIATSDNSNYTSEPTASKLSERRKKVNHWEIFCSWVTSTENRLYVGWFGVLMI
PCILTATIVFIIAIIAAPPVDMDGIGAPISGSILSGNNIITAAVVPTSAAIGLHFYPIWE
AASIDEWLYNGGPYQMIVLHFLIGIIAYQDREWELSYRLGMRPWISLAFTAPVAAAVSVL
LIYPVGQGSLSAGMPLGISGTFYFMLQFQADHNILMSPLHSLGVIGVLGGAFAAAMHGSL
VTSTLTRSYNHSESESMNKGYKLGQQHPTYDFRSAQVYLWYLIWHHVSFPNSRKLHFFLA
ALPVAGIWSAALGVDIAAFDFDYLQFRQPQINSQGHIIYTWADTIDWASLGIKVLDERHI
YNFPENLTTGEVMPNKLAS
>WP_016873418.1
MKLESDHVIATSDSSDYTSEPTANKLSKRRKKVNYWEKFCSWVTSTENRLYVGWFGVLMI
PCVLTAATVFIIAIIAAPPVDMDGIGVPISGSILSGNNIITAAVVPTSAAIGLHFYPIWE
AASIDEWLYNGGPYQLIVLHFLIGIIAYQDREWELSYRLGMRPWISLAFTAPVAASVSVL
LIYPVGQGSLSAGMPLGISGTFHFMLQFQADHNILMSPLHQLGVIGVLGGAFAAAMHGSL
VTSTLIRSHNHSESESINKGYKLGQQHPTYNFRSAQVYLWHLIWQRVSFPNSRKLHFFLA
ALPVAGIWSAALGVDIAAFDFDYLQFHQPELKSQGQIIHTWADTIDWASLGIKVLDERHI
YDFPENLTAGEVVPWK---
>WP_051470119.1
--------MATSDSSDYTSEPTANKLSERRKKVNHWEKFCSWVTSTENRLYIGWFGVLMI
PCILTATTVFIIAIIAAPPVDMDGIGAPISGSILSGNNIITAAVVPTSAAIGLHFYPIWE
AASLDEWLYNGGPYQMIVLHFLIGIIAYQDREWELSYRLGMRPWVSLAFTAPVAAAVSVL
LIYPVGQGSLSAGMPLGISGTFHFMLQFQADHNILMSPLHQLGVIGVLGGAFAAAMHGSL
VTSTLTRSHNHSESESINKGYKLGQQHPTYNFRFAQVYLWHLIWHRVSFPNSRTLHFFLA
ALPVAGIWSAALGVDIAAFDFDYLQFHQPEIKSQGQIIHTWADTIDWASLGIKILDERHI
YDFPENLTASEVVPWK---
>NWF60083.1
MKLESDHVIATSDSSDYTSEPTANKLSERRKKVNHWEKFCSWVTSTENRLYIGWFGVLMI
PCILTATTVFIIAIIAAPPVDMDGIGAPISGSILSGNNIITAAVVPTSAAIGLHFYPIWE
AASLDEWLYNGGPYQMIVLHFLIGIIAYQDREWELSYRLGMRPWVSLAFTAPVAAAVSVL
LIYPVGQGSLSAGMPLGISGTFHFMLQFQADHNILMSPLHQLGVIGVLGGAFAAAMHGSL
VTSTLIRSHNHSEPESINKGYKLGQQHPTYNFRFAQVYLWHLIWHRVSFPNSRTLHFFLA
ALPVAGIWSAALGVDIAAFDFDYLQFHQPEIKSQGQIIHTWADTIDWASLGIKILDERHI
YDFPENLTAGEVVPWK---
>WP_051035572.1
--------MATSDSSNYTSEPTANKLSERRKKVNHWEKFCSWVTSTENRLYVGWFGVLMI
PCILTATTVFIIAIIAAPPVDMDGIGAPISGSILSGNNIITAAVVPTSAAIGLHFYPIWE
ATSIDEWLYNGGPYQMIVLHFLIGIIAYQDREWELSYRLGMRPWISLAFTAPVAASVSVL
LIYPVGQGSLSAGMPLGISGTFHFMLQFQADHNILMNPLHQLGVIGVLGGAFAAAMHGSL
VTSTLIRSHNHSESESINKGYKLGQKHPTYNFRFAQIYLWHLIWHRVSFPNSRKLHFFLA
ALPVAGIWSAALGVDIAAFDFDYLQFHQPEIKSQGQIIHTWADTIDWASLGIKILDERHI
YDFPENLTAGEVVPWK---
>WP_051035572.1_2
--------MATSDSSNYTSEPTANKLSERRKKVNHWEKFCSWVTSTENRLYVGWFGVLMI
PCILTATTVFIIAIIAAPPVDMDGIGAPISGSILSGNNIITAAVVPTSAAIGLHFYPIWE
ATSIDEWLYNGGPYQMIVLHFLIGIIAYQDREWELSYRLGMRPWISLAFTAPVAASVSVL
LIYPVGQGSLSAGMPLGISGTFHFMLQFQADHNILMNPLHQLGVIGVLGGAFAAAMHGSL
VTSTLIRSHNHSESESINKGYKLGQKHPTYNFRFAQIYLWHLIWHRVSFPNSRKLHFFLA
ALPVAGIWSAALGVDIAAFDFDYLQFHQPEIKSQGQIIHTWADTIDWASLGIKILDERHI
YDFPENLTAGEVVPWK---
>WP_016868706.1
MKLESDHVIATSDSSNYTSEPTANKLSERRKKVNHWEKFCSWVTSTENRLYVGWFGVLMI
PCILTATTVFIIAIIAAPPVDMDGIGAPISGSILSGNNIITAAVVPTSAAIGLHFYPIWE
ATSIDEWLYNGGPYQMIVLHFLIGIIAYQDREWELSYRLGMRPWISLAFTAPVAASVSVL
LIYPVGQGSLSAGMPLGISGTFHFMLQFQADHNILMNPLHQLGVIGVLGGAFAAAMHGSL
VTSTLIRSHNHSESESINKGYKLGQKHPTYNFRFAQIYLWHLIWHRVSFPNSRKLHFFLA
ALPVAGIWSAALGVDIAAFDFDYLQFHQPEIKSQGQIIHTWADTIDWASLGIKILDERHI
YDFPENLTAGEVVPWK---
>MBF2061449.1
MKLESDHVIATSDSSNYTSEPTANKLSERRKKVNHWEKFCSWVTSTENRLYIGWFGVLMI
PCILTATTVFIIAIIAAPPVDMDGIGAPISGSILSGNNIITAAVVPTSAAIGLHFYPIWE
AVSIDEWLYNGGPYQMIVLHFLIGIIAYQDREWELSYRLGMRPWISLAFTAPVAAAVSVL
LIYPVGQGSLSAGMPLGISGTFHFMLQFQADHNILMNPLHQLGVIGVLGGAFAAAMHGSL
VTSTLIRSYNHSESESINKGYKLGQQHPTYNFRSAQVYLWHLIWHRVSFPNSRKLHFFLA
ALPVAGIWSAALGVDIAAFDFDYLQFHQPEIKSQGQPIHTWADTIDWASLGIKILDERHI
YDFPENLTAGEVVPWK---
>MBF1988144.1
MKLESDHVIATSDSSNYTSEPTANKLSERRKKVNHWEKFCSWVTSTENRLYIGWFGVLMI
PCILTATTVFIIAIIAAPPVDMDGIGAPISGSILSGNNIITAAVVPTSAAIGLHFYPIWE
AVSIDEWLYNGGPYQMIVLHFLIGIIAYQDREWELSYRLGMRPWISLAFTAPVAAAVSVL
LIYPVGQGSLSAGMPLGISGTFHFMLQFQADHNILMNPLHQLGVIGVLGGAFAAAMHGSL
VTSTLIRSYNHSESESINKGYKLGQQHPTYNFRSAQVYLWHLIWHRVSFPNSRKLHFFLA
ALPVAGIWSAALGVDIAAFDFDYLQFHQPEIKSQGQPIHTWADTIDWASLGIKILDERHI
YDFPENLTAGEVVPWK---
>MBF2069918.1
MKLESDHVIATSDSSNYTSEPTANKLSERRKKVNHWEKFCSWVTSTENRLYIGWFGVLMI
PCILTATTVFIIAIIAAPPVDMDGIGAPISGSILSGNNIITAAVVPTSAAIGLHFYPIWE
AVSIDEWLYNGGPYQMIVLHFLIGIIAYQDREWELSYRLGMRPWISLAFTAPVAAAVSVL
LIYPVGQGSLSAGMPLGISGTFHFMLQFQADHNILMNPLHQLGVIGVLGGAFAAAMHGSL
VTSTLIRSYNHSESESINKGYKLGQQHPTYNFRSAQVYLWHLIWHRVSFPNSRKLHFFLA
ALPVAGIWSAALGVDIAAFDFDYLQFHQPEIKSQGQPIHTWADTIDWASLGIKILDERHI
YDFPENLTAGEVVPWK---
>WP_219725089.1
--------MATSDRSNYTSEPTANKLSERRKKVNHWEKFCSWVTSTENRLYIGWFGVLMI
PCILTATTVFIIAIIAAPPVDMDGIGAPISGSILSGNNIITAAVVPTSAAIGLHFYPIWE
AVSIDEWLYNGGPYQMIVLHFLIGIIAYQDREWELSYRLGMRPWISLAFTAPVAAAVSVL
LIYPVGQGSLSAGMPLGISGTFHFMLQFQADHNILMNPLHQLGVIGVLGGAFAAAMHGSL
VTSTLIRSYNHSESESINKGYKLGQQHPTYNFRSAQVYLWHLIWHRVSFPNSRKLHFFLA
ALPVAGIWSAALGVDIAAFDFDYLQFHQPEIKSQGQPIHTWADTIDWASLGIKILDERHI
YDFPENLTAGEVVPWK---
>PMB03174.1
MKLESDHVIATSDSSNYTSEPTANKLSERRKKVNYWEKFCSWVTSTENRLYVGWFGVLMI
PCILTATTVFIIAIIAAPPVDMDGIGAPISGSILSGNNIITAAVVPTSAAIGLHFYPIWQ
AASIDEWLYNGGPYQMIVLHFLIGIIAYQDREWELSYRLGMRPWISLAFTAPVAAAVSVL
LIYPVGQGSLSAGMPLGISGTFHFMLQFQADHNILMNPLHQLGVIGVLGGAFAAAMHGSL
VTSTLIRSHNHSESESINKGYKLGQQHPTYNFRSAQVYLWHLIWHRVSFPNSRKLHFFLA
ALPVAGIWSAALGVDIAAFDFDYLQFHQPEIKTQGLIIHTWADTIDWASLGIKILDERHI
YDFPENLTAGEVVPWK---
>WP_219724634.1
--------MATSDSSNYTSEPTANKLSERRKKVNYWEKFCSWVTSTENRLYVGWFGVLMI
PCILTATTVFIIAIIAAPPVDMDGIGAPISGSILSGNNIITAAVVPTSAAIGLHFYPIWQ
AASIDEWLYNGGPYQMIVLHFLIGIIAYQDREWELSYRLGMRPWISLAFTAPVAAAVSVL
LIYPVGQGSLSAGMPLGISGTFHFMLQFQADHNILMNPLHQLGVIGVLGGAFAAAMHGSL
VTSTLIRSHNHSESESINKGYKLGQQHPTYNFRSAQVYLWHLIWHRVSFPNSRKLHFFLA
ALPVAGIWSAALGVDIAAFDFDYLQFHQPEIKTQGLIIHTWADTIDWASLGIKILDERHI
YDFPENLTAGEVVPWK---
>WP_050815567.1
--------MATSDSSNYTSEPTANKLSERRKKVNHWEKFCSWVTSTENRLYVGWFGVLMI
PCILTATTVFIIAIIAAPPVDMDGIGAPISGSILSGNNIITAAVVPTSAAIGLHFYPIWE
AASIDEWLYNGGPYQMIVLHFLIGIIAYQDREWELSYRLGMRPWISLAFTAPVAASVSVL
LVYPVGQGSLSAGMPLGISGTFHFMLQFQADHNILMNPLHQLGVIGVLGGAFAAAMHGSL
VTSTLIRSHNHSESESINKGYKLGQQHPTYNFRSAQVYLWHLIWHRVSFPNSRKLHFFLA
ALPVAGIWSAALGVDIAAFDFDYLQFHQPEIKSQGQLIHTWADTIDWASLGIKILDERHI
YDFPENLTAGEVVPWK---
>WP_050815567.1_2
--------MATSDSSNYTSEPTANKLSERRKKVNHWEKFCSWVTSTENRLYVGWFGVLMI
PCILTATTVFIIAIIAAPPVDMDGIGAPISGSILSGNNIITAAVVPTSAAIGLHFYPIWE
AASIDEWLYNGGPYQMIVLHFLIGIIAYQDREWELSYRLGMRPWISLAFTAPVAASVSVL
LVYPVGQGSLSAGMPLGISGTFHFMLQFQADHNILMNPLHQLGVIGVLGGAFAAAMHGSL
VTSTLIRSHNHSESESINKGYKLGQQHPTYNFRSAQVYLWHLIWHRVSFPNSRKLHFFLA
ALPVAGIWSAALGVDIAAFDFDYLQFHQPEIKSQGQLIHTWADTIDWASLGIKILDERHI
YDFPENLTAGEVVPWK---
>WP_219724697.1
--------MATSDSSNYTSEPTANKLSERRKKVNHWEKFCSWVTSTENRLYIGWFGVLMI
PCILTATTVFIIAIIAAPPVDMDGIGAPISGSILSGNNIITAAVVPTSAAIGLHFYPIWE
AASIDEWLYNGGPYQMIVLHFLIGIIAYQDREWELSYRLGMRPWISLAFTAPVAASVSVL
LVYPVGQGSLSAGMPLGISGTFHFMLQFQADHNILMNPLHQLGVIGVLGGAFAAAMHGSL
VTSTLIRSHNHSESESINKGYKLGQQHPTYNFRSAQVYLWHLIWHRVSFPNSRKLHFFLA
ALPVAGIWSAALGVDIAAFDFDYLQFHQPEIKSQGQLIHTWADTIDWASLGIKILDERHI
YDFPENLTAGEVVPWK---
>PMB52540.1
MKLESDHVIATSDSSNYTSEPTANKLSERRKKVNYWEKFCSWVTSTENRLYVGWFGVLMI
PCILTATTVFIIAIIAAPPVDMDGIGAPISGSILSGNNIITAAVVPTSAAIGLHFYPIWE
AASIDEWLYNGGPYQMIVLHFLIGIIAYQDREWELSYRLGMRPWISLAFTAPVAAAVSVL
LIYPVGQGSLSAGMPLGISGTFHFMLQFQADHNILMNPLHQLGVIGVLGGAFAAAMHGSL
VTSTLIRNHNHSESESINKGYKLGQQHPTYNFRSAQVYLWHLIWHRVSFPNSRKLHFFLA
ALPVAGIWSAALGVDIAAFDFDYLQFHQPEIKSQGQIIHTWADTIDWASLGIKILDERHI
YDFPENLTAGEVVPWK---
>WP_219723245.1
--------MATSDSSNYTSEPTANKLSERRKKVNHWEKFCSWVTSTENRLYVGWFGVLMI
PCILTATTVFIIAIIAAPPVDMDGIGAPISGSILSGNNIITAAVVPTSAAIGLHFYPIWE
AVSIDEWLYNGGPYQMIVLHFLIGIIAYQDREWELSYRLGMRPWISLAFTAPVAAAVSVL
LIYPVGQGSLSAGMPLGISGTFHFMLQFQADHNILMSPLHQLGVIGVLGGAFAAAMHGSL
VTSTLIRSHNHSESESINKGYKLGQQHPTYNFRFAQVYLWHLIWHRVSFPNSRTLHFFLA
ALPVAGIWSAALGVDIAAFDFDYLQFHQPEIKSQGQIIHTWADTIDWASLGIKILDERHI
YDFPENLTAGEVVPWK---
>WP_219723245.1_2
--------MATSDSSNYTSEPTANKLSERRKKVNHWEKFCSWVTSTENRLYVGWFGVLMI
PCILTATTVFIIAIIAAPPVDMDGIGAPISGSILSGNNIITAAVVPTSAAIGLHFYPIWE
AVSIDEWLYNGGPYQMIVLHFLIGIIAYQDREWELSYRLGMRPWISLAFTAPVAAAVSVL
LIYPVGQGSLSAGMPLGISGTFHFMLQFQADHNILMSPLHQLGVIGVLGGAFAAAMHGSL
VTSTLIRSHNHSESESINKGYKLGQQHPTYNFRFAQVYLWHLIWHRVSFPNSRTLHFFLA
ALPVAGIWSAALGVDIAAFDFDYLQFHQPEIKSQGQIIHTWADTIDWASLGIKILDERHI
YDFPENLTAGEVVPWK---
>WP_219723245.1_3
--------MATSDSSNYTSEPTANKLSERRKKVNHWEKFCSWVTSTENRLYVGWFGVLMI
PCILTATTVFIIAIIAAPPVDMDGIGAPISGSILSGNNIITAAVVPTSAAIGLHFYPIWE
AVSIDEWLYNGGPYQMIVLHFLIGIIAYQDREWELSYRLGMRPWISLAFTAPVAAAVSVL
LIYPVGQGSLSAGMPLGISGTFHFMLQFQADHNILMSPLHQLGVIGVLGGAFAAAMHGSL
VTSTLIRSHNHSESESINKGYKLGQQHPTYNFRFAQVYLWHLIWHRVSFPNSRTLHFFLA
ALPVAGIWSAALGVDIAAFDFDYLQFHQPEIKSQGQIIHTWADTIDWASLGIKILDERHI
YDFPENLTAGEVVPWK---
>WP_219723245.1_4
--------MATSDSSNYTSEPTANKLSERRKKVNHWEKFCSWVTSTENRLYVGWFGVLMI
PCILTATTVFIIAIIAAPPVDMDGIGAPISGSILSGNNIITAAVVPTSAAIGLHFYPIWE
AVSIDEWLYNGGPYQMIVLHFLIGIIAYQDREWELSYRLGMRPWISLAFTAPVAAAVSVL
LIYPVGQGSLSAGMPLGISGTFHFMLQFQADHNILMSPLHQLGVIGVLGGAFAAAMHGSL
VTSTLIRSHNHSESESINKGYKLGQQHPTYNFRFAQVYLWHLIWHRVSFPNSRTLHFFLA
ALPVAGIWSAALGVDIAAFDFDYLQFHQPEIKSQGQIIHTWADTIDWASLGIKILDERHI
YDFPENLTAGEVVPWK---
>WP_219723245.1_5
--------MATSDSSNYTSEPTANKLSERRKKVNHWEKFCSWVTSTENRLYVGWFGVLMI
PCILTATTVFIIAIIAAPPVDMDGIGAPISGSILSGNNIITAAVVPTSAAIGLHFYPIWE
AVSIDEWLYNGGPYQMIVLHFLIGIIAYQDREWELSYRLGMRPWISLAFTAPVAAAVSVL
LIYPVGQGSLSAGMPLGISGTFHFMLQFQADHNILMSPLHQLGVIGVLGGAFAAAMHGSL
VTSTLIRSHNHSESESINKGYKLGQQHPTYNFRFAQVYLWHLIWHRVSFPNSRTLHFFLA
ALPVAGIWSAALGVDIAAFDFDYLQFHQPEIKSQGQIIHTWADTIDWASLGIKILDERHI
YDFPENLTAGEVVPWK---
>WP_219723245.1_6
--------MATSDSSNYTSEPTANKLSERRKKVNHWEKFCSWVTSTENRLYVGWFGVLMI
PCILTATTVFIIAIIAAPPVDMDGIGAPISGSILSGNNIITAAVVPTSAAIGLHFYPIWE
AVSIDEWLYNGGPYQMIVLHFLIGIIAYQDREWELSYRLGMRPWISLAFTAPVAAAVSVL
LIYPVGQGSLSAGMPLGISGTFHFMLQFQADHNILMSPLHQLGVIGVLGGAFAAAMHGSL
VTSTLIRSHNHSESESINKGYKLGQQHPTYNFRFAQVYLWHLIWHRVSFPNSRTLHFFLA
ALPVAGIWSAALGVDIAAFDFDYLQFHQPEIKSQGQIIHTWADTIDWASLGIKILDERHI
YDFPENLTAGEVVPWK---
>WP_219723245.1_7
--------MATSDSSNYTSEPTANKLSERRKKVNHWEKFCSWVTSTENRLYVGWFGVLMI
PCILTATTVFIIAIIAAPPVDMDGIGAPISGSILSGNNIITAAVVPTSAAIGLHFYPIWE
AVSIDEWLYNGGPYQMIVLHFLIGIIAYQDREWELSYRLGMRPWISLAFTAPVAAAVSVL
LIYPVGQGSLSAGMPLGISGTFHFMLQFQADHNILMSPLHQLGVIGVLGGAFAAAMHGSL
VTSTLIRSHNHSESESINKGYKLGQQHPTYNFRFAQVYLWHLIWHRVSFPNSRTLHFFLA
ALPVAGIWSAALGVDIAAFDFDYLQFHQPEIKSQGQIIHTWADTIDWASLGIKILDERHI
YDFPENLTAGEVVPWK---
>WP_219723245.1_8
--------MATSDSSNYTSEPTANKLSERRKKVNHWEKFCSWVTSTENRLYVGWFGVLMI
PCILTATTVFIIAIIAAPPVDMDGIGAPISGSILSGNNIITAAVVPTSAAIGLHFYPIWE
AVSIDEWLYNGGPYQMIVLHFLIGIIAYQDREWELSYRLGMRPWISLAFTAPVAAAVSVL
LIYPVGQGSLSAGMPLGISGTFHFMLQFQADHNILMSPLHQLGVIGVLGGAFAAAMHGSL
VTSTLIRSHNHSESESINKGYKLGQQHPTYNFRFAQVYLWHLIWHRVSFPNSRTLHFFLA
ALPVAGIWSAALGVDIAAFDFDYLQFHQPEIKSQGQIIHTWADTIDWASLGIKILDERHI
YDFPENLTAGEVVPWK---
>WP_219723245.1_9
--------MATSDSSNYTSEPTANKLSERRKKVNHWEKFCSWVTSTENRLYVGWFGVLMI
PCILTATTVFIIAIIAAPPVDMDGIGAPISGSILSGNNIITAAVVPTSAAIGLHFYPIWE
AVSIDEWLYNGGPYQMIVLHFLIGIIAYQDREWELSYRLGMRPWISLAFTAPVAAAVSVL
LIYPVGQGSLSAGMPLGISGTFHFMLQFQADHNILMSPLHQLGVIGVLGGAFAAAMHGSL
VTSTLIRSHNHSESESINKGYKLGQQHPTYNFRFAQVYLWHLIWHRVSFPNSRTLHFFLA
ALPVAGIWSAALGVDIAAFDFDYLQFHQPEIKSQGQIIHTWADTIDWASLGIKILDERHI
YDFPENLTAGEVVPWK---
>WP_219723245.1_10
--------MATSDSSNYTSEPTANKLSERRKKVNHWEKFCSWVTSTENRLYVGWFGVLMI
PCILTATTVFIIAIIAAPPVDMDGIGAPISGSILSGNNIITAAVVPTSAAIGLHFYPIWE
AVSIDEWLYNGGPYQMIVLHFLIGIIAYQDREWELSYRLGMRPWISLAFTAPVAAAVSVL
LIYPVGQGSLSAGMPLGISGTFHFMLQFQADHNILMSPLHQLGVIGVLGGAFAAAMHGSL
VTSTLIRSHNHSESESINKGYKLGQQHPTYNFRFAQVYLWHLIWHRVSFPNSRTLHFFLA
ALPVAGIWSAALGVDIAAFDFDYLQFHQPEIKSQGQIIHTWADTIDWASLGIKILDERHI
YDFPENLTAGEVVPWK---
>WP_219723245.1_11
--------MATSDSSNYTSEPTANKLSERRKKVNHWEKFCSWVTSTENRLYVGWFGVLMI
PCILTATTVFIIAIIAAPPVDMDGIGAPISGSILSGNNIITAAVVPTSAAIGLHFYPIWE
AVSIDEWLYNGGPYQMIVLHFLIGIIAYQDREWELSYRLGMRPWISLAFTAPVAAAVSVL
LIYPVGQGSLSAGMPLGISGTFHFMLQFQADHNILMSPLHQLGVIGVLGGAFAAAMHGSL
VTSTLIRSHNHSESESINKGYKLGQQHPTYNFRFAQVYLWHLIWHRVSFPNSRTLHFFLA
ALPVAGIWSAALGVDIAAFDFDYLQFHQPEIKSQGQIIHTWADTIDWASLGIKILDERHI
YDFPENLTAGEVVPWK---
>WP_219723245.1_12
--------MATSDSSNYTSEPTANKLSERRKKVNHWEKFCSWVTSTENRLYVGWFGVLMI
PCILTATTVFIIAIIAAPPVDMDGIGAPISGSILSGNNIITAAVVPTSAAIGLHFYPIWE
AVSIDEWLYNGGPYQMIVLHFLIGIIAYQDREWELSYRLGMRPWISLAFTAPVAAAVSVL
LIYPVGQGSLSAGMPLGISGTFHFMLQFQADHNILMSPLHQLGVIGVLGGAFAAAMHGSL
VTSTLIRSHNHSESESINKGYKLGQQHPTYNFRFAQVYLWHLIWHRVSFPNSRTLHFFLA
ALPVAGIWSAALGVDIAAFDFDYLQFHQPEIKSQGQIIHTWADTIDWASLGIKILDERHI
YDFPENLTAGEVVPWK---
>WP_219723245.1_13
--------MATSDSSNYTSEPTANKLSERRKKVNHWEKFCSWVTSTENRLYVGWFGVLMI
PCILTATTVFIIAIIAAPPVDMDGIGAPISGSILSGNNIITAAVVPTSAAIGLHFYPIWE
AVSIDEWLYNGGPYQMIVLHFLIGIIAYQDREWELSYRLGMRPWISLAFTAPVAAAVSVL
LIYPVGQGSLSAGMPLGISGTFHFMLQFQADHNILMSPLHQLGVIGVLGGAFAAAMHGSL
VTSTLIRSHNHSESESINKGYKLGQQHPTYNFRFAQVYLWHLIWHRVSFPNSRTLHFFLA
ALPVAGIWSAALGVDIAAFDFDYLQFHQPEIKSQGQIIHTWADTIDWASLGIKILDERHI
YDFPENLTAGEVVPWK---
>WP_219723245.1_14
--------MATSDSSNYTSEPTANKLSERRKKVNHWEKFCSWVTSTENRLYVGWFGVLMI
PCILTATTVFIIAIIAAPPVDMDGIGAPISGSILSGNNIITAAVVPTSAAIGLHFYPIWE
AVSIDEWLYNGGPYQMIVLHFLIGIIAYQDREWELSYRLGMRPWISLAFTAPVAAAVSVL
LIYPVGQGSLSAGMPLGISGTFHFMLQFQADHNILMSPLHQLGVIGVLGGAFAAAMHGSL
VTSTLIRSHNHSESESINKGYKLGQQHPTYNFRFAQVYLWHLIWHRVSFPNSRTLHFFLA
ALPVAGIWSAALGVDIAAFDFDYLQFHQPEIKSQGQIIHTWADTIDWASLGIKILDERHI
YDFPENLTAGEVVPWK---
>WP_219723245.1_15
--------MATSDSSNYTSEPTANKLSERRKKVNHWEKFCSWVTSTENRLYVGWFGVLMI
PCILTATTVFIIAIIAAPPVDMDGIGAPISGSILSGNNIITAAVVPTSAAIGLHFYPIWE
AVSIDEWLYNGGPYQMIVLHFLIGIIAYQDREWELSYRLGMRPWISLAFTAPVAAAVSVL
LIYPVGQGSLSAGMPLGISGTFHFMLQFQADHNILMSPLHQLGVIGVLGGAFAAAMHGSL
VTSTLIRSHNHSESESINKGYKLGQQHPTYNFRFAQVYLWHLIWHRVSFPNSRTLHFFLA
ALPVAGIWSAALGVDIAAFDFDYLQFHQPEIKSQGQIIHTWADTIDWASLGIKILDERHI
YDFPENLTAGEVVPWK---
>WP_219723245.1_16
--------MATSDSSNYTSEPTANKLSERRKKVNHWEKFCSWVTSTENRLYVGWFGVLMI
PCILTATTVFIIAIIAAPPVDMDGIGAPISGSILSGNNIITAAVVPTSAAIGLHFYPIWE
AVSIDEWLYNGGPYQMIVLHFLIGIIAYQDREWELSYRLGMRPWISLAFTAPVAAAVSVL
LIYPVGQGSLSAGMPLGISGTFHFMLQFQADHNILMSPLHQLGVIGVLGGAFAAAMHGSL
VTSTLIRSHNHSESESINKGYKLGQQHPTYNFRFAQVYLWHLIWHRVSFPNSRTLHFFLA
ALPVAGIWSAALGVDIAAFDFDYLQFHQPEIKSQGQIIHTWADTIDWASLGIKILDERHI
YDFPENLTAGEVVPWK---
>WP_219723245.1_17
--------MATSDSSNYTSEPTANKLSERRKKVNHWEKFCSWVTSTENRLYVGWFGVLMI
PCILTATTVFIIAIIAAPPVDMDGIGAPISGSILSGNNIITAAVVPTSAAIGLHFYPIWE
AVSIDEWLYNGGPYQMIVLHFLIGIIAYQDREWELSYRLGMRPWISLAFTAPVAAAVSVL
LIYPVGQGSLSAGMPLGISGTFHFMLQFQADHNILMSPLHQLGVIGVLGGAFAAAMHGSL
VTSTLIRSHNHSESESINKGYKLGQQHPTYNFRFAQVYLWHLIWHRVSFPNSRTLHFFLA
ALPVAGIWSAALGVDIAAFDFDYLQFHQPEIKSQGQIIHTWADTIDWASLGIKILDERHI
YDFPENLTAGEVVPWK---
>PMB12871.1
MKLESDHVIATSDSSNYTSEPTANKLSERRKKVNHWEKFCSWVTSTENRLYVGWFGVLMI
PCILTATTVFIIAIIAAPPVDMDGIGAPISGSILSGNNIITAAVVPTSAAIGLHFYPIWE
AVSIDEWLYNGGPYQMIVLHFLIGIIAYQDREWELSYRLGMRPWISLAFTAPVAAAVSVL
LIYPVGQGSLSAGMPLGISGTFHFMLQFQADHNILMSPLHQLGVIGVLGGAFAAAMHGSL
VTSTLIRSHNHSESESINKGYKLGQQHPTYNFRSAQVYLWHLIWHRVSFPNSRTLHFFLA
ALPVAGIWSAALGVDIAAFDFDYLQFHQPEIKSQGQIIHTWADTIDWASLGIKILDERHI
YDFPENLTAGEVVPWK---
>WP_102166753.1
MKLESDHVIATSDSSNYTSEPTANKLSERRKKVNHWEKFCSWVTSTENRLYVGWFGVLMI
PCILTATTVFIIAIIAAPPVDMDGIGAPISGSILSGNNIITAAVVPTSAAIGLHFYPIWE
AVSIDEWLYNGGPYQMIVLHFLIGIIAYQDREWELSYRLGMRPWISLAFTAPVAAAVSVL
LIYPVGQGSLSAGMPLGISGTFHFMLQFQADHNILMSPLHQLGVIGVLGGAFAAAMHGSL
VTSTLIRSHNHSESESINKGYKLGQQHPTYNFRFAQVYLWHLIWHRVSFPNSRTL-----
------------------------------------------------------------
-------------------
>WP_102146656.1
MKLESDHVIATSDSSNYTSEPTANKLSERRKKVNHWEKFCSWVTSTENRLYVGWFGVLMI
PCILTATTVFIIAIIAAPPVDMDGIGAPISGSILSGNNIITAAVVPTSAAIGLHFYPIWE
AVSIDEWLYNGGPYQMIVLHFLIGIIAYQDREWELSYRLGMRPWISLAFTAPVAAAVSVL
LIYPVGQGSLSAGMPLGISGTFHFMLQFQADHNILMSPLHQLGVIGVLGGAFAAAMHGSL
VTSTLIRSHNHSESESINKGYKLGQQHPTYNFRFAQVYLWHLIWHRVSFPNSRTLHFFLA
ALPVAGIWSAALGVDIAAFDFDYLQFHQPEIKSQGQIIHTWADTIDWASLGIKILDERHI
YDFPENLTAGEVVPWK---
>WP_062250560.1
--------MATSDSSNYTSEPTANKLSERRKKVNHWEKFCSWVTSTENRLYVGWFGVLMI
PCILTATTVFIIAIIAAPPVDMDGIGAPISGSILSGNNIITAAVVPTSAAIGLHFYPIWE
AASIDEWLYNGGPYQMIVLHFLIGIIAYQDREWELSYRLGMRPWISLAFTAPVAAAVSVL
LIYPVGQGSLSAGMPLGISGTFHFMLQFQADHNILMNPLHQLGVIGVLGGAFAAAMHGSL
VTSTLIRSHNHSESESINKGYKLGQQHPTYNFRSAQVYLWHLIWHRVSFPNSRKLHFFLA
ALPVAGIWSAALGVDIAAFDFDYLQFHQPEIKSQGQIIHTWADTIDWASLGIKILDERHI
YDFPENLTAGEVVPWK---
>WP_062250560.1_2
--------MATSDSSNYTSEPTANKLSERRKKVNHWEKFCSWVTSTENRLYVGWFGVLMI
PCILTATTVFIIAIIAAPPVDMDGIGAPISGSILSGNNIITAAVVPTSAAIGLHFYPIWE
AASIDEWLYNGGPYQMIVLHFLIGIIAYQDREWELSYRLGMRPWISLAFTAPVAAAVSVL
LIYPVGQGSLSAGMPLGISGTFHFMLQFQADHNILMNPLHQLGVIGVLGGAFAAAMHGSL
VTSTLIRSHNHSESESINKGYKLGQQHPTYNFRSAQVYLWHLIWHRVSFPNSRKLHFFLA
ALPVAGIWSAALGVDIAAFDFDYLQFHQPEIKSQGQIIHTWADTIDWASLGIKILDERHI
YDFPENLTAGEVVPWK---
>WP_062250560.1_3
--------MATSDSSNYTSEPTANKLSERRKKVNHWEKFCSWVTSTENRLYVGWFGVLMI
PCILTATTVFIIAIIAAPPVDMDGIGAPISGSILSGNNIITAAVVPTSAAIGLHFYPIWE
AASIDEWLYNGGPYQMIVLHFLIGIIAYQDREWELSYRLGMRPWISLAFTAPVAAAVSVL
LIYPVGQGSLSAGMPLGISGTFHFMLQFQADHNILMNPLHQLGVIGVLGGAFAAAMHGSL
VTSTLIRSHNHSESESINKGYKLGQQHPTYNFRSAQVYLWHLIWHRVSFPNSRKLHFFLA
ALPVAGIWSAALGVDIAAFDFDYLQFHQPEIKSQGQIIHTWADTIDWASLGIKILDERHI
YDFPENLTAGEVVPWK---
>WP_051023754.1
--------MATSDSSNYTSEPTANKLSERRKKVNHWEKFCSWVTSTENRLYVGWFGVLMI
PCILTATTVFIIAIIAAPPVDMDGIGAPISGSILSGNNIITAAVVPTSAAIGLHFYPIWE
AVSIDEWLYNGGPYQMIVLHFLIGIIAYQDREWELSYRLGMRPWISLAFTAPVAAAVSVL
LIYPVGQGSLSAGMPLGISGTFHFMLQFQADHNILMSPLHQLGVIGVLGGAFAAAMHGSL
VTSTLIRSHNHSESESINKGYKLGQQHPTYNFRSAQVYLWHLIWHRVSFPNSRKLHFFLA
ALPVAGIWSAALGVDIAAFDFDYLQFHQPEIKSQGQIIHTWADTIDWASLGIKILDERHI
YDFPENLTAGEVVPWK---
>WP_219723996.1
--------MATSDSSNYTSEPTANKLSERRKKVNHWEKFCSWVTSTENRLYVGWFGVLMI
PCILTATTVFIIAIIAAPPVDMDGIGVPISGSILSGNNIITAAVVPTSAAIGLHFYPIWE
AVSIDEWLYNGGPYQMIVLHFLIGIIAYQDREWELSYRLGMRPWISLAFTAPVAAAVSVL
LIYPVGQGSLSAGMPLGISGTFHFMLQFQADHNILMSPLHQLGVIGVLGGAFAAAMHGSL
VTSTLIRSHNHSESESINKGYKLGQQHPTYNFRSAQVYLWHLIWHRVSFPNSRKLHFFLA
ALPVAGIWSAALGVDIAAFDFDYLQFHQPEIKSQGQIIHTWADTIDWASLGIKILDERHI
YDFPENLTAGEVVPWK---
