# Supplementary material for: Compensatory Transcriptional Response of Fischerella thermalis to Thermal Damage of the Photosynthetic Electron Transfer Chain
Source: Molecules. 2022 Dec 3;27(23):8515. doi: 10.3390/molecules27238515 (PMC9740203; doi:10.3390/molecules27238515)
Supplement: Supplementary file 1 [file molecules-27-08515-s001.zip › alignments/G2_list.txt]

WP_009453755.1
WP_009453755.1
WP_009453755.1
WP_009453755.1
WP_009453755.1
WP_009453755.1
WP_009453755.1
WP_009453755.1
WP_009453755.1
WP_009453755.1
WP_009453755.1
WP_009453755.1
WP_009453755.1
WP_009453755.1
WP_102173200.1
WP_102173200.1
WP_102173200.1
WP_102173200.1
WP_102173200.1
WP_102173200.1
WP_062246727.1
WP_062246727.1
WP_062246727.1
WP_016869652.1
WP_016869652.1
WP_102148190.1
WP_102148190.1
MBF1990075.1
MBF2062231.1
MBF2070198.1
NWF62668.1
PMB02959.1
PMB03457.1
PMB44141.1
RAM52429.1
WP_016862210.1
WP_016873890.1
WP_017309097.1
WP_026723904.1
WP_026732648.1
WP_053456006.1
WP_102148246.1
WP_102172175.1
WP_102178770.1
WP_102180966.1
WP_102205330.1
WP_102222164.1
WP_131116373.1
