# Supplementary material for: Compensatory Transcriptional Response of Fischerella thermalis to Thermal Damage of the Photosynthetic Electron Transfer Chain
Source: Molecules. 2022 Dec 3;27(23):8515. doi: 10.3390/molecules27238515 (PMC9740203; doi:10.3390/molecules27238515)
Supplement: Supplementary file 1 [file molecules-27-08515-s001.zip › alignments/G2_sequences.faa]

>PMB44141.1 Photosystem Q(B) protein 1 [Fischerella thermalis CCMEE 5201]
MTTVVQRRKEFDFSNLWDQFCAWVTSTNNRIYIGWFGVLMIPTLLAATICFILAFIAAPSVDLEGIREPIKGSLMDGNNL
ITAAVVPTSAAIGLHLYPIWEAASLDEWLYNGGPYQLIVLHFLIGIWCYLGRLWELSYRLGARPWIAVAFSAPVAAATAV
LLVYPIGQGSFADGLPLGIAGTFHFMMAVQANHNILMHPFHMLGVAGVFGGALFSALHGSLVTSTLIRSTDENESINAGY
RLGQGKVTYNYLASHYGFLGRLLIPPLASRNHRTFHFLLAALPTIGIWFAALGVGSVAFNLNGFNFNHSILDSRGAVIPT
DADILNRANLGLQAMHAPNTHNFPPILSSGTPISVS
>PMB02959.1 Photosystem Q(B) protein 1 [Fischerella thermalis CCMEE 5196]
MTTVVQRRKEFDFSNLWDQFCAWVTSTNNRIYIGWFGVLMIPTLLAATICFILAFIAAPSVDLEGIREPIKGSLMDGNNL
ITAAVVPTSAAIGLHLYPIWEAASLDEWLYNGGPYQLIVLHFLIGIWCYLGRLWELSYRLGARPWIAVAFSAPVAAATAV
LLVYPIGQGSFADGLPLGIAGTFHFMMAVQANHNILMHPFHMLGVAGVFGGALFSALHGSLVTSTLIRSSDENESINAGY
RLGQGKVTYNYLASHYGFLGRLLIPPLASRNHRTFHFLLAALPTIGIWFAALGVGSVAFNLNGFNFNHSILDSRGAVIPT
DADILNRANLGLQAMHAPNTHNFPPILSSGTPISVS
>PMB03457.1 Photosystem Q(B) protein 1 [Fischerella thermalis CCMEE 5328]
MTTIVQRRKEFDFSNLWDQFCAWITSTNNRIYIGWFGVLMIPTLLAATICFILAFIAAPGVDMEGIREPIKGSLMDGNNL
ITAAVVPTSAAIGLHLYPIWEAASLDEWLYNGGPYQLIVLHFLIGIWCYLGRLWELSYRLGMRPWIAVAFCANAAAATAV
LLVYPIGQGSFADGLPLGIAGTFHFMMAVQANHNILMHPFHMLGVAGVFGGALLSALHGSLVTSTLIRSTDENESINAGY
RFGQQQKTYSYLASHYGFLGRLLIPPFASRNPRVFHFLLAALPTIGIWFAALGVCSVAFNLNGFNFNHSILDSRGAVIPT
DADILNRANLGLQAMYAPNTHNFPPILSSGTPISVS
>RAM52429.1 Photosystem Q(B) protein 1 [Hapalosiphonaceae cyanobacterium JJU2]
MTTIIQRRKEFDFFNLWDRFCAWITSTNNRIYIGWFGVLMIPTLLAATICFILAFIVAPGVDMEGIREPIKGSLMDGNNL
ITAAVVPTSAAVGLHFYPIWEAASLDEWLYNGGPYQLIVLHFLIGIWCYLGRLWELSYRLGMRPWIAVAFSAPAAAATAV
LLVYPIGQGSFADGLPLGIAGTFHFMMAVQANHNILMHPFHMLGVAGVFGGAFLSALHGSLVTSTLIRNTDENESINAGY
RLGQQERTYSYLAGHYGFFGRLLIPPVASQNHRTFYFLLACMPTIGIWFAALGVCSVAFNLNGFNFNHSILDSRGAVIPT
DADILNRANLGIQAMHAPNTHHFPLILSSSTPTSVTYSHADCKQ
>NWF62668.1 Photosystem Q(B) protein 1 [Fischerella sp.]
MTTIVQRRKEFDFSKLWDRFCAWITSTNNRIYIGWFGVLMIPTLLAATICFILAFIAAPGVDMEGIREPIKGSLMDGNNL
ITAAVVPTSAAVGLHFYPIWEAASIDEWLYNGGPYQLIVLHFLIGIWCYLGRLWELSYRLGMRPWIAAAFSAPAAAATAV
LLVYPIGQGSFSDGLPLGIAGTFHFMMAVQANHNILMHPFHMLGVAGVFGGAFLSALHGSLVASTLIRNTSENESINVGY
QLGQKQPTYSYLAGHYGFLGRLLIPPFASRNHRAFHFLTAALPTIGIWFAALGVCSVAFNLNGFNFNHSVLDSRGAPIPT
DADLLNRANIGLQAMHAPNTHNFPPILSSGIPFPVS
>MBF2062231.1 Photosystem Q(B) protein 1, partial [Fischerella thermalis M66_A2018_004]
MTTIVQRRKEFDFSDLWDQFCAWITSTNNRIYIGWFGVLMIPTLLAAIICFILAFIAAPGVDMEGIREPIKGSLMDGNNL
MTAAVVPTSAAIGLHFYPIWEAASLEEWLYNGGPYQLIVLHFLIGIWCYLGRLWELSYRLGMRPWIAVAFSANAAAATAV
LLVYPIGQGSFADGLPLGIAGTFHFMMAVQANHNILMHPFHMLGVAGVFGGALLSALHGSLVTSTLIRSTDENESINAGY
RFGQQQKTYSYLASHYGFLGRLLIPPFASRNPRVFHFLLAALPTIGIWFAALGVCSVAFNLNGFNFNHSILDSRGAVIPT
DADILNRANLGLQAM
>MBF1990075.1 Photosystem Q(B) protein 1 [Fischerella thermalis M58_A2018_009]
MTTIVQRRKEFDFSDLWDQFCAWITSTNNRIYIGWFGVLMIPTLLAAIICFILAFIAAPGVDMEGIREPIKGSLMDGNNL
MTAAVVPTSAAIGLHFYPIWEAASLEEWLYNGGPYQLIVLHFLIGIWCYLGRLWELSYRLGMRPWIAVAFSANAAAATAV
LLVYPIGQGSFADGLPLGIAGTFHFMMAVQANHNILMHPFHMLGVAGVFGGALLSALHGSLVTSTLIRSTDENESINAGY
RFGQQQKTYSYLASHYGFLGRLLIPPFASRNPRVFHFLLAALPTIGIWFAALGVCSVAFNLNGFNFNHSILDSRGAVIPT
DADILNRANLGLQAMYAPNTHNFPPILSSGTPISVS
>MBF2070198.1 Photosystem Q(B) protein 1 [Fischerella thermalis M48_A2018_028]
MTTIVQRRKEFDFSDLWDQFCAWITSTNNRIYIGWFGVLMIPTLLAAIICFILAFIAAPGVDMEGIREPIKGSLMDGNNL
MTAAVVPTSAAIGLHFYPIWEAASLEEWLYNGGPYQLIVLHFLIGIWCYLGRLWELSYRLGMRPWIAVAFSANAAAATAV
LLVYPIGQGSFADGLPLGIAGTFHFMMAVQANHNILMHPFHMLGVAGVFGGALLSALHGSLVTSTLIRSTDENESINAGY
RFGQQQKTYSYLASHYGFLGRLLIPPFASRNPRVFHFLLAALPTIGIWFAALGVCSVAFNLNGFNFNHSILDSRGAVIPT
DADILNRANLGLQAMYAPNTHNFPPILSSGTPISVS
>WP_009453755.1 photosystem I reaction center subunit IX [Fischerella thermalis]
MTTIVQRRKEFDFSNLWDQFCAWITSTNNRIYIGWFGVLMIPTLLAATICFILAFIAAPGVDMEGIREPIKGSLMDGNNL
ITAAVVPTSAAIGLHLYPIWEAASLDEWLYNGGPYQLIVLHFLIGIWCYLGRLWELSYRLGMRPWIAVAFCANAAAATAV
LLVYPIGQGSFADGLPLGIAGTFHFMMAVQANHNILMHPFHMLGVAGVFGGALLSALHGSLVTSTLIRSTDENESINAGY
RFGQQQKTYSYLASHYGFLGRLLIPPFASRNPRVFHFLLAALPTIGIWFAALGVCSVAFNLNGFNFNHSILDSRGAVIPT
DADILNRANLGLQAMHAPNTHNFPPILSSGTPISVS
>WP_017309097.1 MULTISPECIES: photosystem I reaction center subunit IX [Hapalosiphonaceae]
MTTIIQRRKEFDFFNLWDRFCAWITSTNNRIYIGWFGVLMIPTLLAATICFILAFIVAPGVDMEGIREPIKGSLMDGNNL
ITAAVVPTSAAIGLHFYPIWEAASLDEWLYNGGPYQLIVLHFLIGIWCYLGRLWELSYRLGMRPWIAVAFSAPAAAATAV
LLVYPIGQGSFADGLPLGIAGTFHFMMAVQANHNILMHPFHMLGVAGVFGGAFLSALHGSLVTSTLIRNTDENESINAGY
RLGQQQRTYSYLAGHYGFFGRLLIPPVASRNHRTFYFLLACMPTIGIWFAALGVCSVAFNLNGFNFNHSILDSRGAVIPT
DADILNRANLGIQAMHAPNTHHFPLILSSGTPTSVNYEVDSNAARSQFPKFAAAS
>WP_016869652.1 MULTISPECIES: photosystem I reaction center subunit IX [Fischerella]
MTTIVERRKEFDFSNLWDRFCAWITSTNNRIYIGWFGVLMIPTLLAATICFILAFIAAPGVDMEGIREPIKGSLMDGNNL
ITAAVVPTSAAIGLHFYPIWEAASLDEWLYNGGPYQLIVLHFLIGIWCYLGRLWELSYRLGMRPWIAVAFSAPAAAATAV
LLVYPIGQGSFADGLPLGIAGTFHFMMAVQANHNILMHPFHMLGVAGVFGGALLSALHGSLVTSTLIRNTDENESINAGY
RLGQQQRTYSYLAGHYGFLGRLLIPLFASRNPRAFYFLLAALPTIGIWFATLGVCSVAFNLNGFNFNHSILDSRGAVIPT
DADILNRANLGLQAMHAPNTHNFPPILSSGTPISVS
>WP_009453755.1 photosystem I reaction center subunit IX [Fischerella thermalis]
MTTIVQRRKEFDFSNLWDQFCAWITSTNNRIYIGWFGVLMIPTLLAATICFILAFIAAPGVDMEGIREPIKGSLMDGNNL
ITAAVVPTSAAIGLHLYPIWEAASLDEWLYNGGPYQLIVLHFLIGIWCYLGRLWELSYRLGMRPWIAVAFCANAAAATAV
LLVYPIGQGSFADGLPLGIAGTFHFMMAVQANHNILMHPFHMLGVAGVFGGALLSALHGSLVTSTLIRSTDENESINAGY
RFGQQQKTYSYLASHYGFLGRLLIPPFASRNPRVFHFLLAALPTIGIWFAALGVCSVAFNLNGFNFNHSILDSRGAVIPT
DADILNRANLGLQAMHAPNTHNFPPILSSGTPISVS
>WP_016862210.1 photosystem I reaction center subunit IX [Fischerella muscicola]
MTTIIQRRKEFDFSNLWDRFCAWITSTNNRIYIGWFGVLMIPTLLAATICFILAFIAAPGVDMEGIREPIKGSLMDGNNL
ITAAVVPTSAAVGLHFYPIWQAASLDEWLYNGGPYQLIVLHFLIGIWSYLGRLWELSYRLGMRPWIAVAFSAPAAAATAV
LLVYPIGQGSFADGLPLGIAGTFHFMMSVQANHNILMHPFHMLGVAGVFGGAFLSALHGSLVTSTLIRNTDENESINAGY
RLGQQQRTYSYLAGHYGFLGRLLIPPFASRNHRSFYFLLAALPTIGIWFAALGVCSVAFNLNGFNFNHSILDSRGAVIPT
DADILNRANLGIQAMHAPNTHHFPLILSSGKPISVS
>WP_016873890.1 photosystem I reaction center subunit IX [Chlorogloeopsis fritschii]
MTTIVQRGKEFDFTKQWERFCAWITSTNNRIYIGWFGVLMIPTLLAASICFILAFIAAPGVDMEGIREPIKGSLLDGNNL
ITAAVVPTSAAIGLHFYPIWEAASLDEWLYNGGPYQLIVLHFLIGIWCYLGRLWELSYRLGMRPWIAVAFSAPAAAATAV
LLVYPIGQGSFSDGLPLGITGTFHFMMAVQANHNILMHPFHMLGVAGVFGGALLSALHGSLVTSTLIRNTDENESINTGY
KFGQKQATYSYLAGHYGYLGRLLIPPFASRNHRAFYFLLAALPTIGIWFATCGVCSIAFNLNGFNFNHSVLDSRGTVIPT
DADILNRANLGLQAMHGLNTHHFPPILSSSPSITC
>WP_026723904.1 photosystem Q(B) protein 1 [Fischerella sp. PCC 9431]
MTTIIQRRKEFDFSNLWNRFCAWITSTNNRIYIGWFGVLMIPTLLAAAICFILAFIVAPGVDMEGIREPIKGSLMAGNNL
ITAAVVPTSAAVGLHFYPLWEAASLDEWLYNGGPYQLIVLHFLIGIWCYLGRLWELSYRLGMRPWIAIAFSANVAAATAV
LLVYPIGQGSFAEGLPLGIAGTFHFMMAVQANHNILMHPFHMLGVAGVFGGALLSSLHGSLVTSSLICNTDENEPINTGY
QFGQQQRTYSYLAGHYGFLGRLLIPPFASQNHRIFNFLLAALPTIGIWFAALGICSVAFNLNGFNFNHSILDSRGEVIPT
DADILNRANLGIQAMHAPNTHNFPLILSSGTPILVS
>WP_026732648.1 photosystem Q(B) protein 1 [Fischerella sp. PCC 9605]
MTTIVQRRKEFDFSKLWDRFCAWITSTNNRIYIGWFGVLMIPTLLAATICFILAFIAAPGVDMEGIREPIKGSLMDGNNL
ITAAVVPTSAAVGLHFYPIWEAASIDEWLYNGGPYQLIVLHFLIGIWCYLGRLWELSYRLGMRPWIAVAFSAPAAAATAV
LLVYPIGQGSFSDGLPLGIAGTFHFMMAVQANHNILMHPFHMLGVAGVFGGAFLSALHGSLVASTLIRNTSENESINVGY
QLGQKQVTYSYLAGHYGFLGRLLIPPFASRNHRAFHFLTAALPTIGIWFAALGVCSVAFNLNGFNFNHSVLDSRGAPIPT
DADLLNRANIGLQAMHAPNTHNFPPILSSGIPFPVS
>WP_053456006.1 Photosystem Q(B) protein 1 [Hapalosiphon sp. MRB220]
MTTIIQRRKEFDFSNLWNRFCAWITSTNNRIYIGWFGVLMIPTLLAAAICFILAFIVAPGVDMEGIREPIKGSLMAGNNL
ITAAVVPTSAAVGLHFYPLWEAASLDEWLYNGGPYQLIVLHFLIGIWCYLGRLWELSYRLGMRPWIAIAFSANVAAATAV
LLVYPIGQGSFAEGLPLGIAGTFHFMIAVQANHNILMHPFHMLGVAGVFGGALLSSLHGSLVTSSLIRNTDENEPINTGY
QFGQQQRTYSYLAGHYGFLGRLLIPPFASQNHRIFNFLLAALPTIGIWFAALGICSVAFNLNGFNFNHSILDSRGAVIPT
DADILNRANLGIQAMHAPNTHNFPLILSSGTPILVS
>WP_062246727.1 MULTISPECIES: Photosystem Q(B) protein 1 [Fischerella]
MTTIVQRRKEFDFSNLWDQFCAWITSTNNRIYIGWFGVLMIPTLLAATICFILALIAAPSVDMEGIREPIKGSLMDGNNL
ITAAVVPTSAAIGLHLYPIWEAASLDEWLYNGGPYQLIVLHFLIGIWCYLGRLWELSYRLGARPWIAVAFSAPVAAATAI
LLVYPIGQGSFADGLPLGIAGTFHFMMAVQANHNILMHPFHMLGVAGVFGGALFSALHGSLVTSTLIRSTDENESINAGY
RLGQGKVTYNYLASHYGFLGRLLIPPLASRNHRTFHFLLAALPTIGIWFAALGVCSVAFNLNGFNFNHSILDSRGAVIPT
DADILNRANLGLQAMYAPNTHNFPPILSSGTPISVS
>WP_062246727.1 MULTISPECIES: Photosystem Q(B) protein 1 [Fischerella]
MTTIVQRRKEFDFSNLWDQFCAWITSTNNRIYIGWFGVLMIPTLLAATICFILALIAAPSVDMEGIREPIKGSLMDGNNL
ITAAVVPTSAAIGLHLYPIWEAASLDEWLYNGGPYQLIVLHFLIGIWCYLGRLWELSYRLGARPWIAVAFSAPVAAATAI
LLVYPIGQGSFADGLPLGIAGTFHFMMAVQANHNILMHPFHMLGVAGVFGGALFSALHGSLVTSTLIRSTDENESINAGY
RLGQGKVTYNYLASHYGFLGRLLIPPLASRNHRTFHFLLAALPTIGIWFAALGVCSVAFNLNGFNFNHSILDSRGAVIPT
DADILNRANLGLQAMYAPNTHNFPPILSSGTPISVS
>WP_009453755.1 photosystem I reaction center subunit IX [Fischerella thermalis]
MTTIVQRRKEFDFSNLWDQFCAWITSTNNRIYIGWFGVLMIPTLLAATICFILAFIAAPGVDMEGIREPIKGSLMDGNNL
ITAAVVPTSAAIGLHLYPIWEAASLDEWLYNGGPYQLIVLHFLIGIWCYLGRLWELSYRLGMRPWIAVAFCANAAAATAV
LLVYPIGQGSFADGLPLGIAGTFHFMMAVQANHNILMHPFHMLGVAGVFGGALLSALHGSLVTSTLIRSTDENESINAGY
RFGQQQKTYSYLASHYGFLGRLLIPPFASRNPRVFHFLLAALPTIGIWFAALGVCSVAFNLNGFNFNHSILDSRGAVIPT
DADILNRANLGLQAMHAPNTHNFPPILSSGTPISVS
>WP_102173200.1 Photosystem Q(B) protein 1 [Fischerella thermalis]
MTTIVQRRKEFDFSNLWDQFCAWITSTNNRIYIGWFGVLMIPTLLAATICFILAFIAAPGVDMEGIREPIKGSLMDGNNL
ITAAVVPTSAAIGLHLYPIWEAASLDEWLYNGGPYQLIVLHFLIGIWCYLGRLWELSYRLGMRPWIAVAFCANAAAATAV
LLVYPIGQGSFADGLPLGIAGTFHFMMAVQANHNILMHPFHMLGVAGVFGGALLSALHGSLVTSTLIRSTDENESINAGY
RFGQQQKTYSYLASHYGFLGRLLIPPFASRNPRVFHFLLAALPTIGIWFAALGVCSVAFNLNGFNFNHSILDSRGAVIPT
DADILNRANLGLQAMYAPNTHNFPPILSSGTPISVS
>WP_009453755.1 photosystem I reaction center subunit IX [Fischerella thermalis]
MTTIVQRRKEFDFSNLWDQFCAWITSTNNRIYIGWFGVLMIPTLLAATICFILAFIAAPGVDMEGIREPIKGSLMDGNNL
ITAAVVPTSAAIGLHLYPIWEAASLDEWLYNGGPYQLIVLHFLIGIWCYLGRLWELSYRLGMRPWIAVAFCANAAAATAV
LLVYPIGQGSFADGLPLGIAGTFHFMMAVQANHNILMHPFHMLGVAGVFGGALLSALHGSLVTSTLIRSTDENESINAGY
RFGQQQKTYSYLASHYGFLGRLLIPPFASRNPRVFHFLLAALPTIGIWFAALGVCSVAFNLNGFNFNHSILDSRGAVIPT
DADILNRANLGLQAMHAPNTHNFPPILSSGTPISVS
>WP_009453755.1 photosystem I reaction center subunit IX [Fischerella thermalis]
MTTIVQRRKEFDFSNLWDQFCAWITSTNNRIYIGWFGVLMIPTLLAATICFILAFIAAPGVDMEGIREPIKGSLMDGNNL
ITAAVVPTSAAIGLHLYPIWEAASLDEWLYNGGPYQLIVLHFLIGIWCYLGRLWELSYRLGMRPWIAVAFCANAAAATAV
LLVYPIGQGSFADGLPLGIAGTFHFMMAVQANHNILMHPFHMLGVAGVFGGALLSALHGSLVTSTLIRSTDENESINAGY
RFGQQQKTYSYLASHYGFLGRLLIPPFASRNPRVFHFLLAALPTIGIWFAALGVCSVAFNLNGFNFNHSILDSRGAVIPT
DADILNRANLGLQAMHAPNTHNFPPILSSGTPISVS
>WP_102148190.1 Photosystem Q(B) protein 1 [Fischerella thermalis]
MTTIVQRRKEFDFSNLWDQFCAWITSTNNRIYIGWFGVLMIPTLLAATICFILAFIAAPGVDMEGIREPIKGSLMDGNNL
ITAAVVPTSAAIGLHLYPIWEAASLDEWLYNGGPYQLIVLHFLIGIWCYLGRLWELSYRLGMRPWIAVAFCANAAAATAV
LLVYPIGQGSFADGLPLGIAGTFHFMMAVQANHNILMHPFHMLGVAGVFGGALLSALHGSLVTSTLIRSTDENESINAGY
RFGQQQKTYSYLASHYGFLGRLLIPPFASRNPRVFHFLLAALPTIGIWFAALGVCSVAFNLNGFNFNHSILDSRGAVIPT
DADILNRANLGLQAMHAPNTHNFPPILSSGTPISVRADS
>WP_009453755.1 photosystem I reaction center subunit IX [Fischerella thermalis]
MTTIVQRRKEFDFSNLWDQFCAWITSTNNRIYIGWFGVLMIPTLLAATICFILAFIAAPGVDMEGIREPIKGSLMDGNNL
ITAAVVPTSAAIGLHLYPIWEAASLDEWLYNGGPYQLIVLHFLIGIWCYLGRLWELSYRLGMRPWIAVAFCANAAAATAV
LLVYPIGQGSFADGLPLGIAGTFHFMMAVQANHNILMHPFHMLGVAGVFGGALLSALHGSLVTSTLIRSTDENESINAGY
RFGQQQKTYSYLASHYGFLGRLLIPPFASRNPRVFHFLLAALPTIGIWFAALGVCSVAFNLNGFNFNHSILDSRGAVIPT
DADILNRANLGLQAMHAPNTHNFPPILSSGTPISVS
>WP_009453755.1 photosystem I reaction center subunit IX [Fischerella thermalis]
MTTIVQRRKEFDFSNLWDQFCAWITSTNNRIYIGWFGVLMIPTLLAATICFILAFIAAPGVDMEGIREPIKGSLMDGNNL
ITAAVVPTSAAIGLHLYPIWEAASLDEWLYNGGPYQLIVLHFLIGIWCYLGRLWELSYRLGMRPWIAVAFCANAAAATAV
LLVYPIGQGSFADGLPLGIAGTFHFMMAVQANHNILMHPFHMLGVAGVFGGALLSALHGSLVTSTLIRSTDENESINAGY
RFGQQQKTYSYLASHYGFLGRLLIPPFASRNPRVFHFLLAALPTIGIWFAALGVCSVAFNLNGFNFNHSILDSRGAVIPT
DADILNRANLGLQAMHAPNTHNFPPILSSGTPISVS
>WP_102173200.1 Photosystem Q(B) protein 1 [Fischerella thermalis]
MTTIVQRRKEFDFSNLWDQFCAWITSTNNRIYIGWFGVLMIPTLLAATICFILAFIAAPGVDMEGIREPIKGSLMDGNNL
ITAAVVPTSAAIGLHLYPIWEAASLDEWLYNGGPYQLIVLHFLIGIWCYLGRLWELSYRLGMRPWIAVAFCANAAAATAV
LLVYPIGQGSFADGLPLGIAGTFHFMMAVQANHNILMHPFHMLGVAGVFGGALLSALHGSLVTSTLIRSTDENESINAGY
RFGQQQKTYSYLASHYGFLGRLLIPPFASRNPRVFHFLLAALPTIGIWFAALGVCSVAFNLNGFNFNHSILDSRGAVIPT
DADILNRANLGLQAMYAPNTHNFPPILSSGTPISVS
>WP_009453755.1 photosystem I reaction center subunit IX [Fischerella thermalis]
MTTIVQRRKEFDFSNLWDQFCAWITSTNNRIYIGWFGVLMIPTLLAATICFILAFIAAPGVDMEGIREPIKGSLMDGNNL
ITAAVVPTSAAIGLHLYPIWEAASLDEWLYNGGPYQLIVLHFLIGIWCYLGRLWELSYRLGMRPWIAVAFCANAAAATAV
LLVYPIGQGSFADGLPLGIAGTFHFMMAVQANHNILMHPFHMLGVAGVFGGALLSALHGSLVTSTLIRSTDENESINAGY
RFGQQQKTYSYLASHYGFLGRLLIPPFASRNPRVFHFLLAALPTIGIWFAALGVCSVAFNLNGFNFNHSILDSRGAVIPT
DADILNRANLGLQAMHAPNTHNFPPILSSGTPISVS
>WP_009453755.1 photosystem I reaction center subunit IX [Fischerella thermalis]
MTTIVQRRKEFDFSNLWDQFCAWITSTNNRIYIGWFGVLMIPTLLAATICFILAFIAAPGVDMEGIREPIKGSLMDGNNL
ITAAVVPTSAAIGLHLYPIWEAASLDEWLYNGGPYQLIVLHFLIGIWCYLGRLWELSYRLGMRPWIAVAFCANAAAATAV
LLVYPIGQGSFADGLPLGIAGTFHFMMAVQANHNILMHPFHMLGVAGVFGGALLSALHGSLVTSTLIRSTDENESINAGY
RFGQQQKTYSYLASHYGFLGRLLIPPFASRNPRVFHFLLAALPTIGIWFAALGVCSVAFNLNGFNFNHSILDSRGAVIPT
DADILNRANLGLQAMHAPNTHNFPPILSSGTPISVS
>WP_009453755.1 photosystem I reaction center subunit IX [Fischerella thermalis]
MTTIVQRRKEFDFSNLWDQFCAWITSTNNRIYIGWFGVLMIPTLLAATICFILAFIAAPGVDMEGIREPIKGSLMDGNNL
ITAAVVPTSAAIGLHLYPIWEAASLDEWLYNGGPYQLIVLHFLIGIWCYLGRLWELSYRLGMRPWIAVAFCANAAAATAV
LLVYPIGQGSFADGLPLGIAGTFHFMMAVQANHNILMHPFHMLGVAGVFGGALLSALHGSLVTSTLIRSTDENESINAGY
RFGQQQKTYSYLASHYGFLGRLLIPPFASRNPRVFHFLLAALPTIGIWFAALGVCSVAFNLNGFNFNHSILDSRGAVIPT
DADILNRANLGLQAMHAPNTHNFPPILSSGTPISVS
>WP_009453755.1 photosystem I reaction center subunit IX [Fischerella thermalis]
MTTIVQRRKEFDFSNLWDQFCAWITSTNNRIYIGWFGVLMIPTLLAATICFILAFIAAPGVDMEGIREPIKGSLMDGNNL
ITAAVVPTSAAIGLHLYPIWEAASLDEWLYNGGPYQLIVLHFLIGIWCYLGRLWELSYRLGMRPWIAVAFCANAAAATAV
LLVYPIGQGSFADGLPLGIAGTFHFMMAVQANHNILMHPFHMLGVAGVFGGALLSALHGSLVTSTLIRSTDENESINAGY
RFGQQQKTYSYLASHYGFLGRLLIPPFASRNPRVFHFLLAALPTIGIWFAALGVCSVAFNLNGFNFNHSILDSRGAVIPT
DADILNRANLGLQAMHAPNTHNFPPILSSGTPISVS
>WP_102173200.1 Photosystem Q(B) protein 1 [Fischerella thermalis]
MTTIVQRRKEFDFSNLWDQFCAWITSTNNRIYIGWFGVLMIPTLLAATICFILAFIAAPGVDMEGIREPIKGSLMDGNNL
ITAAVVPTSAAIGLHLYPIWEAASLDEWLYNGGPYQLIVLHFLIGIWCYLGRLWELSYRLGMRPWIAVAFCANAAAATAV
LLVYPIGQGSFADGLPLGIAGTFHFMMAVQANHNILMHPFHMLGVAGVFGGALLSALHGSLVTSTLIRSTDENESINAGY
RFGQQQKTYSYLASHYGFLGRLLIPPFASRNPRVFHFLLAALPTIGIWFAALGVCSVAFNLNGFNFNHSILDSRGAVIPT
DADILNRANLGLQAMYAPNTHNFPPILSSGTPISVS
>WP_009453755.1 photosystem I reaction center subunit IX [Fischerella thermalis]
MTTIVQRRKEFDFSNLWDQFCAWITSTNNRIYIGWFGVLMIPTLLAATICFILAFIAAPGVDMEGIREPIKGSLMDGNNL
ITAAVVPTSAAIGLHLYPIWEAASLDEWLYNGGPYQLIVLHFLIGIWCYLGRLWELSYRLGMRPWIAVAFCANAAAATAV
LLVYPIGQGSFADGLPLGIAGTFHFMMAVQANHNILMHPFHMLGVAGVFGGALLSALHGSLVTSTLIRSTDENESINAGY
RFGQQQKTYSYLASHYGFLGRLLIPPFASRNPRVFHFLLAALPTIGIWFAALGVCSVAFNLNGFNFNHSILDSRGAVIPT
DADILNRANLGLQAMHAPNTHNFPPILSSGTPISVS
>WP_009453755.1 photosystem I reaction center subunit IX [Fischerella thermalis]
MTTIVQRRKEFDFSNLWDQFCAWITSTNNRIYIGWFGVLMIPTLLAATICFILAFIAAPGVDMEGIREPIKGSLMDGNNL
ITAAVVPTSAAIGLHLYPIWEAASLDEWLYNGGPYQLIVLHFLIGIWCYLGRLWELSYRLGMRPWIAVAFCANAAAATAV
LLVYPIGQGSFADGLPLGIAGTFHFMMAVQANHNILMHPFHMLGVAGVFGGALLSALHGSLVTSTLIRSTDENESINAGY
RFGQQQKTYSYLASHYGFLGRLLIPPFASRNPRVFHFLLAALPTIGIWFAALGVCSVAFNLNGFNFNHSILDSRGAVIPT
DADILNRANLGLQAMHAPNTHNFPPILSSGTPISVS
>WP_102148190.1 Photosystem Q(B) protein 1 [Fischerella thermalis]
MTTIVQRRKEFDFSNLWDQFCAWITSTNNRIYIGWFGVLMIPTLLAATICFILAFIAAPGVDMEGIREPIKGSLMDGNNL
ITAAVVPTSAAIGLHLYPIWEAASLDEWLYNGGPYQLIVLHFLIGIWCYLGRLWELSYRLGMRPWIAVAFCANAAAATAV
LLVYPIGQGSFADGLPLGIAGTFHFMMAVQANHNILMHPFHMLGVAGVFGGALLSALHGSLVTSTLIRSTDENESINAGY
RFGQQQKTYSYLASHYGFLGRLLIPPFASRNPRVFHFLLAALPTIGIWFAALGVCSVAFNLNGFNFNHSILDSRGAVIPT
DADILNRANLGLQAMHAPNTHNFPPILSSGTPISVRADS
>WP_102172175.1 Photosystem Q(B) protein 1 [Fischerella thermalis]
MTTIVQRRKEFDFSNFWDQFCAWITSTNNRIYIGWFGVLMIPTLLAATICFILAFIAAPSVDMEGIREPIKGSLMDGNNL
ITAAVVPTSAAIGLHFYPIWEAASLDEWLYNGGPYQLIVLHFLIGIWCYLGRLWELSYRLGMRPWIAVAFSANAAAATAV
LLVYPIGQGSFADGLPLGIAGTFHFMMAVQANHNILMHPFHMLGVAGVFGGALLSALHGSLVTSTLIRSTDENESINAGY
RLGQQQKTYSYLASHYGFLGRLLIPPFASRNLRAFHFLLAALPTIGIWFAALGVCSVAFNLNGFNFNHSILDSRGAVIPT
DADILNRANLGSQAMHAPNTHNFPPILSSGTPISVS
>WP_102173200.1 Photosystem Q(B) protein 1 [Fischerella thermalis]
MTTIVQRRKEFDFSNLWDQFCAWITSTNNRIYIGWFGVLMIPTLLAATICFILAFIAAPGVDMEGIREPIKGSLMDGNNL
ITAAVVPTSAAIGLHLYPIWEAASLDEWLYNGGPYQLIVLHFLIGIWCYLGRLWELSYRLGMRPWIAVAFCANAAAATAV
LLVYPIGQGSFADGLPLGIAGTFHFMMAVQANHNILMHPFHMLGVAGVFGGALLSALHGSLVTSTLIRSTDENESINAGY
RFGQQQKTYSYLASHYGFLGRLLIPPFASRNPRVFHFLLAALPTIGIWFAALGVCSVAFNLNGFNFNHSILDSRGAVIPT
DADILNRANLGLQAMYAPNTHNFPPILSSGTPISVS
>WP_102173200.1 Photosystem Q(B) protein 1 [Fischerella thermalis]
MTTIVQRRKEFDFSNLWDQFCAWITSTNNRIYIGWFGVLMIPTLLAATICFILAFIAAPGVDMEGIREPIKGSLMDGNNL
ITAAVVPTSAAIGLHLYPIWEAASLDEWLYNGGPYQLIVLHFLIGIWCYLGRLWELSYRLGMRPWIAVAFCANAAAATAV
LLVYPIGQGSFADGLPLGIAGTFHFMMAVQANHNILMHPFHMLGVAGVFGGALLSALHGSLVTSTLIRSTDENESINAGY
RFGQQQKTYSYLASHYGFLGRLLIPPFASRNPRVFHFLLAALPTIGIWFAALGVCSVAFNLNGFNFNHSILDSRGAVIPT
DADILNRANLGLQAMYAPNTHNFPPILSSGTPISVS
>WP_102178770.1 Photosystem Q(B) protein 1 [Fischerella thermalis]
MTTVVQRRKEFDFSNLWDQFCAWVTSTNNRIYIGWFGVLMIPTLLAATICFILAFIAAPSVDLEGIREPIKGSLMDGNNL
ITAAVVPTSAAIGLHLYPIWEAASLDEWLYNGGPYQLIVLHFLIGIWCYLGRLWELSYRLGARPWIAVAFSAPVAAATAV
LLVYPIGQGSFADGLPLGIAGTFHFMMAVQANHNILMHPFHMLGVAGVFGGALFSALHGSLVTSTLIRSSDENESINAGY
RLGQGKVTYNYLASHYGFLGRLLIPPLASRNHRTFHFLLAALPTIGIWFAALGVGSVAFNLNGFNFNHSILDSRGAVIPT
DADILNRANLGLQAMHAPNTHNFPPILSSGTPISVS
>WP_102205330.1 Photosystem Q(B) protein 1 [Fischerella muscicola]
MTTIVERRKEFDFSNLWDRFCAWITSTNNRIYIGWFGVLMIPTLLAATICFILAFIAAPGVDMEGIREPIKGSLMDGNNL
ITAAVVPTSAAIGLHFYPIWEAASLDEWLYNGGPYQLIVLHFLIGIWCYLGRLWELSYRLGMRPWIAVAFSAPAAAATAV
LLVYPIGQGSFADGLPLGIAGTFHFMMAVQANHNILMHPFHMLGVAGVFGGALLSALHGSLVTSTLIRNTDENESINAGY
RLGQQQRTYSYLASHYGFLGRLLIPLFASRNPRAFYFLLAALPTIGIWFATLGVCSVAFNLNGFNFNHSILDSRGAVIPT
DADILNRANLGLQAMHAPNTHNFPPILSSGTPISVS
>WP_102180966.1 Photosystem Q(B) protein 1 [Fischerella thermalis]
MTTIVQRRKEFDFSDFWDQFCAWITSTNNRIYIGWFGVLMIPTLLAAIICFILAFIAAPGVDMEGIREPIKGSLMDGNNL
MTAAVVPTSAAIGLHFYPIWEAASLEEWLYNGGPYQLIVLHFLIGIWCYLGRLWELSYRLGMRPWIAVAFSANAAAATAV
LLVYPIGQGSFADGLPLGIAGTFHFMMAVQANHNILMHPFHMLGVAGVFGGALLSALHGSLVTSTLIRSTDENESINAGY
RFGQQQKTYSYLASHYGFLGRLLIPPFASRNLRAFHFLLAALPTIGIWFAALGVCSVAFNLNGFNFNHSILDSRGAVIPT
DADILNRANLGLQAMHAPNTHNFPPILSSGTPISVS
>WP_102173200.1 Photosystem Q(B) protein 1 [Fischerella thermalis]
MTTIVQRRKEFDFSNLWDQFCAWITSTNNRIYIGWFGVLMIPTLLAATICFILAFIAAPGVDMEGIREPIKGSLMDGNNL
ITAAVVPTSAAIGLHLYPIWEAASLDEWLYNGGPYQLIVLHFLIGIWCYLGRLWELSYRLGMRPWIAVAFCANAAAATAV
LLVYPIGQGSFADGLPLGIAGTFHFMMAVQANHNILMHPFHMLGVAGVFGGALLSALHGSLVTSTLIRSTDENESINAGY
RFGQQQKTYSYLASHYGFLGRLLIPPFASRNPRVFHFLLAALPTIGIWFAALGVCSVAFNLNGFNFNHSILDSRGAVIPT
DADILNRANLGLQAMYAPNTHNFPPILSSGTPISVS
>WP_062246727.1 MULTISPECIES: Photosystem Q(B) protein 1 [Fischerella]
MTTIVQRRKEFDFSNLWDQFCAWITSTNNRIYIGWFGVLMIPTLLAATICFILALIAAPSVDMEGIREPIKGSLMDGNNL
ITAAVVPTSAAIGLHLYPIWEAASLDEWLYNGGPYQLIVLHFLIGIWCYLGRLWELSYRLGARPWIAVAFSAPVAAATAI
LLVYPIGQGSFADGLPLGIAGTFHFMMAVQANHNILMHPFHMLGVAGVFGGALFSALHGSLVTSTLIRSTDENESINAGY
RLGQGKVTYNYLASHYGFLGRLLIPPLASRNHRTFHFLLAALPTIGIWFAALGVCSVAFNLNGFNFNHSILDSRGAVIPT
DADILNRANLGLQAMYAPNTHNFPPILSSGTPISVS
>WP_102148246.1 Photosystem Q(B) protein 1 [Fischerella thermalis]
MTTIVQRRKEFDFSNLWDQFCAWITSTNNRIYIGWFGVLMIPTLLAATICFILAFIAAPGVDMEGIREPIKGSLMDGNNL
ITAAVVPTSAAIGLHLYPIWEAASLDEWLYNGGPYQLIVLHFLIGIWCYLGRLWELSYRLGMRPWIAVAFCANAAAATAV
LLVYPIGQGSFADGLPLGIVGTFHFMMAVQANHNILMHPFHMLGVAGVFGGALLSALHGSLVTSTLIRSTDENESINAGY
RLGQQQRTYSYLAGHYGFLGRLLIPPFASRNPRAFYFLLAALPTIGIWFAALGVCSVAFNLNGFNFNHSILDSRGAVIPT
DADILNRANLGLQAMHAPNTHNFPPILSSGTPISVS
>WP_102222164.1 Photosystem Q(B) protein 1 [Fischerella thermalis]
MTTIVQRRKEFDFSDLWDQFCAWITSTNNRIYIGWFGVLMIPTLLAAIICFILAFIAAPGVDMEGIREPIKGSLMDGNNL
MTAAVVPTSAAIGLHFYPIWEAASLEEWLYNGGPYQLIVLHFLIGIWCYLGRLWELSYRLGMRPWIAVAFSANAAAATAV
LLVYPIGQGSFADGLPLGIAGTFHFMMAVQANHNILMHPFHMLGVAGVFGGALLSALHGSLVTSTLIRSTDENESINAGY
RFGQQQKTYSYLASHYGFLGRLLIPPFASRNPRVFHFLLAALPTIGIWFAALGVCSVAFNLNGFNFNHSILDSRGAVIPT
DADILNRANLGLQAMYAPNTHNFPPILSSGTPISVS
>WP_009453755.1 photosystem I reaction center subunit IX [Fischerella thermalis]
MTTIVQRRKEFDFSNLWDQFCAWITSTNNRIYIGWFGVLMIPTLLAATICFILAFIAAPGVDMEGIREPIKGSLMDGNNL
ITAAVVPTSAAIGLHLYPIWEAASLDEWLYNGGPYQLIVLHFLIGIWCYLGRLWELSYRLGMRPWIAVAFCANAAAATAV
LLVYPIGQGSFADGLPLGIAGTFHFMMAVQANHNILMHPFHMLGVAGVFGGALLSALHGSLVTSTLIRSTDENESINAGY
RFGQQQKTYSYLASHYGFLGRLLIPPFASRNPRVFHFLLAALPTIGIWFAALGVCSVAFNLNGFNFNHSILDSRGAVIPT
DADILNRANLGLQAMHAPNTHNFPPILSSGTPISVS
>WP_131116373.1 Photosystem Q(B) protein 1 [Westiellopsis prolifica]
MTTIIQRRKEFDFFNLWDRFCAWITSTKNRIYIGWFGVLMIPTLLAATICFILAFILAPGVDMEGIREPIKGSLMDGNNL
ITAAVVPTSAAIGLHFYPIWEAASLDEWLYNGGPYQLIVLHFLIGIWCYLGRLWELSYRLGMRPWIAVAFSAPAAAATAV
LLVYPIGQGSFADGLPLGIAGTFHFMMAVQANHNILMHPFHMLGVAGVFGGAFLSALHGSLVTSTLIRNTDENESINAGY
RLGQQERTYSYLAGHYGFFGRLLIPPVASRNHRTFYFLLACMPTIGIWFAALGVCSVAFNLNGFNFNHSILDSRGAVIPT
DADILNRANLGIQAMHAPNTHHFPLILSSGILNHEVDSNAARSQFPKFAAAS
>WP_016869652.1 MULTISPECIES: photosystem I reaction center subunit IX [Fischerella]
MTTIVERRKEFDFSNLWDRFCAWITSTNNRIYIGWFGVLMIPTLLAATICFILAFIAAPGVDMEGIREPIKGSLMDGNNL
ITAAVVPTSAAIGLHFYPIWEAASLDEWLYNGGPYQLIVLHFLIGIWCYLGRLWELSYRLGMRPWIAVAFSAPAAAATAV
LLVYPIGQGSFADGLPLGIAGTFHFMMAVQANHNILMHPFHMLGVAGVFGGALLSALHGSLVTSTLIRNTDENESINAGY
RLGQQQRTYSYLAGHYGFLGRLLIPLFASRNPRAFYFLLAALPTIGIWFATLGVCSVAFNLNGFNFNHSILDSRGAVIPT
DADILNRANLGLQAMHAPNTHNFPPILSSGTPISVS
