# Supplementary material for: Compensatory Transcriptional Response of Fischerella thermalis to Thermal Damage of the Photosynthetic Electron Transfer Chain
Source: Molecules. 2022 Dec 3;27(23):8515. doi: 10.3390/molecules27238515 (PMC9740203; doi:10.3390/molecules27238515)
Supplement: Supplementary file 1 [file molecules-27-08515-s001.zip › alignments/G2_sequences_c.faa]

>PMB44141.1
MTTVVQRRKEFDFSNLWDQFCAWVTSTNNRIYIGWFGVLMIPTLLAATICFILAFIAAPSVDLEGIREPIKGSLMDGNNL
ITAAVVPTSAAIGLHLYPIWEAASLDEWLYNGGPYQLIVLHFLIGIWCYLGRLWELSYRLGARPWIAVAFSAPVAAATAV
LLVYPIGQGSFADGLPLGIAGTFHFMMAVQANHNILMHPFHMLGVAGVFGGALFSALHGSLVTSTLIRSTDENESINAGY
RLGQGKVTYNYLASHYGFLGRLLIPPLASRNHRTFHFLLAALPTIGIWFAALGVGSVAFNLNGFNFNHSILDSRGAVIPT
DADILNRANLGLQAMHAPNTHNFPPILSSGTPISVS
>PMB02959.1
MTTVVQRRKEFDFSNLWDQFCAWVTSTNNRIYIGWFGVLMIPTLLAATICFILAFIAAPSVDLEGIREPIKGSLMDGNNL
ITAAVVPTSAAIGLHLYPIWEAASLDEWLYNGGPYQLIVLHFLIGIWCYLGRLWELSYRLGARPWIAVAFSAPVAAATAV
LLVYPIGQGSFADGLPLGIAGTFHFMMAVQANHNILMHPFHMLGVAGVFGGALFSALHGSLVTSTLIRSSDENESINAGY
RLGQGKVTYNYLASHYGFLGRLLIPPLASRNHRTFHFLLAALPTIGIWFAALGVGSVAFNLNGFNFNHSILDSRGAVIPT
DADILNRANLGLQAMHAPNTHNFPPILSSGTPISVS
>PMB03457.1
MTTIVQRRKEFDFSNLWDQFCAWITSTNNRIYIGWFGVLMIPTLLAATICFILAFIAAPGVDMEGIREPIKGSLMDGNNL
ITAAVVPTSAAIGLHLYPIWEAASLDEWLYNGGPYQLIVLHFLIGIWCYLGRLWELSYRLGMRPWIAVAFCANAAAATAV
LLVYPIGQGSFADGLPLGIAGTFHFMMAVQANHNILMHPFHMLGVAGVFGGALLSALHGSLVTSTLIRSTDENESINAGY
RFGQQQKTYSYLASHYGFLGRLLIPPFASRNPRVFHFLLAALPTIGIWFAALGVCSVAFNLNGFNFNHSILDSRGAVIPT
DADILNRANLGLQAMYAPNTHNFPPILSSGTPISVS
>RAM52429.1
MTTIIQRRKEFDFFNLWDRFCAWITSTNNRIYIGWFGVLMIPTLLAATICFILAFIVAPGVDMEGIREPIKGSLMDGNNL
ITAAVVPTSAAVGLHFYPIWEAASLDEWLYNGGPYQLIVLHFLIGIWCYLGRLWELSYRLGMRPWIAVAFSAPAAAATAV
LLVYPIGQGSFADGLPLGIAGTFHFMMAVQANHNILMHPFHMLGVAGVFGGAFLSALHGSLVTSTLIRNTDENESINAGY
RLGQQERTYSYLAGHYGFFGRLLIPPVASQNHRTFYFLLACMPTIGIWFAALGVCSVAFNLNGFNFNHSILDSRGAVIPT
DADILNRANLGIQAMHAPNTHHFPLILSSSTPTSVTYSHADCKQ
>NWF62668.1
MTTIVQRRKEFDFSKLWDRFCAWITSTNNRIYIGWFGVLMIPTLLAATICFILAFIAAPGVDMEGIREPIKGSLMDGNNL
ITAAVVPTSAAVGLHFYPIWEAASIDEWLYNGGPYQLIVLHFLIGIWCYLGRLWELSYRLGMRPWIAAAFSAPAAAATAV
LLVYPIGQGSFSDGLPLGIAGTFHFMMAVQANHNILMHPFHMLGVAGVFGGAFLSALHGSLVASTLIRNTSENESINVGY
QLGQKQPTYSYLAGHYGFLGRLLIPPFASRNHRAFHFLTAALPTIGIWFAALGVCSVAFNLNGFNFNHSVLDSRGAPIPT
DADLLNRANIGLQAMHAPNTHNFPPILSSGIPFPVS
>MBF2062231.1
MTTIVQRRKEFDFSDLWDQFCAWITSTNNRIYIGWFGVLMIPTLLAAIICFILAFIAAPGVDMEGIREPIKGSLMDGNNL
MTAAVVPTSAAIGLHFYPIWEAASLEEWLYNGGPYQLIVLHFLIGIWCYLGRLWELSYRLGMRPWIAVAFSANAAAATAV
LLVYPIGQGSFADGLPLGIAGTFHFMMAVQANHNILMHPFHMLGVAGVFGGALLSALHGSLVTSTLIRSTDENESINAGY
RFGQQQKTYSYLASHYGFLGRLLIPPFASRNPRVFHFLLAALPTIGIWFAALGVCSVAFNLNGFNFNHSILDSRGAVIPT
DADILNRANLGLQAM
>MBF1990075.1
MTTIVQRRKEFDFSDLWDQFCAWITSTNNRIYIGWFGVLMIPTLLAAIICFILAFIAAPGVDMEGIREPIKGSLMDGNNL
MTAAVVPTSAAIGLHFYPIWEAASLEEWLYNGGPYQLIVLHFLIGIWCYLGRLWELSYRLGMRPWIAVAFSANAAAATAV
LLVYPIGQGSFADGLPLGIAGTFHFMMAVQANHNILMHPFHMLGVAGVFGGALLSALHGSLVTSTLIRSTDENESINAGY
RFGQQQKTYSYLASHYGFLGRLLIPPFASRNPRVFHFLLAALPTIGIWFAALGVCSVAFNLNGFNFNHSILDSRGAVIPT
DADILNRANLGLQAMYAPNTHNFPPILSSGTPISVS
>MBF2070198.1
MTTIVQRRKEFDFSDLWDQFCAWITSTNNRIYIGWFGVLMIPTLLAAIICFILAFIAAPGVDMEGIREPIKGSLMDGNNL
MTAAVVPTSAAIGLHFYPIWEAASLEEWLYNGGPYQLIVLHFLIGIWCYLGRLWELSYRLGMRPWIAVAFSANAAAATAV
LLVYPIGQGSFADGLPLGIAGTFHFMMAVQANHNILMHPFHMLGVAGVFGGALLSALHGSLVTSTLIRSTDENESINAGY
RFGQQQKTYSYLASHYGFLGRLLIPPFASRNPRVFHFLLAALPTIGIWFAALGVCSVAFNLNGFNFNHSILDSRGAVIPT
DADILNRANLGLQAMYAPNTHNFPPILSSGTPISVS
>WP_009453755.1
MTTIVQRRKEFDFSNLWDQFCAWITSTNNRIYIGWFGVLMIPTLLAATICFILAFIAAPGVDMEGIREPIKGSLMDGNNL
ITAAVVPTSAAIGLHLYPIWEAASLDEWLYNGGPYQLIVLHFLIGIWCYLGRLWELSYRLGMRPWIAVAFCANAAAATAV
LLVYPIGQGSFADGLPLGIAGTFHFMMAVQANHNILMHPFHMLGVAGVFGGALLSALHGSLVTSTLIRSTDENESINAGY
RFGQQQKTYSYLASHYGFLGRLLIPPFASRNPRVFHFLLAALPTIGIWFAALGVCSVAFNLNGFNFNHSILDSRGAVIPT
DADILNRANLGLQAMHAPNTHNFPPILSSGTPISVS
>WP_017309097.1
MTTIIQRRKEFDFFNLWDRFCAWITSTNNRIYIGWFGVLMIPTLLAATICFILAFIVAPGVDMEGIREPIKGSLMDGNNL
ITAAVVPTSAAIGLHFYPIWEAASLDEWLYNGGPYQLIVLHFLIGIWCYLGRLWELSYRLGMRPWIAVAFSAPAAAATAV
LLVYPIGQGSFADGLPLGIAGTFHFMMAVQANHNILMHPFHMLGVAGVFGGAFLSALHGSLVTSTLIRNTDENESINAGY
RLGQQQRTYSYLAGHYGFFGRLLIPPVASRNHRTFYFLLACMPTIGIWFAALGVCSVAFNLNGFNFNHSILDSRGAVIPT
DADILNRANLGIQAMHAPNTHHFPLILSSGTPTSVNYEVDSNAARSQFPKFAAAS
>WP_016869652.1
MTTIVERRKEFDFSNLWDRFCAWITSTNNRIYIGWFGVLMIPTLLAATICFILAFIAAPGVDMEGIREPIKGSLMDGNNL
ITAAVVPTSAAIGLHFYPIWEAASLDEWLYNGGPYQLIVLHFLIGIWCYLGRLWELSYRLGMRPWIAVAFSAPAAAATAV
LLVYPIGQGSFADGLPLGIAGTFHFMMAVQANHNILMHPFHMLGVAGVFGGALLSALHGSLVTSTLIRNTDENESINAGY
RLGQQQRTYSYLAGHYGFLGRLLIPLFASRNPRAFYFLLAALPTIGIWFATLGVCSVAFNLNGFNFNHSILDSRGAVIPT
DADILNRANLGLQAMHAPNTHNFPPILSSGTPISVS
>WP_009453755.1
MTTIVQRRKEFDFSNLWDQFCAWITSTNNRIYIGWFGVLMIPTLLAATICFILAFIAAPGVDMEGIREPIKGSLMDGNNL
ITAAVVPTSAAIGLHLYPIWEAASLDEWLYNGGPYQLIVLHFLIGIWCYLGRLWELSYRLGMRPWIAVAFCANAAAATAV
LLVYPIGQGSFADGLPLGIAGTFHFMMAVQANHNILMHPFHMLGVAGVFGGALLSALHGSLVTSTLIRSTDENESINAGY
RFGQQQKTYSYLASHYGFLGRLLIPPFASRNPRVFHFLLAALPTIGIWFAALGVCSVAFNLNGFNFNHSILDSRGAVIPT
DADILNRANLGLQAMHAPNTHNFPPILSSGTPISVS
>WP_016862210.1
MTTIIQRRKEFDFSNLWDRFCAWITSTNNRIYIGWFGVLMIPTLLAATICFILAFIAAPGVDMEGIREPIKGSLMDGNNL
ITAAVVPTSAAVGLHFYPIWQAASLDEWLYNGGPYQLIVLHFLIGIWSYLGRLWELSYRLGMRPWIAVAFSAPAAAATAV
LLVYPIGQGSFADGLPLGIAGTFHFMMSVQANHNILMHPFHMLGVAGVFGGAFLSALHGSLVTSTLIRNTDENESINAGY
RLGQQQRTYSYLAGHYGFLGRLLIPPFASRNHRSFYFLLAALPTIGIWFAALGVCSVAFNLNGFNFNHSILDSRGAVIPT
DADILNRANLGIQAMHAPNTHHFPLILSSGKPISVS
>WP_016873890.1
MTTIVQRGKEFDFTKQWERFCAWITSTNNRIYIGWFGVLMIPTLLAASICFILAFIAAPGVDMEGIREPIKGSLLDGNNL
ITAAVVPTSAAIGLHFYPIWEAASLDEWLYNGGPYQLIVLHFLIGIWCYLGRLWELSYRLGMRPWIAVAFSAPAAAATAV
LLVYPIGQGSFSDGLPLGITGTFHFMMAVQANHNILMHPFHMLGVAGVFGGALLSALHGSLVTSTLIRNTDENESINTGY
KFGQKQATYSYLAGHYGYLGRLLIPPFASRNHRAFYFLLAALPTIGIWFATCGVCSIAFNLNGFNFNHSVLDSRGTVIPT
DADILNRANLGLQAMHGLNTHHFPPILSSSPSITC
>WP_026723904.1
MTTIIQRRKEFDFSNLWNRFCAWITSTNNRIYIGWFGVLMIPTLLAAAICFILAFIVAPGVDMEGIREPIKGSLMAGNNL
ITAAVVPTSAAVGLHFYPLWEAASLDEWLYNGGPYQLIVLHFLIGIWCYLGRLWELSYRLGMRPWIAIAFSANVAAATAV
LLVYPIGQGSFAEGLPLGIAGTFHFMMAVQANHNILMHPFHMLGVAGVFGGALLSSLHGSLVTSSLICNTDENEPINTGY
QFGQQQRTYSYLAGHYGFLGRLLIPPFASQNHRIFNFLLAALPTIGIWFAALGICSVAFNLNGFNFNHSILDSRGEVIPT
DADILNRANLGIQAMHAPNTHNFPLILSSGTPILVS
>WP_026732648.1
MTTIVQRRKEFDFSKLWDRFCAWITSTNNRIYIGWFGVLMIPTLLAATICFILAFIAAPGVDMEGIREPIKGSLMDGNNL
ITAAVVPTSAAVGLHFYPIWEAASIDEWLYNGGPYQLIVLHFLIGIWCYLGRLWELSYRLGMRPWIAVAFSAPAAAATAV
LLVYPIGQGSFSDGLPLGIAGTFHFMMAVQANHNILMHPFHMLGVAGVFGGAFLSALHGSLVASTLIRNTSENESINVGY
QLGQKQVTYSYLAGHYGFLGRLLIPPFASRNHRAFHFLTAALPTIGIWFAALGVCSVAFNLNGFNFNHSVLDSRGAPIPT
DADLLNRANIGLQAMHAPNTHNFPPILSSGIPFPVS
>WP_053456006.1
MTTIIQRRKEFDFSNLWNRFCAWITSTNNRIYIGWFGVLMIPTLLAAAICFILAFIVAPGVDMEGIREPIKGSLMAGNNL
ITAAVVPTSAAVGLHFYPLWEAASLDEWLYNGGPYQLIVLHFLIGIWCYLGRLWELSYRLGMRPWIAIAFSANVAAATAV
LLVYPIGQGSFAEGLPLGIAGTFHFMIAVQANHNILMHPFHMLGVAGVFGGALLSSLHGSLVTSSLIRNTDENEPINTGY
QFGQQQRTYSYLAGHYGFLGRLLIPPFASQNHRIFNFLLAALPTIGIWFAALGICSVAFNLNGFNFNHSILDSRGAVIPT
DADILNRANLGIQAMHAPNTHNFPLILSSGTPILVS
>WP_062246727.1
MTTIVQRRKEFDFSNLWDQFCAWITSTNNRIYIGWFGVLMIPTLLAATICFILALIAAPSVDMEGIREPIKGSLMDGNNL
ITAAVVPTSAAIGLHLYPIWEAASLDEWLYNGGPYQLIVLHFLIGIWCYLGRLWELSYRLGARPWIAVAFSAPVAAATAI
LLVYPIGQGSFADGLPLGIAGTFHFMMAVQANHNILMHPFHMLGVAGVFGGALFSALHGSLVTSTLIRSTDENESINAGY
RLGQGKVTYNYLASHYGFLGRLLIPPLASRNHRTFHFLLAALPTIGIWFAALGVCSVAFNLNGFNFNHSILDSRGAVIPT
DADILNRANLGLQAMYAPNTHNFPPILSSGTPISVS
>WP_062246727.1
MTTIVQRRKEFDFSNLWDQFCAWITSTNNRIYIGWFGVLMIPTLLAATICFILALIAAPSVDMEGIREPIKGSLMDGNNL
ITAAVVPTSAAIGLHLYPIWEAASLDEWLYNGGPYQLIVLHFLIGIWCYLGRLWELSYRLGARPWIAVAFSAPVAAATAI
LLVYPIGQGSFADGLPLGIAGTFHFMMAVQANHNILMHPFHMLGVAGVFGGALFSALHGSLVTSTLIRSTDENESINAGY
RLGQGKVTYNYLASHYGFLGRLLIPPLASRNHRTFHFLLAALPTIGIWFAALGVCSVAFNLNGFNFNHSILDSRGAVIPT
DADILNRANLGLQAMYAPNTHNFPPILSSGTPISVS
>WP_009453755.1
MTTIVQRRKEFDFSNLWDQFCAWITSTNNRIYIGWFGVLMIPTLLAATICFILAFIAAPGVDMEGIREPIKGSLMDGNNL
ITAAVVPTSAAIGLHLYPIWEAASLDEWLYNGGPYQLIVLHFLIGIWCYLGRLWELSYRLGMRPWIAVAFCANAAAATAV
LLVYPIGQGSFADGLPLGIAGTFHFMMAVQANHNILMHPFHMLGVAGVFGGALLSALHGSLVTSTLIRSTDENESINAGY
RFGQQQKTYSYLASHYGFLGRLLIPPFASRNPRVFHFLLAALPTIGIWFAALGVCSVAFNLNGFNFNHSILDSRGAVIPT
DADILNRANLGLQAMHAPNTHNFPPILSSGTPISVS
>WP_102173200.1
MTTIVQRRKEFDFSNLWDQFCAWITSTNNRIYIGWFGVLMIPTLLAATICFILAFIAAPGVDMEGIREPIKGSLMDGNNL
ITAAVVPTSAAIGLHLYPIWEAASLDEWLYNGGPYQLIVLHFLIGIWCYLGRLWELSYRLGMRPWIAVAFCANAAAATAV
LLVYPIGQGSFADGLPLGIAGTFHFMMAVQANHNILMHPFHMLGVAGVFGGALLSALHGSLVTSTLIRSTDENESINAGY
RFGQQQKTYSYLASHYGFLGRLLIPPFASRNPRVFHFLLAALPTIGIWFAALGVCSVAFNLNGFNFNHSILDSRGAVIPT
DADILNRANLGLQAMYAPNTHNFPPILSSGTPISVS
>WP_009453755.1
MTTIVQRRKEFDFSNLWDQFCAWITSTNNRIYIGWFGVLMIPTLLAATICFILAFIAAPGVDMEGIREPIKGSLMDGNNL
ITAAVVPTSAAIGLHLYPIWEAASLDEWLYNGGPYQLIVLHFLIGIWCYLGRLWELSYRLGMRPWIAVAFCANAAAATAV
LLVYPIGQGSFADGLPLGIAGTFHFMMAVQANHNILMHPFHMLGVAGVFGGALLSALHGSLVTSTLIRSTDENESINAGY
RFGQQQKTYSYLASHYGFLGRLLIPPFASRNPRVFHFLLAALPTIGIWFAALGVCSVAFNLNGFNFNHSILDSRGAVIPT
DADILNRANLGLQAMHAPNTHNFPPILSSGTPISVS
>WP_009453755.1
MTTIVQRRKEFDFSNLWDQFCAWITSTNNRIYIGWFGVLMIPTLLAATICFILAFIAAPGVDMEGIREPIKGSLMDGNNL
ITAAVVPTSAAIGLHLYPIWEAASLDEWLYNGGPYQLIVLHFLIGIWCYLGRLWELSYRLGMRPWIAVAFCANAAAATAV
LLVYPIGQGSFADGLPLGIAGTFHFMMAVQANHNILMHPFHMLGVAGVFGGALLSALHGSLVTSTLIRSTDENESINAGY
RFGQQQKTYSYLASHYGFLGRLLIPPFASRNPRVFHFLLAALPTIGIWFAALGVCSVAFNLNGFNFNHSILDSRGAVIPT
DADILNRANLGLQAMHAPNTHNFPPILSSGTPISVS
>WP_102148190.1
MTTIVQRRKEFDFSNLWDQFCAWITSTNNRIYIGWFGVLMIPTLLAATICFILAFIAAPGVDMEGIREPIKGSLMDGNNL
ITAAVVPTSAAIGLHLYPIWEAASLDEWLYNGGPYQLIVLHFLIGIWCYLGRLWELSYRLGMRPWIAVAFCANAAAATAV
LLVYPIGQGSFADGLPLGIAGTFHFMMAVQANHNILMHPFHMLGVAGVFGGALLSALHGSLVTSTLIRSTDENESINAGY
RFGQQQKTYSYLASHYGFLGRLLIPPFASRNPRVFHFLLAALPTIGIWFAALGVCSVAFNLNGFNFNHSILDSRGAVIPT
DADILNRANLGLQAMHAPNTHNFPPILSSGTPISVRADS
>WP_009453755.1
MTTIVQRRKEFDFSNLWDQFCAWITSTNNRIYIGWFGVLMIPTLLAATICFILAFIAAPGVDMEGIREPIKGSLMDGNNL
ITAAVVPTSAAIGLHLYPIWEAASLDEWLYNGGPYQLIVLHFLIGIWCYLGRLWELSYRLGMRPWIAVAFCANAAAATAV
LLVYPIGQGSFADGLPLGIAGTFHFMMAVQANHNILMHPFHMLGVAGVFGGALLSALHGSLVTSTLIRSTDENESINAGY
RFGQQQKTYSYLASHYGFLGRLLIPPFASRNPRVFHFLLAALPTIGIWFAALGVCSVAFNLNGFNFNHSILDSRGAVIPT
DADILNRANLGLQAMHAPNTHNFPPILSSGTPISVS
>WP_009453755.1
MTTIVQRRKEFDFSNLWDQFCAWITSTNNRIYIGWFGVLMIPTLLAATICFILAFIAAPGVDMEGIREPIKGSLMDGNNL
ITAAVVPTSAAIGLHLYPIWEAASLDEWLYNGGPYQLIVLHFLIGIWCYLGRLWELSYRLGMRPWIAVAFCANAAAATAV
LLVYPIGQGSFADGLPLGIAGTFHFMMAVQANHNILMHPFHMLGVAGVFGGALLSALHGSLVTSTLIRSTDENESINAGY
RFGQQQKTYSYLASHYGFLGRLLIPPFASRNPRVFHFLLAALPTIGIWFAALGVCSVAFNLNGFNFNHSILDSRGAVIPT
DADILNRANLGLQAMHAPNTHNFPPILSSGTPISVS
>WP_102173200.1
MTTIVQRRKEFDFSNLWDQFCAWITSTNNRIYIGWFGVLMIPTLLAATICFILAFIAAPGVDMEGIREPIKGSLMDGNNL
ITAAVVPTSAAIGLHLYPIWEAASLDEWLYNGGPYQLIVLHFLIGIWCYLGRLWELSYRLGMRPWIAVAFCANAAAATAV
LLVYPIGQGSFADGLPLGIAGTFHFMMAVQANHNILMHPFHMLGVAGVFGGALLSALHGSLVTSTLIRSTDENESINAGY
RFGQQQKTYSYLASHYGFLGRLLIPPFASRNPRVFHFLLAALPTIGIWFAALGVCSVAFNLNGFNFNHSILDSRGAVIPT
DADILNRANLGLQAMYAPNTHNFPPILSSGTPISVS
>WP_009453755.1
MTTIVQRRKEFDFSNLWDQFCAWITSTNNRIYIGWFGVLMIPTLLAATICFILAFIAAPGVDMEGIREPIKGSLMDGNNL
ITAAVVPTSAAIGLHLYPIWEAASLDEWLYNGGPYQLIVLHFLIGIWCYLGRLWELSYRLGMRPWIAVAFCANAAAATAV
LLVYPIGQGSFADGLPLGIAGTFHFMMAVQANHNILMHPFHMLGVAGVFGGALLSALHGSLVTSTLIRSTDENESINAGY
RFGQQQKTYSYLASHYGFLGRLLIPPFASRNPRVFHFLLAALPTIGIWFAALGVCSVAFNLNGFNFNHSILDSRGAVIPT
DADILNRANLGLQAMHAPNTHNFPPILSSGTPISVS
>WP_009453755.1
MTTIVQRRKEFDFSNLWDQFCAWITSTNNRIYIGWFGVLMIPTLLAATICFILAFIAAPGVDMEGIREPIKGSLMDGNNL
ITAAVVPTSAAIGLHLYPIWEAASLDEWLYNGGPYQLIVLHFLIGIWCYLGRLWELSYRLGMRPWIAVAFCANAAAATAV
LLVYPIGQGSFADGLPLGIAGTFHFMMAVQANHNILMHPFHMLGVAGVFGGALLSALHGSLVTSTLIRSTDENESINAGY
RFGQQQKTYSYLASHYGFLGRLLIPPFASRNPRVFHFLLAALPTIGIWFAALGVCSVAFNLNGFNFNHSILDSRGAVIPT
DADILNRANLGLQAMHAPNTHNFPPILSSGTPISVS
>WP_009453755.1
MTTIVQRRKEFDFSNLWDQFCAWITSTNNRIYIGWFGVLMIPTLLAATICFILAFIAAPGVDMEGIREPIKGSLMDGNNL
ITAAVVPTSAAIGLHLYPIWEAASLDEWLYNGGPYQLIVLHFLIGIWCYLGRLWELSYRLGMRPWIAVAFCANAAAATAV
LLVYPIGQGSFADGLPLGIAGTFHFMMAVQANHNILMHPFHMLGVAGVFGGALLSALHGSLVTSTLIRSTDENESINAGY
RFGQQQKTYSYLASHYGFLGRLLIPPFASRNPRVFHFLLAALPTIGIWFAALGVCSVAFNLNGFNFNHSILDSRGAVIPT
DADILNRANLGLQAMHAPNTHNFPPILSSGTPISVS
>WP_009453755.1
MTTIVQRRKEFDFSNLWDQFCAWITSTNNRIYIGWFGVLMIPTLLAATICFILAFIAAPGVDMEGIREPIKGSLMDGNNL
ITAAVVPTSAAIGLHLYPIWEAASLDEWLYNGGPYQLIVLHFLIGIWCYLGRLWELSYRLGMRPWIAVAFCANAAAATAV
LLVYPIGQGSFADGLPLGIAGTFHFMMAVQANHNILMHPFHMLGVAGVFGGALLSALHGSLVTSTLIRSTDENESINAGY
RFGQQQKTYSYLASHYGFLGRLLIPPFASRNPRVFHFLLAALPTIGIWFAALGVCSVAFNLNGFNFNHSILDSRGAVIPT
DADILNRANLGLQAMHAPNTHNFPPILSSGTPISVS
>WP_102173200.1
MTTIVQRRKEFDFSNLWDQFCAWITSTNNRIYIGWFGVLMIPTLLAATICFILAFIAAPGVDMEGIREPIKGSLMDGNNL
ITAAVVPTSAAIGLHLYPIWEAASLDEWLYNGGPYQLIVLHFLIGIWCYLGRLWELSYRLGMRPWIAVAFCANAAAATAV
LLVYPIGQGSFADGLPLGIAGTFHFMMAVQANHNILMHPFHMLGVAGVFGGALLSALHGSLVTSTLIRSTDENESINAGY
RFGQQQKTYSYLASHYGFLGRLLIPPFASRNPRVFHFLLAALPTIGIWFAALGVCSVAFNLNGFNFNHSILDSRGAVIPT
DADILNRANLGLQAMYAPNTHNFPPILSSGTPISVS
>WP_009453755.1
MTTIVQRRKEFDFSNLWDQFCAWITSTNNRIYIGWFGVLMIPTLLAATICFILAFIAAPGVDMEGIREPIKGSLMDGNNL
ITAAVVPTSAAIGLHLYPIWEAASLDEWLYNGGPYQLIVLHFLIGIWCYLGRLWELSYRLGMRPWIAVAFCANAAAATAV
LLVYPIGQGSFADGLPLGIAGTFHFMMAVQANHNILMHPFHMLGVAGVFGGALLSALHGSLVTSTLIRSTDENESINAGY
RFGQQQKTYSYLASHYGFLGRLLIPPFASRNPRVFHFLLAALPTIGIWFAALGVCSVAFNLNGFNFNHSILDSRGAVIPT
DADILNRANLGLQAMHAPNTHNFPPILSSGTPISVS
>WP_009453755.1
MTTIVQRRKEFDFSNLWDQFCAWITSTNNRIYIGWFGVLMIPTLLAATICFILAFIAAPGVDMEGIREPIKGSLMDGNNL
ITAAVVPTSAAIGLHLYPIWEAASLDEWLYNGGPYQLIVLHFLIGIWCYLGRLWELSYRLGMRPWIAVAFCANAAAATAV
LLVYPIGQGSFADGLPLGIAGTFHFMMAVQANHNILMHPFHMLGVAGVFGGALLSALHGSLVTSTLIRSTDENESINAGY
RFGQQQKTYSYLASHYGFLGRLLIPPFASRNPRVFHFLLAALPTIGIWFAALGVCSVAFNLNGFNFNHSILDSRGAVIPT
DADILNRANLGLQAMHAPNTHNFPPILSSGTPISVS
>WP_102148190.1
MTTIVQRRKEFDFSNLWDQFCAWITSTNNRIYIGWFGVLMIPTLLAATICFILAFIAAPGVDMEGIREPIKGSLMDGNNL
ITAAVVPTSAAIGLHLYPIWEAASLDEWLYNGGPYQLIVLHFLIGIWCYLGRLWELSYRLGMRPWIAVAFCANAAAATAV
LLVYPIGQGSFADGLPLGIAGTFHFMMAVQANHNILMHPFHMLGVAGVFGGALLSALHGSLVTSTLIRSTDENESINAGY
RFGQQQKTYSYLASHYGFLGRLLIPPFASRNPRVFHFLLAALPTIGIWFAALGVCSVAFNLNGFNFNHSILDSRGAVIPT
DADILNRANLGLQAMHAPNTHNFPPILSSGTPISVRADS
>WP_102172175.1
MTTIVQRRKEFDFSNFWDQFCAWITSTNNRIYIGWFGVLMIPTLLAATICFILAFIAAPSVDMEGIREPIKGSLMDGNNL
ITAAVVPTSAAIGLHFYPIWEAASLDEWLYNGGPYQLIVLHFLIGIWCYLGRLWELSYRLGMRPWIAVAFSANAAAATAV
LLVYPIGQGSFADGLPLGIAGTFHFMMAVQANHNILMHPFHMLGVAGVFGGALLSALHGSLVTSTLIRSTDENESINAGY
RLGQQQKTYSYLASHYGFLGRLLIPPFASRNLRAFHFLLAALPTIGIWFAALGVCSVAFNLNGFNFNHSILDSRGAVIPT
DADILNRANLGSQAMHAPNTHNFPPILSSGTPISVS
>WP_102173200.1
MTTIVQRRKEFDFSNLWDQFCAWITSTNNRIYIGWFGVLMIPTLLAATICFILAFIAAPGVDMEGIREPIKGSLMDGNNL
ITAAVVPTSAAIGLHLYPIWEAASLDEWLYNGGPYQLIVLHFLIGIWCYLGRLWELSYRLGMRPWIAVAFCANAAAATAV
LLVYPIGQGSFADGLPLGIAGTFHFMMAVQANHNILMHPFHMLGVAGVFGGALLSALHGSLVTSTLIRSTDENESINAGY
RFGQQQKTYSYLASHYGFLGRLLIPPFASRNPRVFHFLLAALPTIGIWFAALGVCSVAFNLNGFNFNHSILDSRGAVIPT
DADILNRANLGLQAMYAPNTHNFPPILSSGTPISVS
>WP_102173200.1
MTTIVQRRKEFDFSNLWDQFCAWITSTNNRIYIGWFGVLMIPTLLAATICFILAFIAAPGVDMEGIREPIKGSLMDGNNL
ITAAVVPTSAAIGLHLYPIWEAASLDEWLYNGGPYQLIVLHFLIGIWCYLGRLWELSYRLGMRPWIAVAFCANAAAATAV
LLVYPIGQGSFADGLPLGIAGTFHFMMAVQANHNILMHPFHMLGVAGVFGGALLSALHGSLVTSTLIRSTDENESINAGY
RFGQQQKTYSYLASHYGFLGRLLIPPFASRNPRVFHFLLAALPTIGIWFAALGVCSVAFNLNGFNFNHSILDSRGAVIPT
DADILNRANLGLQAMYAPNTHNFPPILSSGTPISVS
>WP_102178770.1
MTTVVQRRKEFDFSNLWDQFCAWVTSTNNRIYIGWFGVLMIPTLLAATICFILAFIAAPSVDLEGIREPIKGSLMDGNNL
ITAAVVPTSAAIGLHLYPIWEAASLDEWLYNGGPYQLIVLHFLIGIWCYLGRLWELSYRLGARPWIAVAFSAPVAAATAV
LLVYPIGQGSFADGLPLGIAGTFHFMMAVQANHNILMHPFHMLGVAGVFGGALFSALHGSLVTSTLIRSSDENESINAGY
RLGQGKVTYNYLASHYGFLGRLLIPPLASRNHRTFHFLLAALPTIGIWFAALGVGSVAFNLNGFNFNHSILDSRGAVIPT
DADILNRANLGLQAMHAPNTHNFPPILSSGTPISVS
>WP_102205330.1
MTTIVERRKEFDFSNLWDRFCAWITSTNNRIYIGWFGVLMIPTLLAATICFILAFIAAPGVDMEGIREPIKGSLMDGNNL
ITAAVVPTSAAIGLHFYPIWEAASLDEWLYNGGPYQLIVLHFLIGIWCYLGRLWELSYRLGMRPWIAVAFSAPAAAATAV
LLVYPIGQGSFADGLPLGIAGTFHFMMAVQANHNILMHPFHMLGVAGVFGGALLSALHGSLVTSTLIRNTDENESINAGY
RLGQQQRTYSYLASHYGFLGRLLIPLFASRNPRAFYFLLAALPTIGIWFATLGVCSVAFNLNGFNFNHSILDSRGAVIPT
DADILNRANLGLQAMHAPNTHNFPPILSSGTPISVS
>WP_102180966.1
MTTIVQRRKEFDFSDFWDQFCAWITSTNNRIYIGWFGVLMIPTLLAAIICFILAFIAAPGVDMEGIREPIKGSLMDGNNL
MTAAVVPTSAAIGLHFYPIWEAASLEEWLYNGGPYQLIVLHFLIGIWCYLGRLWELSYRLGMRPWIAVAFSANAAAATAV
LLVYPIGQGSFADGLPLGIAGTFHFMMAVQANHNILMHPFHMLGVAGVFGGALLSALHGSLVTSTLIRSTDENESINAGY
RFGQQQKTYSYLASHYGFLGRLLIPPFASRNLRAFHFLLAALPTIGIWFAALGVCSVAFNLNGFNFNHSILDSRGAVIPT
DADILNRANLGLQAMHAPNTHNFPPILSSGTPISVS
>WP_102173200.1
MTTIVQRRKEFDFSNLWDQFCAWITSTNNRIYIGWFGVLMIPTLLAATICFILAFIAAPGVDMEGIREPIKGSLMDGNNL
ITAAVVPTSAAIGLHLYPIWEAASLDEWLYNGGPYQLIVLHFLIGIWCYLGRLWELSYRLGMRPWIAVAFCANAAAATAV
LLVYPIGQGSFADGLPLGIAGTFHFMMAVQANHNILMHPFHMLGVAGVFGGALLSALHGSLVTSTLIRSTDENESINAGY
RFGQQQKTYSYLASHYGFLGRLLIPPFASRNPRVFHFLLAALPTIGIWFAALGVCSVAFNLNGFNFNHSILDSRGAVIPT
DADILNRANLGLQAMYAPNTHNFPPILSSGTPISVS
>WP_062246727.1
MTTIVQRRKEFDFSNLWDQFCAWITSTNNRIYIGWFGVLMIPTLLAATICFILALIAAPSVDMEGIREPIKGSLMDGNNL
ITAAVVPTSAAIGLHLYPIWEAASLDEWLYNGGPYQLIVLHFLIGIWCYLGRLWELSYRLGARPWIAVAFSAPVAAATAI
LLVYPIGQGSFADGLPLGIAGTFHFMMAVQANHNILMHPFHMLGVAGVFGGALFSALHGSLVTSTLIRSTDENESINAGY
RLGQGKVTYNYLASHYGFLGRLLIPPLASRNHRTFHFLLAALPTIGIWFAALGVCSVAFNLNGFNFNHSILDSRGAVIPT
DADILNRANLGLQAMYAPNTHNFPPILSSGTPISVS
>WP_102148246.1
MTTIVQRRKEFDFSNLWDQFCAWITSTNNRIYIGWFGVLMIPTLLAATICFILAFIAAPGVDMEGIREPIKGSLMDGNNL
ITAAVVPTSAAIGLHLYPIWEAASLDEWLYNGGPYQLIVLHFLIGIWCYLGRLWELSYRLGMRPWIAVAFCANAAAATAV
LLVYPIGQGSFADGLPLGIVGTFHFMMAVQANHNILMHPFHMLGVAGVFGGALLSALHGSLVTSTLIRSTDENESINAGY
RLGQQQRTYSYLAGHYGFLGRLLIPPFASRNPRAFYFLLAALPTIGIWFAALGVCSVAFNLNGFNFNHSILDSRGAVIPT
DADILNRANLGLQAMHAPNTHNFPPILSSGTPISVS
>WP_102222164.1
MTTIVQRRKEFDFSDLWDQFCAWITSTNNRIYIGWFGVLMIPTLLAAIICFILAFIAAPGVDMEGIREPIKGSLMDGNNL
MTAAVVPTSAAIGLHFYPIWEAASLEEWLYNGGPYQLIVLHFLIGIWCYLGRLWELSYRLGMRPWIAVAFSANAAAATAV
LLVYPIGQGSFADGLPLGIAGTFHFMMAVQANHNILMHPFHMLGVAGVFGGALLSALHGSLVTSTLIRSTDENESINAGY
RFGQQQKTYSYLASHYGFLGRLLIPPFASRNPRVFHFLLAALPTIGIWFAALGVCSVAFNLNGFNFNHSILDSRGAVIPT
DADILNRANLGLQAMYAPNTHNFPPILSSGTPISVS
>WP_009453755.1
MTTIVQRRKEFDFSNLWDQFCAWITSTNNRIYIGWFGVLMIPTLLAATICFILAFIAAPGVDMEGIREPIKGSLMDGNNL
ITAAVVPTSAAIGLHLYPIWEAASLDEWLYNGGPYQLIVLHFLIGIWCYLGRLWELSYRLGMRPWIAVAFCANAAAATAV
LLVYPIGQGSFADGLPLGIAGTFHFMMAVQANHNILMHPFHMLGVAGVFGGALLSALHGSLVTSTLIRSTDENESINAGY
RFGQQQKTYSYLASHYGFLGRLLIPPFASRNPRVFHFLLAALPTIGIWFAALGVCSVAFNLNGFNFNHSILDSRGAVIPT
DADILNRANLGLQAMHAPNTHNFPPILSSGTPISVS
>WP_131116373.1
MTTIIQRRKEFDFFNLWDRFCAWITSTKNRIYIGWFGVLMIPTLLAATICFILAFILAPGVDMEGIREPIKGSLMDGNNL
ITAAVVPTSAAIGLHFYPIWEAASLDEWLYNGGPYQLIVLHFLIGIWCYLGRLWELSYRLGMRPWIAVAFSAPAAAATAV
LLVYPIGQGSFADGLPLGIAGTFHFMMAVQANHNILMHPFHMLGVAGVFGGAFLSALHGSLVTSTLIRNTDENESINAGY
RLGQQERTYSYLAGHYGFFGRLLIPPVASRNHRTFYFLLACMPTIGIWFAALGVCSVAFNLNGFNFNHSILDSRGAVIPT
DADILNRANLGIQAMHAPNTHHFPLILSSGILNHEVDSNAARSQFPKFAAAS
>WP_016869652.1
MTTIVERRKEFDFSNLWDRFCAWITSTNNRIYIGWFGVLMIPTLLAATICFILAFIAAPGVDMEGIREPIKGSLMDGNNL
ITAAVVPTSAAIGLHFYPIWEAASLDEWLYNGGPYQLIVLHFLIGIWCYLGRLWELSYRLGMRPWIAVAFSAPAAAATAV
LLVYPIGQGSFADGLPLGIAGTFHFMMAVQANHNILMHPFHMLGVAGVFGGALLSALHGSLVTSTLIRNTDENESINAGY
RLGQQQRTYSYLAGHYGFLGRLLIPLFASRNPRAFYFLLAALPTIGIWFATLGVCSVAFNLNGFNFNHSILDSRGAVIPT
DADILNRANLGLQAMHAPNTHNFPPILSSGTPISVS
