# Supplementary material for: Compensatory Transcriptional Response of Fischerella thermalis to Thermal Damage of the Photosynthetic Electron Transfer Chain
Source: Molecules. 2022 Dec 3;27(23):8515. doi: 10.3390/molecules27238515 (PMC9740203; doi:10.3390/molecules27238515)
Supplement: Supplementary file 1 [file molecules-27-08515-s001.zip › alignments/G2_sequences_cc_alig.fasta]

>WP_016873890.1
MTTIVQRGKEFDFTKQWERFCAWITSTNNRIYIGWFGVLMIPTLLAASICFILAFIAAPG
VDMEGIREPIKGSLLDGNNLITAAVVPTSAAIGLHFYPIWEAASLDEWLYNGGPYQLIVL
HFLIGIWCYLGRLWELSYRLGMRPWIAVAFSAPAAAATAVLLVYPIGQGSFSDGLPLGIT
GTFHFMMAVQANHNILMHPFHMLGVAGVFGGALLSALHGSLVTSTLIRNTDENESINTGY
KFGQKQATYSYLAGHYGYLGRLLIPPFASRNHRAFYFLLAALPTIGIWFATCGVCSIAFN
LNGFNFNHSVLDSRGTVIPTDADILNRANLGLQAMHGLNTHHFPPILSSSPSITC-----
---------------
>WP_026723904.1
MTTIIQRRKEFDFSNLWNRFCAWITSTNNRIYIGWFGVLMIPTLLAAAICFILAFIVAPG
VDMEGIREPIKGSLMAGNNLITAAVVPTSAAVGLHFYPLWEAASLDEWLYNGGPYQLIVL
HFLIGIWCYLGRLWELSYRLGMRPWIAIAFSANVAAATAVLLVYPIGQGSFAEGLPLGIA
GTFHFMMAVQANHNILMHPFHMLGVAGVFGGALLSSLHGSLVTSSLICNTDENEPINTGY
QFGQQQRTYSYLAGHYGFLGRLLIPPFASQNHRIFNFLLAALPTIGIWFAALGICSVAFN
LNGFNFNHSILDSRGEVIPTDADILNRANLGIQAMHAPNTHNFPLILSSGTPILVS----
---------------
>WP_053456006.1
MTTIIQRRKEFDFSNLWNRFCAWITSTNNRIYIGWFGVLMIPTLLAAAICFILAFIVAPG
VDMEGIREPIKGSLMAGNNLITAAVVPTSAAVGLHFYPLWEAASLDEWLYNGGPYQLIVL
HFLIGIWCYLGRLWELSYRLGMRPWIAIAFSANVAAATAVLLVYPIGQGSFAEGLPLGIA
GTFHFMIAVQANHNILMHPFHMLGVAGVFGGALLSSLHGSLVTSSLIRNTDENEPINTGY
QFGQQQRTYSYLAGHYGFLGRLLIPPFASQNHRIFNFLLAALPTIGIWFAALGICSVAFN
LNGFNFNHSILDSRGAVIPTDADILNRANLGIQAMHAPNTHNFPLILSSGTPILVS----
---------------
>NWF62668.1
MTTIVQRRKEFDFSKLWDRFCAWITSTNNRIYIGWFGVLMIPTLLAATICFILAFIAAPG
VDMEGIREPIKGSLMDGNNLITAAVVPTSAAVGLHFYPIWEAASIDEWLYNGGPYQLIVL
HFLIGIWCYLGRLWELSYRLGMRPWIAAAFSAPAAAATAVLLVYPIGQGSFSDGLPLGIA
GTFHFMMAVQANHNILMHPFHMLGVAGVFGGAFLSALHGSLVASTLIRNTSENESINVGY
QLGQKQPTYSYLAGHYGFLGRLLIPPFASRNHRAFHFLTAALPTIGIWFAALGVCSVAFN
LNGFNFNHSVLDSRGAPIPTDADLLNRANIGLQAMHAPNTHNFPPILSSGIPFPVS----
---------------
>WP_026732648.1
MTTIVQRRKEFDFSKLWDRFCAWITSTNNRIYIGWFGVLMIPTLLAATICFILAFIAAPG
VDMEGIREPIKGSLMDGNNLITAAVVPTSAAVGLHFYPIWEAASIDEWLYNGGPYQLIVL
HFLIGIWCYLGRLWELSYRLGMRPWIAVAFSAPAAAATAVLLVYPIGQGSFSDGLPLGIA
GTFHFMMAVQANHNILMHPFHMLGVAGVFGGAFLSALHGSLVASTLIRNTSENESINVGY
QLGQKQVTYSYLAGHYGFLGRLLIPPFASRNHRAFHFLTAALPTIGIWFAALGVCSVAFN
LNGFNFNHSVLDSRGAPIPTDADLLNRANIGLQAMHAPNTHNFPPILSSGIPFPVS----
---------------
>WP_062246727.1
MTTIVQRRKEFDFSNLWDQFCAWITSTNNRIYIGWFGVLMIPTLLAATICFILALIAAPS
VDMEGIREPIKGSLMDGNNLITAAVVPTSAAIGLHLYPIWEAASLDEWLYNGGPYQLIVL
HFLIGIWCYLGRLWELSYRLGARPWIAVAFSAPVAAATAILLVYPIGQGSFADGLPLGIA
GTFHFMMAVQANHNILMHPFHMLGVAGVFGGALFSALHGSLVTSTLIRSTDENESINAGY
RLGQGKVTYNYLASHYGFLGRLLIPPLASRNHRTFHFLLAALPTIGIWFAALGVCSVAFN
LNGFNFNHSILDSRGAVIPTDADILNRANLGLQAMYAPNTHNFPPILSSGTPISVS----
---------------
>WP_062246727.1_2
MTTIVQRRKEFDFSNLWDQFCAWITSTNNRIYIGWFGVLMIPTLLAATICFILALIAAPS
VDMEGIREPIKGSLMDGNNLITAAVVPTSAAIGLHLYPIWEAASLDEWLYNGGPYQLIVL
HFLIGIWCYLGRLWELSYRLGARPWIAVAFSAPVAAATAILLVYPIGQGSFADGLPLGIA
GTFHFMMAVQANHNILMHPFHMLGVAGVFGGALFSALHGSLVTSTLIRSTDENESINAGY
RLGQGKVTYNYLASHYGFLGRLLIPPLASRNHRTFHFLLAALPTIGIWFAALGVCSVAFN
LNGFNFNHSILDSRGAVIPTDADILNRANLGLQAMYAPNTHNFPPILSSGTPISVS----
---------------
>WP_062246727.1_3
MTTIVQRRKEFDFSNLWDQFCAWITSTNNRIYIGWFGVLMIPTLLAATICFILALIAAPS
VDMEGIREPIKGSLMDGNNLITAAVVPTSAAIGLHLYPIWEAASLDEWLYNGGPYQLIVL
HFLIGIWCYLGRLWELSYRLGARPWIAVAFSAPVAAATAILLVYPIGQGSFADGLPLGIA
GTFHFMMAVQANHNILMHPFHMLGVAGVFGGALFSALHGSLVTSTLIRSTDENESINAGY
RLGQGKVTYNYLASHYGFLGRLLIPPLASRNHRTFHFLLAALPTIGIWFAALGVCSVAFN
LNGFNFNHSILDSRGAVIPTDADILNRANLGLQAMYAPNTHNFPPILSSGTPISVS----
---------------
>PMB02959.1
MTTVVQRRKEFDFSNLWDQFCAWVTSTNNRIYIGWFGVLMIPTLLAATICFILAFIAAPS
VDLEGIREPIKGSLMDGNNLITAAVVPTSAAIGLHLYPIWEAASLDEWLYNGGPYQLIVL
HFLIGIWCYLGRLWELSYRLGARPWIAVAFSAPVAAATAVLLVYPIGQGSFADGLPLGIA
GTFHFMMAVQANHNILMHPFHMLGVAGVFGGALFSALHGSLVTSTLIRSSDENESINAGY
RLGQGKVTYNYLASHYGFLGRLLIPPLASRNHRTFHFLLAALPTIGIWFAALGVGSVAFN
LNGFNFNHSILDSRGAVIPTDADILNRANLGLQAMHAPNTHNFPPILSSGTPISVS----
---------------
>WP_102178770.1
MTTVVQRRKEFDFSNLWDQFCAWVTSTNNRIYIGWFGVLMIPTLLAATICFILAFIAAPS
VDLEGIREPIKGSLMDGNNLITAAVVPTSAAIGLHLYPIWEAASLDEWLYNGGPYQLIVL
HFLIGIWCYLGRLWELSYRLGARPWIAVAFSAPVAAATAVLLVYPIGQGSFADGLPLGIA
GTFHFMMAVQANHNILMHPFHMLGVAGVFGGALFSALHGSLVTSTLIRSSDENESINAGY
RLGQGKVTYNYLASHYGFLGRLLIPPLASRNHRTFHFLLAALPTIGIWFAALGVGSVAFN
LNGFNFNHSILDSRGAVIPTDADILNRANLGLQAMHAPNTHNFPPILSSGTPISVS----
---------------
>PMB44141.1
MTTVVQRRKEFDFSNLWDQFCAWVTSTNNRIYIGWFGVLMIPTLLAATICFILAFIAAPS
VDLEGIREPIKGSLMDGNNLITAAVVPTSAAIGLHLYPIWEAASLDEWLYNGGPYQLIVL
HFLIGIWCYLGRLWELSYRLGARPWIAVAFSAPVAAATAVLLVYPIGQGSFADGLPLGIA
GTFHFMMAVQANHNILMHPFHMLGVAGVFGGALFSALHGSLVTSTLIRSTDENESINAGY
RLGQGKVTYNYLASHYGFLGRLLIPPLASRNHRTFHFLLAALPTIGIWFAALGVGSVAFN
LNGFNFNHSILDSRGAVIPTDADILNRANLGLQAMHAPNTHNFPPILSSGTPISVS----
---------------
>WP_016869652.1
MTTIVERRKEFDFSNLWDRFCAWITSTNNRIYIGWFGVLMIPTLLAATICFILAFIAAPG
VDMEGIREPIKGSLMDGNNLITAAVVPTSAAIGLHFYPIWEAASLDEWLYNGGPYQLIVL
HFLIGIWCYLGRLWELSYRLGMRPWIAVAFSAPAAAATAVLLVYPIGQGSFADGLPLGIA
GTFHFMMAVQANHNILMHPFHMLGVAGVFGGALLSALHGSLVTSTLIRNTDENESINAGY
RLGQQQRTYSYLAGHYGFLGRLLIPLFASRNPRAFYFLLAALPTIGIWFATLGVCSVAFN
LNGFNFNHSILDSRGAVIPTDADILNRANLGLQAMHAPNTHNFPPILSSGTPISVS----
---------------
>WP_016869652.1_2
MTTIVERRKEFDFSNLWDRFCAWITSTNNRIYIGWFGVLMIPTLLAATICFILAFIAAPG
VDMEGIREPIKGSLMDGNNLITAAVVPTSAAIGLHFYPIWEAASLDEWLYNGGPYQLIVL
HFLIGIWCYLGRLWELSYRLGMRPWIAVAFSAPAAAATAVLLVYPIGQGSFADGLPLGIA
GTFHFMMAVQANHNILMHPFHMLGVAGVFGGALLSALHGSLVTSTLIRNTDENESINAGY
RLGQQQRTYSYLAGHYGFLGRLLIPLFASRNPRAFYFLLAALPTIGIWFATLGVCSVAFN
LNGFNFNHSILDSRGAVIPTDADILNRANLGLQAMHAPNTHNFPPILSSGTPISVS----
---------------
>WP_102205330.1
MTTIVERRKEFDFSNLWDRFCAWITSTNNRIYIGWFGVLMIPTLLAATICFILAFIAAPG
VDMEGIREPIKGSLMDGNNLITAAVVPTSAAIGLHFYPIWEAASLDEWLYNGGPYQLIVL
HFLIGIWCYLGRLWELSYRLGMRPWIAVAFSAPAAAATAVLLVYPIGQGSFADGLPLGIA
GTFHFMMAVQANHNILMHPFHMLGVAGVFGGALLSALHGSLVTSTLIRNTDENESINAGY
RLGQQQRTYSYLASHYGFLGRLLIPLFASRNPRAFYFLLAALPTIGIWFATLGVCSVAFN
LNGFNFNHSILDSRGAVIPTDADILNRANLGLQAMHAPNTHNFPPILSSGTPISVS----
---------------
>WP_102172175.1
MTTIVQRRKEFDFSNFWDQFCAWITSTNNRIYIGWFGVLMIPTLLAATICFILAFIAAPS
VDMEGIREPIKGSLMDGNNLITAAVVPTSAAIGLHFYPIWEAASLDEWLYNGGPYQLIVL
HFLIGIWCYLGRLWELSYRLGMRPWIAVAFSANAAAATAVLLVYPIGQGSFADGLPLGIA
GTFHFMMAVQANHNILMHPFHMLGVAGVFGGALLSALHGSLVTSTLIRSTDENESINAGY
RLGQQQKTYSYLASHYGFLGRLLIPPFASRNLRAFHFLLAALPTIGIWFAALGVCSVAFN
LNGFNFNHSILDSRGAVIPTDADILNRANLGSQAMHAPNTHNFPPILSSGTPISVS----
---------------
>WP_102180966.1
MTTIVQRRKEFDFSDFWDQFCAWITSTNNRIYIGWFGVLMIPTLLAAIICFILAFIAAPG
VDMEGIREPIKGSLMDGNNLMTAAVVPTSAAIGLHFYPIWEAASLEEWLYNGGPYQLIVL
HFLIGIWCYLGRLWELSYRLGMRPWIAVAFSANAAAATAVLLVYPIGQGSFADGLPLGIA
GTFHFMMAVQANHNILMHPFHMLGVAGVFGGALLSALHGSLVTSTLIRSTDENESINAGY
RFGQQQKTYSYLASHYGFLGRLLIPPFASRNLRAFHFLLAALPTIGIWFAALGVCSVAFN
LNGFNFNHSILDSRGAVIPTDADILNRANLGLQAMHAPNTHNFPPILSSGTPISVS----
---------------
>MBF2062231.1
MTTIVQRRKEFDFSDLWDQFCAWITSTNNRIYIGWFGVLMIPTLLAAIICFILAFIAAPG
VDMEGIREPIKGSLMDGNNLMTAAVVPTSAAIGLHFYPIWEAASLEEWLYNGGPYQLIVL
HFLIGIWCYLGRLWELSYRLGMRPWIAVAFSANAAAATAVLLVYPIGQGSFADGLPLGIA
GTFHFMMAVQANHNILMHPFHMLGVAGVFGGALLSALHGSLVTSTLIRSTDENESINAGY
RFGQQQKTYSYLASHYGFLGRLLIPPFASRNPRVFHFLLAALPTIGIWFAALGVCSVAFN
LNGFNFNHSILDSRGAVIPTDADILNRANLGLQAM-------------------------
---------------
>MBF1990075.1
MTTIVQRRKEFDFSDLWDQFCAWITSTNNRIYIGWFGVLMIPTLLAAIICFILAFIAAPG
VDMEGIREPIKGSLMDGNNLMTAAVVPTSAAIGLHFYPIWEAASLEEWLYNGGPYQLIVL
HFLIGIWCYLGRLWELSYRLGMRPWIAVAFSANAAAATAVLLVYPIGQGSFADGLPLGIA
GTFHFMMAVQANHNILMHPFHMLGVAGVFGGALLSALHGSLVTSTLIRSTDENESINAGY
RFGQQQKTYSYLASHYGFLGRLLIPPFASRNPRVFHFLLAALPTIGIWFAALGVCSVAFN
LNGFNFNHSILDSRGAVIPTDADILNRANLGLQAMYAPNTHNFPPILSSGTPISVS----
---------------
>MBF2070198.1
MTTIVQRRKEFDFSDLWDQFCAWITSTNNRIYIGWFGVLMIPTLLAAIICFILAFIAAPG
VDMEGIREPIKGSLMDGNNLMTAAVVPTSAAIGLHFYPIWEAASLEEWLYNGGPYQLIVL
HFLIGIWCYLGRLWELSYRLGMRPWIAVAFSANAAAATAVLLVYPIGQGSFADGLPLGIA
GTFHFMMAVQANHNILMHPFHMLGVAGVFGGALLSALHGSLVTSTLIRSTDENESINAGY
RFGQQQKTYSYLASHYGFLGRLLIPPFASRNPRVFHFLLAALPTIGIWFAALGVCSVAFN
LNGFNFNHSILDSRGAVIPTDADILNRANLGLQAMYAPNTHNFPPILSSGTPISVS----
---------------
>WP_102222164.1
MTTIVQRRKEFDFSDLWDQFCAWITSTNNRIYIGWFGVLMIPTLLAAIICFILAFIAAPG
VDMEGIREPIKGSLMDGNNLMTAAVVPTSAAIGLHFYPIWEAASLEEWLYNGGPYQLIVL
HFLIGIWCYLGRLWELSYRLGMRPWIAVAFSANAAAATAVLLVYPIGQGSFADGLPLGIA
GTFHFMMAVQANHNILMHPFHMLGVAGVFGGALLSALHGSLVTSTLIRSTDENESINAGY
RFGQQQKTYSYLASHYGFLGRLLIPPFASRNPRVFHFLLAALPTIGIWFAALGVCSVAFN
LNGFNFNHSILDSRGAVIPTDADILNRANLGLQAMYAPNTHNFPPILSSGTPISVS----
---------------
>WP_102148246.1
MTTIVQRRKEFDFSNLWDQFCAWITSTNNRIYIGWFGVLMIPTLLAATICFILAFIAAPG
VDMEGIREPIKGSLMDGNNLITAAVVPTSAAIGLHLYPIWEAASLDEWLYNGGPYQLIVL
HFLIGIWCYLGRLWELSYRLGMRPWIAVAFCANAAAATAVLLVYPIGQGSFADGLPLGIV
GTFHFMMAVQANHNILMHPFHMLGVAGVFGGALLSALHGSLVTSTLIRSTDENESINAGY
RLGQQQRTYSYLAGHYGFLGRLLIPPFASRNPRAFYFLLAALPTIGIWFAALGVCSVAFN
LNGFNFNHSILDSRGAVIPTDADILNRANLGLQAMHAPNTHNFPPILSSGTPISVS----
---------------
>WP_102148190.1
MTTIVQRRKEFDFSNLWDQFCAWITSTNNRIYIGWFGVLMIPTLLAATICFILAFIAAPG
VDMEGIREPIKGSLMDGNNLITAAVVPTSAAIGLHLYPIWEAASLDEWLYNGGPYQLIVL
HFLIGIWCYLGRLWELSYRLGMRPWIAVAFCANAAAATAVLLVYPIGQGSFADGLPLGIA
GTFHFMMAVQANHNILMHPFHMLGVAGVFGGALLSALHGSLVTSTLIRSTDENESINAGY
RFGQQQKTYSYLASHYGFLGRLLIPPFASRNPRVFHFLLAALPTIGIWFAALGVCSVAFN
LNGFNFNHSILDSRGAVIPTDADILNRANLGLQAMHAPNTHNFPPILSSGTPISVRADS-
---------------
>WP_102148190.1_2
MTTIVQRRKEFDFSNLWDQFCAWITSTNNRIYIGWFGVLMIPTLLAATICFILAFIAAPG
VDMEGIREPIKGSLMDGNNLITAAVVPTSAAIGLHLYPIWEAASLDEWLYNGGPYQLIVL
HFLIGIWCYLGRLWELSYRLGMRPWIAVAFCANAAAATAVLLVYPIGQGSFADGLPLGIA
GTFHFMMAVQANHNILMHPFHMLGVAGVFGGALLSALHGSLVTSTLIRSTDENESINAGY
RFGQQQKTYSYLASHYGFLGRLLIPPFASRNPRVFHFLLAALPTIGIWFAALGVCSVAFN
LNGFNFNHSILDSRGAVIPTDADILNRANLGLQAMHAPNTHNFPPILSSGTPISVRADS-
---------------
>PMB03457.1
MTTIVQRRKEFDFSNLWDQFCAWITSTNNRIYIGWFGVLMIPTLLAATICFILAFIAAPG
VDMEGIREPIKGSLMDGNNLITAAVVPTSAAIGLHLYPIWEAASLDEWLYNGGPYQLIVL
HFLIGIWCYLGRLWELSYRLGMRPWIAVAFCANAAAATAVLLVYPIGQGSFADGLPLGIA
GTFHFMMAVQANHNILMHPFHMLGVAGVFGGALLSALHGSLVTSTLIRSTDENESINAGY
RFGQQQKTYSYLASHYGFLGRLLIPPFASRNPRVFHFLLAALPTIGIWFAALGVCSVAFN
LNGFNFNHSILDSRGAVIPTDADILNRANLGLQAMYAPNTHNFPPILSSGTPISVS----
---------------
>WP_102173200.1
MTTIVQRRKEFDFSNLWDQFCAWITSTNNRIYIGWFGVLMIPTLLAATICFILAFIAAPG
VDMEGIREPIKGSLMDGNNLITAAVVPTSAAIGLHLYPIWEAASLDEWLYNGGPYQLIVL
HFLIGIWCYLGRLWELSYRLGMRPWIAVAFCANAAAATAVLLVYPIGQGSFADGLPLGIA
GTFHFMMAVQANHNILMHPFHMLGVAGVFGGALLSALHGSLVTSTLIRSTDENESINAGY
RFGQQQKTYSYLASHYGFLGRLLIPPFASRNPRVFHFLLAALPTIGIWFAALGVCSVAFN
LNGFNFNHSILDSRGAVIPTDADILNRANLGLQAMYAPNTHNFPPILSSGTPISVS----
---------------
>WP_102173200.1_2
MTTIVQRRKEFDFSNLWDQFCAWITSTNNRIYIGWFGVLMIPTLLAATICFILAFIAAPG
VDMEGIREPIKGSLMDGNNLITAAVVPTSAAIGLHLYPIWEAASLDEWLYNGGPYQLIVL
HFLIGIWCYLGRLWELSYRLGMRPWIAVAFCANAAAATAVLLVYPIGQGSFADGLPLGIA
GTFHFMMAVQANHNILMHPFHMLGVAGVFGGALLSALHGSLVTSTLIRSTDENESINAGY
RFGQQQKTYSYLASHYGFLGRLLIPPFASRNPRVFHFLLAALPTIGIWFAALGVCSVAFN
LNGFNFNHSILDSRGAVIPTDADILNRANLGLQAMYAPNTHNFPPILSSGTPISVS----
---------------
>WP_102173200.1_3
MTTIVQRRKEFDFSNLWDQFCAWITSTNNRIYIGWFGVLMIPTLLAATICFILAFIAAPG
VDMEGIREPIKGSLMDGNNLITAAVVPTSAAIGLHLYPIWEAASLDEWLYNGGPYQLIVL
HFLIGIWCYLGRLWELSYRLGMRPWIAVAFCANAAAATAVLLVYPIGQGSFADGLPLGIA
GTFHFMMAVQANHNILMHPFHMLGVAGVFGGALLSALHGSLVTSTLIRSTDENESINAGY
RFGQQQKTYSYLASHYGFLGRLLIPPFASRNPRVFHFLLAALPTIGIWFAALGVCSVAFN
LNGFNFNHSILDSRGAVIPTDADILNRANLGLQAMYAPNTHNFPPILSSGTPISVS----
---------------
>WP_102173200.1_4
MTTIVQRRKEFDFSNLWDQFCAWITSTNNRIYIGWFGVLMIPTLLAATICFILAFIAAPG
VDMEGIREPIKGSLMDGNNLITAAVVPTSAAIGLHLYPIWEAASLDEWLYNGGPYQLIVL
HFLIGIWCYLGRLWELSYRLGMRPWIAVAFCANAAAATAVLLVYPIGQGSFADGLPLGIA
GTFHFMMAVQANHNILMHPFHMLGVAGVFGGALLSALHGSLVTSTLIRSTDENESINAGY
RFGQQQKTYSYLASHYGFLGRLLIPPFASRNPRVFHFLLAALPTIGIWFAALGVCSVAFN
LNGFNFNHSILDSRGAVIPTDADILNRANLGLQAMYAPNTHNFPPILSSGTPISVS----
---------------
>WP_102173200.1_5
MTTIVQRRKEFDFSNLWDQFCAWITSTNNRIYIGWFGVLMIPTLLAATICFILAFIAAPG
VDMEGIREPIKGSLMDGNNLITAAVVPTSAAIGLHLYPIWEAASLDEWLYNGGPYQLIVL
HFLIGIWCYLGRLWELSYRLGMRPWIAVAFCANAAAATAVLLVYPIGQGSFADGLPLGIA
GTFHFMMAVQANHNILMHPFHMLGVAGVFGGALLSALHGSLVTSTLIRSTDENESINAGY
RFGQQQKTYSYLASHYGFLGRLLIPPFASRNPRVFHFLLAALPTIGIWFAALGVCSVAFN
LNGFNFNHSILDSRGAVIPTDADILNRANLGLQAMYAPNTHNFPPILSSGTPISVS----
---------------
>WP_102173200.1_6
MTTIVQRRKEFDFSNLWDQFCAWITSTNNRIYIGWFGVLMIPTLLAATICFILAFIAAPG
VDMEGIREPIKGSLMDGNNLITAAVVPTSAAIGLHLYPIWEAASLDEWLYNGGPYQLIVL
HFLIGIWCYLGRLWELSYRLGMRPWIAVAFCANAAAATAVLLVYPIGQGSFADGLPLGIA
GTFHFMMAVQANHNILMHPFHMLGVAGVFGGALLSALHGSLVTSTLIRSTDENESINAGY
RFGQQQKTYSYLASHYGFLGRLLIPPFASRNPRVFHFLLAALPTIGIWFAALGVCSVAFN
LNGFNFNHSILDSRGAVIPTDADILNRANLGLQAMYAPNTHNFPPILSSGTPISVS----
---------------
>WP_009453755.1
MTTIVQRRKEFDFSNLWDQFCAWITSTNNRIYIGWFGVLMIPTLLAATICFILAFIAAPG
VDMEGIREPIKGSLMDGNNLITAAVVPTSAAIGLHLYPIWEAASLDEWLYNGGPYQLIVL
HFLIGIWCYLGRLWELSYRLGMRPWIAVAFCANAAAATAVLLVYPIGQGSFADGLPLGIA
GTFHFMMAVQANHNILMHPFHMLGVAGVFGGALLSALHGSLVTSTLIRSTDENESINAGY
RFGQQQKTYSYLASHYGFLGRLLIPPFASRNPRVFHFLLAALPTIGIWFAALGVCSVAFN
LNGFNFNHSILDSRGAVIPTDADILNRANLGLQAMHAPNTHNFPPILSSGTPISVS----
---------------
>WP_009453755.1_2
MTTIVQRRKEFDFSNLWDQFCAWITSTNNRIYIGWFGVLMIPTLLAATICFILAFIAAPG
VDMEGIREPIKGSLMDGNNLITAAVVPTSAAIGLHLYPIWEAASLDEWLYNGGPYQLIVL
HFLIGIWCYLGRLWELSYRLGMRPWIAVAFCANAAAATAVLLVYPIGQGSFADGLPLGIA
GTFHFMMAVQANHNILMHPFHMLGVAGVFGGALLSALHGSLVTSTLIRSTDENESINAGY
RFGQQQKTYSYLASHYGFLGRLLIPPFASRNPRVFHFLLAALPTIGIWFAALGVCSVAFN
LNGFNFNHSILDSRGAVIPTDADILNRANLGLQAMHAPNTHNFPPILSSGTPISVS----
---------------
>WP_009453755.1_3
MTTIVQRRKEFDFSNLWDQFCAWITSTNNRIYIGWFGVLMIPTLLAATICFILAFIAAPG
VDMEGIREPIKGSLMDGNNLITAAVVPTSAAIGLHLYPIWEAASLDEWLYNGGPYQLIVL
HFLIGIWCYLGRLWELSYRLGMRPWIAVAFCANAAAATAVLLVYPIGQGSFADGLPLGIA
GTFHFMMAVQANHNILMHPFHMLGVAGVFGGALLSALHGSLVTSTLIRSTDENESINAGY
RFGQQQKTYSYLASHYGFLGRLLIPPFASRNPRVFHFLLAALPTIGIWFAALGVCSVAFN
LNGFNFNHSILDSRGAVIPTDADILNRANLGLQAMHAPNTHNFPPILSSGTPISVS----
---------------
>WP_009453755.1_4
MTTIVQRRKEFDFSNLWDQFCAWITSTNNRIYIGWFGVLMIPTLLAATICFILAFIAAPG
VDMEGIREPIKGSLMDGNNLITAAVVPTSAAIGLHLYPIWEAASLDEWLYNGGPYQLIVL
HFLIGIWCYLGRLWELSYRLGMRPWIAVAFCANAAAATAVLLVYPIGQGSFADGLPLGIA
GTFHFMMAVQANHNILMHPFHMLGVAGVFGGALLSALHGSLVTSTLIRSTDENESINAGY
RFGQQQKTYSYLASHYGFLGRLLIPPFASRNPRVFHFLLAALPTIGIWFAALGVCSVAFN
LNGFNFNHSILDSRGAVIPTDADILNRANLGLQAMHAPNTHNFPPILSSGTPISVS----
---------------
>WP_009453755.1_5
MTTIVQRRKEFDFSNLWDQFCAWITSTNNRIYIGWFGVLMIPTLLAATICFILAFIAAPG
VDMEGIREPIKGSLMDGNNLITAAVVPTSAAIGLHLYPIWEAASLDEWLYNGGPYQLIVL
HFLIGIWCYLGRLWELSYRLGMRPWIAVAFCANAAAATAVLLVYPIGQGSFADGLPLGIA
GTFHFMMAVQANHNILMHPFHMLGVAGVFGGALLSALHGSLVTSTLIRSTDENESINAGY
RFGQQQKTYSYLASHYGFLGRLLIPPFASRNPRVFHFLLAALPTIGIWFAALGVCSVAFN
LNGFNFNHSILDSRGAVIPTDADILNRANLGLQAMHAPNTHNFPPILSSGTPISVS----
---------------
>WP_009453755.1_6
MTTIVQRRKEFDFSNLWDQFCAWITSTNNRIYIGWFGVLMIPTLLAATICFILAFIAAPG
VDMEGIREPIKGSLMDGNNLITAAVVPTSAAIGLHLYPIWEAASLDEWLYNGGPYQLIVL
HFLIGIWCYLGRLWELSYRLGMRPWIAVAFCANAAAATAVLLVYPIGQGSFADGLPLGIA
GTFHFMMAVQANHNILMHPFHMLGVAGVFGGALLSALHGSLVTSTLIRSTDENESINAGY
RFGQQQKTYSYLASHYGFLGRLLIPPFASRNPRVFHFLLAALPTIGIWFAALGVCSVAFN
LNGFNFNHSILDSRGAVIPTDADILNRANLGLQAMHAPNTHNFPPILSSGTPISVS----
---------------
>WP_009453755.1_7
MTTIVQRRKEFDFSNLWDQFCAWITSTNNRIYIGWFGVLMIPTLLAATICFILAFIAAPG
VDMEGIREPIKGSLMDGNNLITAAVVPTSAAIGLHLYPIWEAASLDEWLYNGGPYQLIVL
HFLIGIWCYLGRLWELSYRLGMRPWIAVAFCANAAAATAVLLVYPIGQGSFADGLPLGIA
GTFHFMMAVQANHNILMHPFHMLGVAGVFGGALLSALHGSLVTSTLIRSTDENESINAGY
RFGQQQKTYSYLASHYGFLGRLLIPPFASRNPRVFHFLLAALPTIGIWFAALGVCSVAFN
LNGFNFNHSILDSRGAVIPTDADILNRANLGLQAMHAPNTHNFPPILSSGTPISVS----
---------------
>WP_009453755.1_8
MTTIVQRRKEFDFSNLWDQFCAWITSTNNRIYIGWFGVLMIPTLLAATICFILAFIAAPG
VDMEGIREPIKGSLMDGNNLITAAVVPTSAAIGLHLYPIWEAASLDEWLYNGGPYQLIVL
HFLIGIWCYLGRLWELSYRLGMRPWIAVAFCANAAAATAVLLVYPIGQGSFADGLPLGIA
GTFHFMMAVQANHNILMHPFHMLGVAGVFGGALLSALHGSLVTSTLIRSTDENESINAGY
RFGQQQKTYSYLASHYGFLGRLLIPPFASRNPRVFHFLLAALPTIGIWFAALGVCSVAFN
LNGFNFNHSILDSRGAVIPTDADILNRANLGLQAMHAPNTHNFPPILSSGTPISVS----
---------------
>WP_009453755.1_9
MTTIVQRRKEFDFSNLWDQFCAWITSTNNRIYIGWFGVLMIPTLLAATICFILAFIAAPG
VDMEGIREPIKGSLMDGNNLITAAVVPTSAAIGLHLYPIWEAASLDEWLYNGGPYQLIVL
HFLIGIWCYLGRLWELSYRLGMRPWIAVAFCANAAAATAVLLVYPIGQGSFADGLPLGIA
GTFHFMMAVQANHNILMHPFHMLGVAGVFGGALLSALHGSLVTSTLIRSTDENESINAGY
RFGQQQKTYSYLASHYGFLGRLLIPPFASRNPRVFHFLLAALPTIGIWFAALGVCSVAFN
LNGFNFNHSILDSRGAVIPTDADILNRANLGLQAMHAPNTHNFPPILSSGTPISVS----
---------------
>WP_009453755.1_10
MTTIVQRRKEFDFSNLWDQFCAWITSTNNRIYIGWFGVLMIPTLLAATICFILAFIAAPG
VDMEGIREPIKGSLMDGNNLITAAVVPTSAAIGLHLYPIWEAASLDEWLYNGGPYQLIVL
HFLIGIWCYLGRLWELSYRLGMRPWIAVAFCANAAAATAVLLVYPIGQGSFADGLPLGIA
GTFHFMMAVQANHNILMHPFHMLGVAGVFGGALLSALHGSLVTSTLIRSTDENESINAGY
RFGQQQKTYSYLASHYGFLGRLLIPPFASRNPRVFHFLLAALPTIGIWFAALGVCSVAFN
LNGFNFNHSILDSRGAVIPTDADILNRANLGLQAMHAPNTHNFPPILSSGTPISVS----
---------------
>WP_009453755.1_11
MTTIVQRRKEFDFSNLWDQFCAWITSTNNRIYIGWFGVLMIPTLLAATICFILAFIAAPG
VDMEGIREPIKGSLMDGNNLITAAVVPTSAAIGLHLYPIWEAASLDEWLYNGGPYQLIVL
HFLIGIWCYLGRLWELSYRLGMRPWIAVAFCANAAAATAVLLVYPIGQGSFADGLPLGIA
GTFHFMMAVQANHNILMHPFHMLGVAGVFGGALLSALHGSLVTSTLIRSTDENESINAGY
RFGQQQKTYSYLASHYGFLGRLLIPPFASRNPRVFHFLLAALPTIGIWFAALGVCSVAFN
LNGFNFNHSILDSRGAVIPTDADILNRANLGLQAMHAPNTHNFPPILSSGTPISVS----
---------------
>WP_009453755.1_12
MTTIVQRRKEFDFSNLWDQFCAWITSTNNRIYIGWFGVLMIPTLLAATICFILAFIAAPG
VDMEGIREPIKGSLMDGNNLITAAVVPTSAAIGLHLYPIWEAASLDEWLYNGGPYQLIVL
HFLIGIWCYLGRLWELSYRLGMRPWIAVAFCANAAAATAVLLVYPIGQGSFADGLPLGIA
GTFHFMMAVQANHNILMHPFHMLGVAGVFGGALLSALHGSLVTSTLIRSTDENESINAGY
RFGQQQKTYSYLASHYGFLGRLLIPPFASRNPRVFHFLLAALPTIGIWFAALGVCSVAFN
LNGFNFNHSILDSRGAVIPTDADILNRANLGLQAMHAPNTHNFPPILSSGTPISVS----
---------------
>WP_009453755.1_13
MTTIVQRRKEFDFSNLWDQFCAWITSTNNRIYIGWFGVLMIPTLLAATICFILAFIAAPG
VDMEGIREPIKGSLMDGNNLITAAVVPTSAAIGLHLYPIWEAASLDEWLYNGGPYQLIVL
HFLIGIWCYLGRLWELSYRLGMRPWIAVAFCANAAAATAVLLVYPIGQGSFADGLPLGIA
GTFHFMMAVQANHNILMHPFHMLGVAGVFGGALLSALHGSLVTSTLIRSTDENESINAGY
RFGQQQKTYSYLASHYGFLGRLLIPPFASRNPRVFHFLLAALPTIGIWFAALGVCSVAFN
LNGFNFNHSILDSRGAVIPTDADILNRANLGLQAMHAPNTHNFPPILSSGTPISVS----
---------------
>WP_009453755.1_14
MTTIVQRRKEFDFSNLWDQFCAWITSTNNRIYIGWFGVLMIPTLLAATICFILAFIAAPG
VDMEGIREPIKGSLMDGNNLITAAVVPTSAAIGLHLYPIWEAASLDEWLYNGGPYQLIVL
HFLIGIWCYLGRLWELSYRLGMRPWIAVAFCANAAAATAVLLVYPIGQGSFADGLPLGIA
GTFHFMMAVQANHNILMHPFHMLGVAGVFGGALLSALHGSLVTSTLIRSTDENESINAGY
RFGQQQKTYSYLASHYGFLGRLLIPPFASRNPRVFHFLLAALPTIGIWFAALGVCSVAFN
LNGFNFNHSILDSRGAVIPTDADILNRANLGLQAMHAPNTHNFPPILSSGTPISVS----
---------------
>WP_016862210.1
MTTIIQRRKEFDFSNLWDRFCAWITSTNNRIYIGWFGVLMIPTLLAATICFILAFIAAPG
VDMEGIREPIKGSLMDGNNLITAAVVPTSAAVGLHFYPIWQAASLDEWLYNGGPYQLIVL
HFLIGIWSYLGRLWELSYRLGMRPWIAVAFSAPAAAATAVLLVYPIGQGSFADGLPLGIA
GTFHFMMSVQANHNILMHPFHMLGVAGVFGGAFLSALHGSLVTSTLIRNTDENESINAGY
RLGQQQRTYSYLAGHYGFLGRLLIPPFASRNHRSFYFLLAALPTIGIWFAALGVCSVAFN
LNGFNFNHSILDSRGAVIPTDADILNRANLGIQAMHAPNTHHFPLILSSGKPISVS----
---------------
>RAM52429.1
MTTIIQRRKEFDFFNLWDRFCAWITSTNNRIYIGWFGVLMIPTLLAATICFILAFIVAPG
VDMEGIREPIKGSLMDGNNLITAAVVPTSAAVGLHFYPIWEAASLDEWLYNGGPYQLIVL
HFLIGIWCYLGRLWELSYRLGMRPWIAVAFSAPAAAATAVLLVYPIGQGSFADGLPLGIA
GTFHFMMAVQANHNILMHPFHMLGVAGVFGGAFLSALHGSLVTSTLIRNTDENESINAGY
RLGQQERTYSYLAGHYGFFGRLLIPPVASQNHRTFYFLLACMPTIGIWFAALGVCSVAFN
LNGFNFNHSILDSRGAVIPTDADILNRANLGIQAMHAPNTHHFPLILSSSTPTSVTY---
SHADCKQ--------
>WP_017309097.1
MTTIIQRRKEFDFFNLWDRFCAWITSTNNRIYIGWFGVLMIPTLLAATICFILAFIVAPG
VDMEGIREPIKGSLMDGNNLITAAVVPTSAAIGLHFYPIWEAASLDEWLYNGGPYQLIVL
HFLIGIWCYLGRLWELSYRLGMRPWIAVAFSAPAAAATAVLLVYPIGQGSFADGLPLGIA
GTFHFMMAVQANHNILMHPFHMLGVAGVFGGAFLSALHGSLVTSTLIRNTDENESINAGY
RLGQQQRTYSYLAGHYGFFGRLLIPPVASRNHRTFYFLLACMPTIGIWFAALGVCSVAFN
LNGFNFNHSILDSRGAVIPTDADILNRANLGIQAMHAPNTHHFPLILSSGTPTSVNYEVD
SNAARSQFPKFAAAS
>WP_131116373.1
MTTIIQRRKEFDFFNLWDRFCAWITSTKNRIYIGWFGVLMIPTLLAATICFILAFILAPG
VDMEGIREPIKGSLMDGNNLITAAVVPTSAAIGLHFYPIWEAASLDEWLYNGGPYQLIVL
HFLIGIWCYLGRLWELSYRLGMRPWIAVAFSAPAAAATAVLLVYPIGQGSFADGLPLGIA
GTFHFMMAVQANHNILMHPFHMLGVAGVFGGAFLSALHGSLVTSTLIRNTDENESINAGY
RLGQQERTYSYLAGHYGFFGRLLIPPVASRNHRTFYFLLACMPTIGIWFAALGVCSVAFN
LNGFNFNHSILDSRGAVIPTDADILNRANLGIQAMHAPNTHHFPLILSSGI---LNHEVD
SNAARSQFPKFAAAS
