# Supplementary material for: Compensatory Transcriptional Response of Fischerella thermalis to Thermal Damage of the Photosynthetic Electron Transfer Chain
Source: Molecules. 2022 Dec 3;27(23):8515. doi: 10.3390/molecules27238515 (PMC9740203; doi:10.3390/molecules27238515)
Supplement: Supplementary file 1 [file molecules-27-08515-s001.zip › alignments/G3_sequences_c.faa]

>WP_010997883.1
MTTLLEQRSSANLWHRFGNWITSTENRMYVGWFGVLLIPTALTAAIVFILAFIAAPPVDVDGIREPVSGSLLYGNNIITA
TVVPTSAAIGLHLYPIWEAASLDEWLYNGGPYQMIVLHFLIAIYAYMGRQWELSYRLGMRPWIPVAFSAPVAAATAVLLI
YPIGQGSFSDGMMLGISGTFNFMIVFSPEHNILMHPFHMIGVAGVFGGALFSAMHGSLVTSTLVRETSEVESANTGYKFG
QEEETYNIVAAHGYFGRLIFQYASFNNSRSLHFFLAAWPVIGIWFAALGISTMSFNLNGFNFNNSILDHQGRTIDTWADL
LNRANLGIEVMHERNAHNFPLDLASGEVQPIALTAPAIAS
>WP_016869984.1
MTTLLKQRSSASLWERFCNWITNTENRLYIGWFGVLLIPTALTAAIAFTLAFIAAPPVDIDGIREAVSGSLLYGNNIITA
TVVPTSNAIGLHFYPIWEAASLDEWLYNGGPYQLIIFHFLIAIYAYMGRQWELSYRLGMRPWIPVAFSAPVAAATAVLLI
YPIGQGSFSDGMMLGISGTFNFMIVFSPEHNVLMHPFHMLGVAGVFGGSLFSAMHGSLVTSTLVRATTEIESANVGYKFG
QEEETYNIVAAHGYFGRLIFQYASFNNSRSLHFFLAAWPVIGIWFAALGISTMSFNLNGFNFNNSILDSQGHTINTWADL
LNRANLGIEVMHERNAHNFPLDLASSEPQAIALTAPAITS
>WP_026721654.1
MTTLLKQRSSDTLWERFCNWITNTENRLYIGWFGVLLIPTALTAAIAFSLAFIAAPPVDIDGIREAVSGSLLYGNNIITA
TVVPTSNAIGLHFYPIWEAASVDEWLYNGGPYQLIIFHFLIAIYAYMGRQWELSYRLGMRPWIPVAFSAPVAAATAVLLI
YPIGQGSFSDGMMLGISGTFNFMIVFSPEHNVLMHPFHMLGVAGVFGGALFSAMHGSLVTSTLVRVTTEVESANIGYKFG
QEEETYNIVAAHGYFGRLIFQYASFNNSRALHFFLAAWPVIGIWFAALGISTMSFNLNGFNFNNSVLDSQGHTINTWADL
LNRANLGIEVMHERNAHNFPLDLASGEPQPIALTAPAITS
>WP_016869984.1
MTTLLKQRSSASLWERFCNWITNTENRLYIGWFGVLLIPTALTAAIAFTLAFIAAPPVDIDGIREAVSGSLLYGNNIITA
TVVPTSNAIGLHFYPIWEAASLDEWLYNGGPYQLIIFHFLIAIYAYMGRQWELSYRLGMRPWIPVAFSAPVAAATAVLLI
YPIGQGSFSDGMMLGISGTFNFMIVFSPEHNVLMHPFHMLGVAGVFGGSLFSAMHGSLVTSTLVRATTEIESANVGYKFG
QEEETYNIVAAHGYFGRLIFQYASFNNSRSLHFFLAAWPVIGIWFAALGISTMSFNLNGFNFNNSILDSQGHTINTWADL
LNRANLGIEVMHERNAHNFPLDLASSEPQAIALTAPAITS
>WP_102181523.1
MTTLLKQRSSDSLWERFCNWITNTENRLYIGWFGVLLIPTALTAAIAFTLAFIAAPPVDIDGIREAVSGSLLYGNNIITA
TVVPTSNAIGLHFYPIWEAASLDEWLYNGGPYQLIIFHFLIAIYAYMGRQWELSYRLGMRPWIPVAFSAPVAAATAVLLI
YPIGQGSFSDGMMLGISGTFNFMIVFSPEHNVLMHPFHMLGVAGVFGGSLFSAMHGSLVTSTLVRATTEIESANVGYKFG
QEEETYNIVAAHGYFGRLIFQYASFNNSRSLHFFLAAWPVIGIWFAALGISTMSFNLNGFNFNNSILDSQGHTINTWADL
LNRANLGIEVMHERNAHNFPLDLASGEPQAIALTAPAITS
>WP_131121399.1
MTTLLKQRHSDSLWERFCNWITNTENRLYIGWFGVLLIPTALTAAIAFTLAFIAAPPVDIDGIREAVSGSLLYGNNIITA
TVVPTSNAIGLHFYPIWEAASLDEWLYNGGPYQLIIFHFLIAIYAYMGRQWELSYRLGMRPWISVAFSAPVAAATAVLLI
YPIGQGSFSDGMMLGISGTFNFMIVFSPEHNVLMHPFHMLGVAGVFGGALFSAMHGSLVTSTLVRVTTEVESANIGYKFG
QEEETYNIVAAHGYFGRLIFQYASFNNSRALHFFLAAWPVIGIWFAALGISTMSFNLNGFNFNNSVLDSQGHTINTWADL
LNRANLGIEVMHERNAHNFPLDLASGEPQAIALTAPAITS
>WP_016869984.1
MTTLLKQRSSASLWERFCNWITNTENRLYIGWFGVLLIPTALTAAIAFTLAFIAAPPVDIDGIREAVSGSLLYGNNIITA
TVVPTSNAIGLHFYPIWEAASLDEWLYNGGPYQLIIFHFLIAIYAYMGRQWELSYRLGMRPWIPVAFSAPVAAATAVLLI
YPIGQGSFSDGMMLGISGTFNFMIVFSPEHNVLMHPFHMLGVAGVFGGSLFSAMHGSLVTSTLVRATTEIESANVGYKFG
QEEETYNIVAAHGYFGRLIFQYASFNNSRSLHFFLAAWPVIGIWFAALGISTMSFNLNGFNFNNSILDSQGHTINTWADL
LNRANLGIEVMHERNAHNFPLDLASSEPQAIALTAPAITS
