# Supplementary material for: Compensatory Transcriptional Response of Fischerella thermalis to Thermal Damage of the Photosynthetic Electron Transfer Chain
Source: Molecules. 2022 Dec 3;27(23):8515. doi: 10.3390/molecules27238515 (PMC9740203; doi:10.3390/molecules27238515)
Supplement: Supplementary file 1 [file molecules-27-08515-s001.zip › alignments/G3_sequences_cc_alig.fasta]

>WP_010997883.1
MTTLLEQRSSANLWHRFGNWITSTENRMYVGWFGVLLIPTALTAAIVFILAFIAAPPVDV
DGIREPVSGSLLYGNNIITATVVPTSAAIGLHLYPIWEAASLDEWLYNGGPYQMIVLHFL
IAIYAYMGRQWELSYRLGMRPWIPVAFSAPVAAATAVLLIYPIGQGSFSDGMMLGISGTF
NFMIVFSPEHNILMHPFHMIGVAGVFGGALFSAMHGSLVTSTLVRETSEVESANTGYKFG
QEEETYNIVAAHGYFGRLIFQYASFNNSRSLHFFLAAWPVIGIWFAALGISTMSFNLNGF
NFNNSILDHQGRTIDTWADLLNRANLGIEVMHERNAHNFPLDLASGEVQPIALTAPAIAS
>WP_016869984.1
MTTLLKQRSSASLWERFCNWITNTENRLYIGWFGVLLIPTALTAAIAFTLAFIAAPPVDI
DGIREAVSGSLLYGNNIITATVVPTSNAIGLHFYPIWEAASLDEWLYNGGPYQLIIFHFL
IAIYAYMGRQWELSYRLGMRPWIPVAFSAPVAAATAVLLIYPIGQGSFSDGMMLGISGTF
NFMIVFSPEHNVLMHPFHMLGVAGVFGGSLFSAMHGSLVTSTLVRATTEIESANVGYKFG
QEEETYNIVAAHGYFGRLIFQYASFNNSRSLHFFLAAWPVIGIWFAALGISTMSFNLNGF
NFNNSILDSQGHTINTWADLLNRANLGIEVMHERNAHNFPLDLASSEPQAIALTAPAITS
>WP_016869984.1_2
MTTLLKQRSSASLWERFCNWITNTENRLYIGWFGVLLIPTALTAAIAFTLAFIAAPPVDI
DGIREAVSGSLLYGNNIITATVVPTSNAIGLHFYPIWEAASLDEWLYNGGPYQLIIFHFL
IAIYAYMGRQWELSYRLGMRPWIPVAFSAPVAAATAVLLIYPIGQGSFSDGMMLGISGTF
NFMIVFSPEHNVLMHPFHMLGVAGVFGGSLFSAMHGSLVTSTLVRATTEIESANVGYKFG
QEEETYNIVAAHGYFGRLIFQYASFNNSRSLHFFLAAWPVIGIWFAALGISTMSFNLNGF
NFNNSILDSQGHTINTWADLLNRANLGIEVMHERNAHNFPLDLASSEPQAIALTAPAITS
>WP_016869984.1_3
MTTLLKQRSSASLWERFCNWITNTENRLYIGWFGVLLIPTALTAAIAFTLAFIAAPPVDI
DGIREAVSGSLLYGNNIITATVVPTSNAIGLHFYPIWEAASLDEWLYNGGPYQLIIFHFL
IAIYAYMGRQWELSYRLGMRPWIPVAFSAPVAAATAVLLIYPIGQGSFSDGMMLGISGTF
NFMIVFSPEHNVLMHPFHMLGVAGVFGGSLFSAMHGSLVTSTLVRATTEIESANVGYKFG
QEEETYNIVAAHGYFGRLIFQYASFNNSRSLHFFLAAWPVIGIWFAALGISTMSFNLNGF
NFNNSILDSQGHTINTWADLLNRANLGIEVMHERNAHNFPLDLASSEPQAIALTAPAITS
>WP_102181523.1
MTTLLKQRSSDSLWERFCNWITNTENRLYIGWFGVLLIPTALTAAIAFTLAFIAAPPVDI
DGIREAVSGSLLYGNNIITATVVPTSNAIGLHFYPIWEAASLDEWLYNGGPYQLIIFHFL
IAIYAYMGRQWELSYRLGMRPWIPVAFSAPVAAATAVLLIYPIGQGSFSDGMMLGISGTF
NFMIVFSPEHNVLMHPFHMLGVAGVFGGSLFSAMHGSLVTSTLVRATTEIESANVGYKFG
QEEETYNIVAAHGYFGRLIFQYASFNNSRSLHFFLAAWPVIGIWFAALGISTMSFNLNGF
NFNNSILDSQGHTINTWADLLNRANLGIEVMHERNAHNFPLDLASGEPQAIALTAPAITS
>WP_131121399.1
MTTLLKQRHSDSLWERFCNWITNTENRLYIGWFGVLLIPTALTAAIAFTLAFIAAPPVDI
DGIREAVSGSLLYGNNIITATVVPTSNAIGLHFYPIWEAASLDEWLYNGGPYQLIIFHFL
IAIYAYMGRQWELSYRLGMRPWISVAFSAPVAAATAVLLIYPIGQGSFSDGMMLGISGTF
NFMIVFSPEHNVLMHPFHMLGVAGVFGGALFSAMHGSLVTSTLVRVTTEVESANIGYKFG
QEEETYNIVAAHGYFGRLIFQYASFNNSRALHFFLAAWPVIGIWFAALGISTMSFNLNGF
NFNNSVLDSQGHTINTWADLLNRANLGIEVMHERNAHNFPLDLASGEPQAIALTAPAITS
>WP_026721654.1
MTTLLKQRSSDTLWERFCNWITNTENRLYIGWFGVLLIPTALTAAIAFSLAFIAAPPVDI
DGIREAVSGSLLYGNNIITATVVPTSNAIGLHFYPIWEAASVDEWLYNGGPYQLIIFHFL
IAIYAYMGRQWELSYRLGMRPWIPVAFSAPVAAATAVLLIYPIGQGSFSDGMMLGISGTF
NFMIVFSPEHNVLMHPFHMLGVAGVFGGALFSAMHGSLVTSTLVRVTTEVESANIGYKFG
QEEETYNIVAAHGYFGRLIFQYASFNNSRALHFFLAAWPVIGIWFAALGISTMSFNLNGF
NFNNSVLDSQGHTINTWADLLNRANLGIEVMHERNAHNFPLDLASGEPQPIALTAPAITS
