# Supplementary material for: Compensatory Transcriptional Response of Fischerella thermalis to Thermal Damage of the Photosynthetic Electron Transfer Chain
Source: Molecules. 2022 Dec 3;27(23):8515. doi: 10.3390/molecules27238515 (PMC9740203; doi:10.3390/molecules27238515)
Supplement: Supplementary file 1 [file molecules-27-08515-s001.zip › alignments/G4_list.txt]

PMB45880.1
RAM48911.1
RAM48246.1
NWF62306.1
MBF2061245.1
WP_010997721.1
WP_010998994.1
WP_011140781.1
WP_011141705.1
WP_011142650.1
WP_009455234.1
WP_009454952.1
WP_017312157.1
WP_017310587.1
WP_017311243.1
WP_009455234.1
WP_009454952.1
WP_016859610.1
WP_016860104.1
WP_016872293.1
WP_016873445.1
WP_016878921.1
WP_026722283.1
WP_026720830.1
WP_026731594.1
WP_026735543.1
WP_026731460.1
WP_026734420.1
WP_053458835.1
WP_053455859.1
WP_053456443.1
WP_053458661.1
WP_009455234.1
WP_009454952.1
WP_062247150.1
WP_073554622.1
WP_044451282.1
WP_096674540.1
WP_096673441.1
WP_096673919.1
WP_096678265.1
WP_102203810.1
WP_102175225.1
WP_102146552.1
WP_102203893.1
WP_102204272.1
WP_102146552.1
WP_102146552.1
WP_102166468.1
WP_102147783.1
WP_102205925.1
WP_102170731.1
WP_102148121.1
WP_009454952.1
WP_131120851.1
WP_016860104.1
WP_017310587.1
WP_131120533.1
WP_190806319.1
