# Supplementary material for: Compensatory Transcriptional Response of Fischerella thermalis to Thermal Damage of the Photosynthetic Electron Transfer Chain
Source: Molecules. 2022 Dec 3;27(23):8515. doi: 10.3390/molecules27238515 (PMC9740203; doi:10.3390/molecules27238515)
Supplement: Supplementary file 1 [file molecules-27-08515-s001.zip › alignments/G4_sequences.faa]

>PMB45880.1 photosystem II q(b) protein [Fischerella thermalis CCMEE 5201]
MTTTLQRRTSANVWEQFCNWITNTDNRLYIGWFGVLMIPTLLTATTCFIIAFIAAPPVDIDGIREPVAGSLLYGNNIISG
AVVPSSNAIGLHFYPIWEAASLDEWLYNGGPYQLIIFHFLIGCFCYLGRQWELSYRLGMRPWICVAYSAPLASATAVFLI
YPLGQGSFSDGMPLGISGTFNFMLVFQAEHNILMHPFHQLGVAGVFGGALFSAMHGSLVTSSLVRETTETESHNYGYRFG
QEEETYNIVAAHGYFGRLIGRLNEVILGTSANSRSLHFLLAAWPVIGIWFTALGISTMAFNLNGFNFNQSVIDSQGHVIN
TWADIINRANLGMEVMHERNAHNFPLDLAANTPTING
>RAM48246.1 photosystem II q(b) protein, partial [Hapalosiphonaceae cyanobacterium JJU2]
SGAVVPSSNAIGLHFYPIWEAASLDEWLYNGGPYQLVIFHFLIGVFCYMGREWELSYRLGMRPWIAVAYSAPVAAASAVF
LIYPLGQGSFSDGMPLGISGTFNFMLVFQAEHNILMHPFHQLGVAGVFGGSLFSAMHGSLVTSSLVRETTETESQNYGYK
FGQEEETYNIVAAHGYFGRLIFQYASFNNSRSLHFFLAAWPVIGIWFTALGISTMAFNLNGFNFNQSVIDSQGRVINTWA
DIINRANLGMEVMHERNAHNFPLDLAATEAPAING
>RAM48911.1 photosystem II q(b) protein [Hapalosiphonaceae cyanobacterium JJU2]
MTTTLQRRTSGNAWERFCEWVTSTDNRLYVGWFGVLMIPTLLAATTCFIIAFIAAPPVDIDGIREPVAGSLIYGNNIISG
AVVPSSNAIGLHFYPIWEAASLDEWLYNGGPYQLVVFHFLIGIFCWMGRQWELSYRLGMRPWICVAYSAPVASATAVFLI
YPLGQGSFSDGMPLGIAGTFNFMIVFQAEHNILMHPFHMLGVAGVFGGSLFSAMHGSLVTSSLVRETTETESQNYGYKFG
QEEETYNIVAAHGYFGRLIFQYASFNNSRSLHFFLGAWPVIGIWFTALGISTMAFNLNGFNFNQSVIDSQGRVINTWADI
INRANLGMEVMHERNAHNFPLDLAAGEAAPVAVSAPAING
>NWF62306.1 photosystem II q(b) protein, partial [Fischerella sp.]
MTTTLQRRASGNVWERFCDWVTSTENRLYVGWFGVLMIPTLLAATTCFIIAFIAAPPVDIDGIREPVAGSLLYGNNIISG
AVVPSSNAIGLHFYPIWEAASLDEWLYNGGPYQLVIFHFLIGCFCYMGRQWELSYRLGMRPWICVAYSAPLASATAVFLI
YPLGQGSFSDGMPLGISGTFNFMIVFQAEHNILMHPFHQLGVAGVFGGSLFSAMHGSLVTSSLVRETTETESQNYGYKFG
QEEETYNIVAAHGYFGRLIFQYASFNNSRSLHFFLAAWPVVGIWFTALGISTMAFNLNGFNFNQSVIDSQGRVINTWADI
INRANLGMEVMHERNAHNFPLDLASAEV
>MBF2061245.1 photosystem II q(b) protein [Fischerella thermalis M66_A2018_004]
MTTTLQRRASGNVWERFCDWVTSTENRLYIGWFGVLMIPTLLAATTCFIIAFIAAPPVDIDGIREPVAGSLLYGNNIISG
AVVPSSNAIGLHFYPVWEAASLDEWLYNGGPYQLVIFHFLIGVFCYMGREWELSYRLGMRPWIAVAYSAPVAAATAVFLI
YPLGQGSFSDGMPLGISGTFNFMLVFQAEHNILMHPFHQLGVAGVFGGSLFSAMHGSLVTSSLVRETTETESQNYGYKFG
QEEETYNIVAAHGYFGRLIFQYASFNNSRSLHFFLAAWPVIGIWFTALGISTMAFNLNGFNFNQSVIDSQGRVINTWADI
INRANLGMEVMHERNAHNFPLDLASGDVAPVALTAPAING
>WP_010997721.1 MULTISPECIES: photosystem II q(b) protein [Nostocaceae]
MTATLQQRKSANVWEQFCEWITSTNNRLYIGWFGVLMIPTLLAATTCFIIAFIAAPPVDIDGIREPVAGSLIYGNNIISG
AVVPSSNAIGLHFYPIWEAASLDEWLYNGGPYQLVIFHFLTGVFCYLGREWELSYRLGMRPWICLAFSAPVAAATAVFLI
YPIGQGSFSDGMPLGISGTFNFMIVFQAEHNILMHPFHMLGVAGVFGGSLFSAMHGSLVTSSLVRETTENESQNYGYKFG
QEEETYNIVAAHGYFGRLIFQYASFNNSRQLHFFLAAWPVIGIWFTALGVSTMAFNLNGFNFNQSIIDSQGRVINTWADI
INRANLGMEVMHERNAHNFPLDLAAGEVAPVAISAPAING
>WP_010998994.1 MULTISPECIES: photosystem II q(b) protein [Nostocaceae]
MTTTLQQRSSANVWERFCTWITSTENRIYVGWFGVLMIPTLLAATVCFIIAFVAAPPVDIDGIREPVAGSLIYGNNIISG
AVVPSSNAIGLHFYPIWEAASLDEWLYNGGPYQLVIFHFLIGCACYLGRQWELSYRLGMRPWICVAYSAPLASATAVFLI
YPIGQGSFSDGMPLGISGTFNFMIVFQAEHNILMHPFHMLGVAGVFGGSLFSAMHGSLVTSSLVRETTEIESQNYGYKFG
QEEETYNIVAAHGYFGRLIFQYASFNNSRQLHFFLAAWPVIGIWFTALGVSTMAFNLNGFNFNQSIIDSQGRVINTWADI
INRANLGMEVMHERNAHNFPLDLAAGEVAPVALTAPAING
>WP_011140781.1 photosystem II q(b) protein [Gloeobacter violaceus]
MTATLERRSSQGLWDRFADWVTSTNNRFYVGWFGVLMIPTLLSATICFVVAFVAAPPVDMDGIREPISGSLLYGNNIITG
AVIPSSNAIGLHFYPIWEAASMDEWLYNGGPYQLVVFHFLIGVFCYLGREWELSYRLGLRPWICIAYSAPVAAAAAVFLI
YPIGQGSFSDGMPLGISGTFNFMFVFQAEHNILNHPFHMLGVAGVFGGSLFSAMHGSLVTSSLIRETSMEESQNYGYKFG
QEEETYNIIAAHGYFGRLIFQYASFNNSRSLHFFLAAWPVIGIWFTALGISVMAFNLNGFNFNSSIVDSQGRAIYTWADI
VNRANLGMEVMHERNAHNFPLDLAGTESAPVAVGNADLNG
>WP_011141705.1 photosystem II q(b) protein [Gloeobacter violaceus]
MATILRRRSLGNPWEQFANWITSTDNRFYIGWFGVLMVPTLLSATICFVVAFIAAPPVDMDGIREPISGSLLYGNNIITG
AVIPSSNAIGLHFYPIWEAASMDEWLYNGGPYQLVVFHFLIGIFAYLGREWEFSYRLGLRPWICVAYSAPVAAATAVFLI
YPMGQGSFSDGMSLGISGTFNFMFIFQAEHNILNHPLHMFGVAGVFGGSLFAAMHGSLVTSSLIKATSYEESQNYGYKFG
QEEETYNIVAAHGYFGRLIFQYASFTNSRSLHFFLAAWPVIGIWLTSLGICVMGFNLNGFNFNASITDNQGRTIYTWADI
VNRANLGIEVMHERNAHNFPLDLAGTESAPVAFAAALGDG
>WP_011142650.1 photosystem II q(b) protein [Gloeobacter violaceus]
MTATLERRQAQGLWDRFADWVTSTHNRFYVGWFGVLMIPTLLSATICFVIAFVAAPPVDMDGIREPISGSLLYGNNIITG
AVIPSSNAIGLHFYPIWEAASMDEWLYNGGPYQLVVFHFLIGVFCYLGREWELSYRLGLRPWICIAYSAPVAAATAVFLV
YPIGQGSFSDGMPLGISGTFNFMFVFQAEHNILNHPFHMLGVAGVFGGALISAMHGSLVTSSLVSETSYEESQNYGYKFG
QAEETYNISAAHGYISRLVFQYFAFWGANSRSLHFIMAAFPVIGIWFTSLGISVMAFNLNGFNFNSSIVDSQGRAIYTWA
DIVNRANLGMEVMHERNAHNFPLDLAGTESAPVAVSTAKVGG
>WP_009454952.1 MULTISPECIES: photosystem II q(b) protein [Fischerella]
MTATLQRAQSANVWERFCNWITSTENRLYIGWFGVLMIPTLLAATTCFIIAFIAAPPVDIDGIREPVAGSLLYGNNIISG
AVVPSSNAIGLHFYPVWEAASLDEWLYNGGPYQLVIFHFLIGVFCYMGREWELSYRLGMRPWIAVAYSAPVAAATAVFLI
YPLGQGSFSDGMPLGISGTFNFMLVFQAEHNILMHPFHQLGVAGVFGGSLFSAMHGSLVTSSLVRETTETESQNYGYKFG
QEEETYNIVAAHGYFGRLIFQYASFNNSRSLHFFLAAWPVIGIWFTALGISTMAFNLNGFNFNQSVIDSQGRVINTWADI
INRANLGMEVMHERNAHNFPLDLASGDVAPVALTAPAING
>WP_009455234.1 MULTISPECIES: photosystem II q(b) protein [Fischerella]
MTTTLQRRASGNVWERFCDWVTSTENRLYIGWFGVLMIPTLLAATTCFIIAFIAAPPVDIDGIREPVAGSLLYGNNIISG
AVVPSSNAIGLHFYPIWEAASLDEWLYNGGPYQLVIFHFLIGCFCYMGRQWELSYRLGMRPWICVAYSAPLASATAVFLI
YPLGQGSFSDGMPLGISGTFNFMIVFQAEHNILMHPFHQLGVAGVFGGSLFCAMHGSLVTSSLVRETTETESQNYGYKFG
QEEETYNIVAAHGYFGRLIFQYASFNNSRSLHFFLAAWPVVGIWFTALGISTMAFNLNGFNFNQSVIDSQGRVINTWADI
INRANLGMEVMHERNAHNFPLDLASGDVAPVALTAPAING
>WP_017310587.1 MULTISPECIES: photosystem II q(b) protein [Hapalosiphonaceae]
MTATLQNARSANVWDRFCNWVTSTDNRLYVGWFGVLMIPTLLAATTCFIIAFIAAPPVDIDGIREPVAGSLMYGNNIISG
AVVPSSNAIGLHFYPIWEAASLDEWLYNGGPYQLVIFHFLIGVFCYMGREWELSYRLGMRPWIAVAYSAPVAAASAVFLI
YPLGQGSFSDGMPLGISGTFNFMLVFQAEHNILMHPFHQLGVAGVFGGSLFSAMHGSLVTSSLVRETTETESQNYGYKFG
QEEETYNIVAAHGYFGRLIFQYASFNNSRSLHFFLAAWPVIGIWFTALGISTMAFNLNGFNFNQSVIDSQGRVINTWADI
INRANLGMEVMHERNAHNFPLDLAAAEAAPVAISAPAING
>WP_017311243.1 photosystem II q(b) protein [Fischerella sp. PCC 9339]
MTATLQNARSANVWDRFCNWVTSTDNRLYVGWFGVLMIPTLLAATTCFIIAFIAAPPVDIDGIREPVAGSLMYGNNIISG
AVVPSSNAIGLHFYPIWEAASLDEWLYNGGPYQLVIFHFLIGVFCYMGREWELSYRLGMRPWIAVAYSAPVAAASAVFLI
YPLGQGSFSDGMPLGISGTFNFMLVFQAEHNILMHPFHQLGVAGVFGGSLFSAMHGSLVTSSLVRETTETESQNYGYKFG
QEEETYNIVAAHGYFGRLIFQYASFNNSRSLHFFLAAWPVIGIWFTALGISTMAFNLNGFNFNQSVIDSQGRVINTWADI
INRANLGMEVMHERNAHNFPLDLAAAEAPAING
>WP_017312157.1 MULTISPECIES: photosystem II q(b) protein [Hapalosiphonaceae]
MTTTLQRRTSGNAWERFCEWVTSTDNRLYVGWFGVLMIPTLLAATTCFIIAFIAAPPVDIDGIREPVAGSLIYGNNIISG
AVVPSSNAIGLHFYPIWEAASLDEWLYNGGPYQLVVFHFLIGIFCWMGRQWELSYRLGMRPWICVAYSAPVASATAVFLI
YPLGQGSFSDGMPLGIAGTFNFMIVFQAEHNILMHPFHMLGVAGVFGGSLFSAMHGSLVTSSLVRETTETESQNYGYKFG
QEEETYNIVAAHGYFGRLIFQYASFNNSRSLHFFLGAWPVIGIWFTALGISTMAFNLNGFNFNQSVIDSQGRVINTWADI
INRANLGMEVMHERNAHNFPLDLAAGEAAPVAVSAPAING
>WP_009454952.1 MULTISPECIES: photosystem II q(b) protein [Fischerella]
MTATLQRAQSANVWERFCNWITSTENRLYIGWFGVLMIPTLLAATTCFIIAFIAAPPVDIDGIREPVAGSLLYGNNIISG
AVVPSSNAIGLHFYPVWEAASLDEWLYNGGPYQLVIFHFLIGVFCYMGREWELSYRLGMRPWIAVAYSAPVAAATAVFLI
YPLGQGSFSDGMPLGISGTFNFMLVFQAEHNILMHPFHQLGVAGVFGGSLFSAMHGSLVTSSLVRETTETESQNYGYKFG
QEEETYNIVAAHGYFGRLIFQYASFNNSRSLHFFLAAWPVIGIWFTALGISTMAFNLNGFNFNQSVIDSQGRVINTWADI
INRANLGMEVMHERNAHNFPLDLASGDVAPVALTAPAING
>WP_009455234.1 MULTISPECIES: photosystem II q(b) protein [Fischerella]
MTTTLQRRASGNVWERFCDWVTSTENRLYIGWFGVLMIPTLLAATTCFIIAFIAAPPVDIDGIREPVAGSLLYGNNIISG
AVVPSSNAIGLHFYPIWEAASLDEWLYNGGPYQLVIFHFLIGCFCYMGRQWELSYRLGMRPWICVAYSAPLASATAVFLI
YPLGQGSFSDGMPLGISGTFNFMIVFQAEHNILMHPFHQLGVAGVFGGSLFCAMHGSLVTSSLVRETTETESQNYGYKFG
QEEETYNIVAAHGYFGRLIFQYASFNNSRSLHFFLAAWPVVGIWFTALGISTMAFNLNGFNFNQSVIDSQGRVINTWADI
INRANLGMEVMHERNAHNFPLDLASGDVAPVALTAPAING
>WP_016859610.1 photosystem II q(b) protein [Fischerella muscicola]
MTTTLQRRTSGNAWERFCEWVTSTENRLYVGWFGVLMIPTLLAATTCFIIAFIAAPPVDIDGIREPVAGSLIYGNNIISG
AVVPSSNAIGLHFYPIWEAASLDEWLYNGGPYQLVVFHFLIGIFCWMGRQWELSYRLGMRPWICVAYSAPVASATAVFLI
YPLGQGSFSDGMPLGIAGTFNFMIVFQAEHNILMHPFHMLGVAGVFGGSLFSAMHGSLVTSSLVRETTETESQNYGYKFG
QEEETYNIVAAHGYFGRLIFQYASFNNSRSLHFFLGAWPVIGIWFTALGISTMAFNLNGFNFNQSVIDSQGRVINTWADI
INRANLGMEVMHERNAHNFPLDLAAGDVAPVAISAPAING
>WP_016860104.1 MULTISPECIES: photosystem II q(b) protein [Hapalosiphonaceae]
MTATLQRRESANVWDRFCNWVTSTDNRLYVGWFGVLMIPTLLAATTCFIIAFIAAPPVDIDGIREPVAGSLMYGNNIISG
AVVPSSNAIGLHFYPIWEAASLDEWLYNGGPYQLVIFHFLIGVFCYMGREWELSYRLGMRPWIAVAYSAPVAAASAVFLI
YPLGQGSFSDGMPLGISGTFNFMLVFQAEHNILMHPFHQLGVAGVFGGSLFSAMHGSLVTSSLVRETTETESQNYGYKFG
QEEETYNIVAAHGYFGRLIFQYASFNNSRSLHFFLAAWPVIGIWFTALGISTMAFNLNGFNFNQSVIDSQGRVINTWADI
INRANLGMEVMHERNAHNFPLDLAAAEAAPVAISAPAING
>WP_016872293.1 photosystem II q(b) protein [Chlorogloeopsis fritschii]
MTTTLQRRTSANVWERFCEWITSTENRLYIGWFGVLMIPTLLTATTCFIIAFIAAPPVDIDGIREPVAGSLLYGNNIISG
AVVPSSNAIGLHFYPIWEAASLDEWLYNGGPYQLIIFHFLIGCFCYLGRQWELSYRLGMRPWICVAYSAPLASATAVFLI
YPLGQGSFSDGMPLGISGTFNFMLVFQAEHNILMHPFHQLGVVGVFGGALISAMHGSLVTSTLVRETSETESANYGYKFG
QEEETYNIVAAHGYLGRLFWQYVSFRNSRSLHFVLAALPVIGIWFTALGISTMAFNLNGFNFNQSVIDSQGRVINTWADI
INRANLGMEVMHERNAHNFPLDLAAKAPAINA
>WP_016873445.1 photosystem II q(b) protein [Chlorogloeopsis fritschii]
MTTTLQRRESANVWERFCEFITSTENRLYIGWFGVLMIPTLLAATACFIIAFIAAPPVDIDGIREPVAGSLLYGNNIISG
AVVPSSNAIGLHFYPIWEAASLDEWLYNGGPYQLVIFHFLIGVFCYLGREWELSYRLGMRPWIAVAYSAPVAAATAVFLI
YPLGQGSFSDGMPLGISGTFNFMLVFQAEHNILMHPFHQLGVAGVFGGSLFSAMHGSLVTSSLVRETTETESQNYGYKFG
QEEETYNIVAAHGYFGRLIFQYASFNNSRSLHFFLAAWPVIGIWFTALGISTMAFNLNGFNFNQSVIDSQGHVINTWADI
INRANLGMEVMHERNAHNFPLDLASAESAPVAISAPAING
>WP_016878921.1 photosystem II q(b) protein [Chlorogloeopsis fritschii]
MTTTLQRRESANVWERFCEFITSTENRLYIGWFGVLMIPTLLAATACFIIAFIAAPPVDIDGIREPVAGSLLYGNNIISG
AVVPSSNAIGLHFYPIWEAASLDEWLYNGGSYQLVIFHFLIGVFCYLGREWELSYRLGMRPWIAVAYSAPVAAATAVFLI
YPLGQGSFSDGMPLGISGTFNFMLVFQAEHNILMHPFHQLGVAGVFGGSLFSAMHGSLVTSSLVRETTETESQNYGYKFG
QEEETYNIVAAHGYFGRLIFQYASFNNSRSLHFFLAAWPVIGIWFTALGISTMAFNLNGFNFNQSVIDSQGHVINTWADI
INRANLGMEVMHERNAHNFPLDLASAESAPVAISAPAING
>WP_026720830.1 photosystem II q(b) protein [Fischerella sp. PCC 9431]
MTATLQRRESANVWERFCNWITSTNNRLYIGWFGVLMIPTLLAATTCFIIAFIAAPPVDIDGIREPVAGSLMYGNNIISG
AVVPSSNAIGLHFYPIWEAASLDEWLYNGGPYQLVIFHFLIGVFCYMGREWELSYRLGMRPWIAVAYSAPVAAATAVFLI
YPLGQGSFSDGMPLGISGTFNFMLVFQAEHNILMHPFHQLGVAGVFGGSLFSAMHGSLVTSSLVRETTETESQNYGYKFG
QEEETYNIVAAHGYFGRLIFQYASFNNSRSLHFFLAAWPVVGIWFTALGISTMAFNLNGFNFNQSVIDSQGRVINTWADI
INRANLGMEVMHERNAHNFPLDLAAAEAPAING
>WP_026722283.1 photosystem II q(b) protein [Fischerella sp. PCC 9431]
MTTTLQRRTSGNAWERFCEWVTSTENRLYVGWFGVLMIPTLLAATTCFIIAFIAAPPVDIDGIREPVAGSLIYGNNIISG
AVVPSSNAIGLHFYPIWEAASLDEWLYNGGPYQLVIFHFLIGCFCYMGRQWELSYRLGMRPWICVAYSAPLASATAVFLI
YPLGQGSFSDGMPLGISGTFNFMIVFQAEHNILMHPFHQLGVAGVFGGSLFSAMHGSLVTSSLVRETTETESQNYGYKFG
QEEETYNIVAAHGYFGRLIFQYASFNNSRSLHFFLAAWPVVGIWFTALGISTMAFNLNGFNFNQSVIDSQGRVINTWADI
INRANLGMEVMHERNAHNFPLDLAAVEAPAING
>WP_026731460.1 photosystem II q(b) protein [Fischerella sp. PCC 9605]
MTATLQRARSANVWERFCDWITSTNNRLYIGWFGVLMIPTLLAATTCFIIAFIAAPPVDIDGIREPVAGSLMYGNNIISG
AVVPSSNAIGLHFYPIWEAASLDEWLYNGGPYQLVIFHFLIGVFCYMGREWELSYRLGMRPWIAVAYSAPVAAATAVFLI
YPLGQGSFSDGMPLGISGTFNFMLVFQAEHNILMHPFHQLGVAGVFGGSLFSAMHGSLVTSSLVRETTETESQNYGYKFG
QEEETYNIVAAHGYFGRLIFQYASFNNSRSLHFFLAAWPVIGIWFTALGISTMAFNLNGFNFNQSVIDSQGRVINTWADI
INRANLGMEVMHERNAHNFPLDLASAEVAPVAISAPAING
>WP_026731594.1 photosystem II q(b) protein [Fischerella sp. PCC 9605]
MTTTLQRRASGNVWERFCDWVTSTENRLYVGWFGVLMIPTLLAATTCFIIAFIAAPPVDIDGIREPVAGSLLYGNNIISG
AVVPSSNAIGLHFYPIWEAASLDEWLYNGGPYQLVIFHFLIGCFCYMGRQWELSYRLGMRPWICVAYSAPLASATAVFLI
YPLGQGSFSDGMPLGISGTFNFMIVFQAEHNILMHPFHQLGVAGVFGGSLFSAMHGSLVTSSLVRETTETESQNYGYKFG
QEEETYNIVAAHGYFGRLIFQYASFNNSRSLHFFLAAWPVVGIWFTALGISTMAFNLNGFNFNQSVIDSTGRVINTWADI
INRANLGMEVMHERNAHNFPLDLASTEAAPVAISAPAING
>WP_026734420.1 photosystem II q(b) protein [Fischerella sp. PCC 9605]
MTATLQRARSANVWERFCDWITSTNNRLYIGWFGVLMIPTLLAATTCFIIAFIAAPPVDIDGIREPVAGSLMYGNNIISG
AVVPSSNAIGLHFYPIWEAASLDEWLYNGGPYQLVIFHFLIGVFCYMGREWELSYRLGMRPWIAVAYSAPVAAATAVFLI
YPLGQGSFSDGMPLGISGTFNFMLVFQAEHNILMHPFHQLGVAGVFGGSLFSAMHGSLVTSSLVRETTETESQNYGYKFG
QEEETYNIVAAHGYFGRLIFQYASFNNSRSLHFFLAAWPVIGIWFTALGISTMAFNLNGFNFNQSVIDSTGRVINTWADI
INRANLGMEVMHERNAHNFPLDLASAEVAPVAISAPAING
>WP_026735543.1 photosystem II q(b) protein [Fischerella sp. PCC 9605]
MTTTLQRRTSANVWERFCNWITSTDNRLYIGWFGVLMIPTLLAATTCFIIAFIAAPPVDIDGIREPVAGSLLYGNNIISG
AVVPSSNAIGLHFYPIWEAASLDEWLYNGGSYQLIIFHFLIGCFCYLGRQWELSYRLGMRPWICVAYSAPLASATAVFLI
YPIGQGSFSDGMPLGISGTFNFMLVFQAEHNILMHPFHQLGVVGVFGGALVSAMHGSLVTSTLVRETSESESGNYGYKFG
QEEETYNIVAAHGYLGRLFWQYVSFRNSRSLHFVLAALPVIGIWFTALGISTMAFNLNGFNFNQSVIDSQGRVINTWADI
INRANLGMEVMHERNAHNFPLDLAVTAAVINS
>WP_053455859.1 photosystem II q(b) protein [Hapalosiphon sp. MRB220]
MTATIQQARRANVWDRFCNWVTSTDNRLYVGWFGVLMIPTLLAATTCFIIAFIAAPPVDIDGIREPVAGSLMYGNNIISG
AVVPSSNAIGLHFYPIWEAASLDEWLYNGGPYQLVIFHFLIGVFCYMGREWELSYRLGMRPWIAVAYSAPVAAASAVFLI
YPLGQGSFSDGMPLGISGTFNFMLVFQAEHNILMHPFHQLGVAGVFGGSLFSAMHGSLVTSSLVRETTETESQNYGYKFG
QEEETYNIVAAHGYFGRLIFQYASFNNSRSLHFFLAAWPVVGIWFTALGISTMAFNLNGFNFNQSVIDSQGRVINTWADI
INRANLGMEVMHERNAHNFPLDLASAEAAPVALSAPAING
>WP_053456443.1 photosystem II q(b) protein [Hapalosiphon sp. MRB220]
MTATLQSARSANVWERFCNWITSTNNRLYIGWFGVLMIPTLLAATTCFIIAFIAAPPVDIDGIREPVAGSLMYGNNIISG
AVVPSSNAIGLHFYPIWEAASLDEWLYNGGPYQLVIFHFLIGVFCYMGREWELSYRLGMRPWIAVAYSAPVAAATAVFLI
YPLGQGSFSDGMPLGISGTFNFMLVFQAEHNILMHPFHQLGVAGVFGGSLFSAMHGSLVTSSLVRETTETESQNYGYKFG
QEEETYNIVAAHGYFGRLIFQYASFNNSRSLHFFLAAWPVVGIWFTALGISTMAFNLNGFNFNQSVIDSQGRVINTWADI
INRANLGMEVMHERNAHNFPLDLAATEAPAING
>WP_053458661.1 photosystem II q(b) protein [Hapalosiphon sp. MRB220]
MTATLQSARSANVWERFCNWITSTNNRLYIGWFGVLMIPTLLAATTCFIIAFIAAPPVDIDGIREPVAGSLMYGNNIISG
AVVPSSNAIGLHFYPIWEAASLDEWLYNGGPYQLVIFHFLIGVFCYMGREWELSYRLGMRPWIAVAYSAPVAAATAVFLI
YPLGQGSFSDGMPLGISGTFNFMLVFQAEHNILMHPFHQLGVAGVFGGSLFSAMHGSLVTSSLVRETTETESQNYGYKFG
QEEETYNIVAAHGYFGRLIFQYASFNNSRSLHFFLAAWPVVGIWFTALGISTMAFNLNGFNFNQSVIDSQGRVINTWADI
INRANLGMEVMHERNAHNFPLDLAAAEAPAING
>WP_053458835.1 photosystem II q(b) protein [Hapalosiphon sp. MRB220]
MTTTLQRRTSGNAWERFCEWVTSTENRLYVGWFGVLMIPTLLAATTCFIIAFIAAPPVDIDGIREPVAGSLIYGNNIISG
AVVPSSNAIGLHFYPIWEAASLDEWLYNGGPYQLVIFHFLIGCFCYMGRQWELSYRLGMRPWICVAYSAPLASATAVFLI
YPLGQGSFSDGMPLGISGTFNFMIVFQAEHNILMHPFHQLGVAGVFGGSLFSAMHGSLVTSSLVRETTETESQNYGYKFG
QEEETYNIVAAHGYFGRLIFQYASFNNSRSLHFFLAAWPVVGIWFTALGISTMAFNLNGFNFNQSVIDSQGRVINTWADI
INRANLGMEVMHERNAHNFPLDLAATEAPAING
>WP_009454952.1 MULTISPECIES: photosystem II q(b) protein [Fischerella]
MTATLQRAQSANVWERFCNWITSTENRLYIGWFGVLMIPTLLAATTCFIIAFIAAPPVDIDGIREPVAGSLLYGNNIISG
AVVPSSNAIGLHFYPVWEAASLDEWLYNGGPYQLVIFHFLIGVFCYMGREWELSYRLGMRPWIAVAYSAPVAAATAVFLI
YPLGQGSFSDGMPLGISGTFNFMLVFQAEHNILMHPFHQLGVAGVFGGSLFSAMHGSLVTSSLVRETTETESQNYGYKFG
QEEETYNIVAAHGYFGRLIFQYASFNNSRSLHFFLAAWPVIGIWFTALGISTMAFNLNGFNFNQSVIDSQGRVINTWADI
INRANLGMEVMHERNAHNFPLDLASGDVAPVALTAPAING
>WP_009455234.1 MULTISPECIES: photosystem II q(b) protein [Fischerella]
MTTTLQRRASGNVWERFCDWVTSTENRLYIGWFGVLMIPTLLAATTCFIIAFIAAPPVDIDGIREPVAGSLLYGNNIISG
AVVPSSNAIGLHFYPIWEAASLDEWLYNGGPYQLVIFHFLIGCFCYMGRQWELSYRLGMRPWICVAYSAPLASATAVFLI
YPLGQGSFSDGMPLGISGTFNFMIVFQAEHNILMHPFHQLGVAGVFGGSLFCAMHGSLVTSSLVRETTETESQNYGYKFG
QEEETYNIVAAHGYFGRLIFQYASFNNSRSLHFFLAAWPVVGIWFTALGISTMAFNLNGFNFNQSVIDSQGRVINTWADI
INRANLGMEVMHERNAHNFPLDLASGDVAPVALTAPAING
>WP_062247150.1 photosystem II q(b) protein [Fischerella sp. NIES-3754]
MTATLQRAQSANVWERFCNWITSTENRLYIGWFGVLMIPTLLAATTCFIIAFIAAPPVDIDGIREPVAGSLLYGNNIISG
AVVPSSNAIGLHFYPVWEAASLDEWLYNGGPYQLVIFHFLIGVFCYMGREWELSYRLGMRPWIAVAYSAPVAAATAVFLI
YPLGQGSFSDGMPLGISGTFNFMLVFQAEHNILMHPFHQLGVAGVFGGSLFSAMHGSLVTSSLVRETTETESQNYGYKFG
QEEETYNIVAAHGYFGRLIFQYASFNNSRSLHFFLAAWPVIGIWFTALGISTMAFNLNGFNFNQSVIDSQGRVINTWADI
INRANLGMEVMHERNAHNFPLDLASGDVAPVALTAPAINA
>WP_073554622.1 photosystem II q(b) protein [Fischerella major]
MTTTLQRRASGNVWERFCDWVTSTENRLYIGWFGVLMIPTLLAATTCFIIAFIAAPPVDIDGIREPVAGSLLYGNNIISG
AVVPSSNAIGLHFYPVWEAASLDEWLYNGGPYQLVIFHFLIGVFCYMGREWELSYRLGMRPWIAVAYSAPVAAATAVFLI
YPLGQGSFSDGMPLGISGTFNFMLVFQAEHNILMHPFHQLGVAGVFGGSLFSAMHGSLVTSSLVRETTETESQNYGYKFG
QEEETYNIVAAHGYFGRLIFQYASFNNSRSLHFFLAAWPVIGIWFTALGISTMAFNLNGFNFNQSVIDSQGRVINTWADI
INRANLGMEVMHERNAHNFPLDLASGDVAPVALTAPAING
>WP_044451282.1 MULTISPECIES: photosystem II q(b) protein [Hapalosiphonaceae]
MTTTLQRRESTNIWDRFCNWITNTDNRLYIGWFGVLMIPTLLTATTCFIIAFIAAPPVDIDGIREPVAGSLLYGNNIISG
AVVPSSNAIGLHFYPIWEAASLDEWLYNGGPYQLVIFHFLIGCFCYMGRQWELSYRLGMRPWICVAYSAPLASATAVFLI
YPLGQGSFSDGMPLGISGTFNFMLVFQAEHNILMHPFHQLGVVGVFGGALASAMHGSLVTSSLVRETTENESANNGYKFG
QEEETYMILAAHGYFGRLIWQNFGWSNSRALHFVLASLPVIGIWFTALGISTMAFNLNGFNFNQSVIDSQGRVINTWADI
INRANLGMEVMHERNAHNFPLDLACSETVPVALIASDIQG
>WP_096673441.1 photosystem II q(b) protein [Fischerella sp. NIES-4106]
MTATLQRRESANVWERFCNWVTSTDNRLYVGWFGVLMIPTLLAATTCFIIAFIAAPPVDIDGIREPVAGSLMYGNNIISG
AVVPSSNAIGLHFYPIWEAASLDEWLYNGGPYQLVIFHFLIGVFCYMGREWELSYRLGMRPWIAVAYSAPVAAASAVFLI
YPLGQGSFSDGMPLGISGTFNFMLVFQAEHNILMHPFHQLGVAGVFGGSLFSAMHGSLVTSSLVRETTETESQNYGYKFG
QEEETYNIVAAHGYFGRLIFQYASFNNSRSLHFFLAAWPVVGIWFTALGISTMAFNLNGFNFNQSVIDSQGRVINTWADI
INRANLGMEVMHERNAHNFPLDLAAAESERVAISAPAING
>WP_096673919.1 photosystem II q(b) protein [Fischerella sp. NIES-4106]
MTATLQRRESANVWERFCNWVTSTDNRLYVGWFGVLMIPTLLAATTCFIIAFIAAPPVDIDGIREPVAGSLMYGNNIISG
AVVPSSNAIGLHFYPIWEAASLDEWLYNGGPYQLVIFHFLIGVFCYMGREWELSYRLGMRPWIAVAYSAPVAAASAVFLI
YPLGQGSFSDGMPLGISGTFNFMLVFQAEHNILMHPFHQLGVAGVFGGSLFSAMHGSLVTSSLVRETTETESQNYGYKFG
QEEETYNIVAAHGYFGRLIFQYASFNNSRSLHFFLAAWPVVGIWFTALGISTMAFNLNGFNFNQSVIDSQGRVINTWADI
INRANLGMEVMHERNAHNFPLDLAAVEAPAING
>WP_096674540.1 photosystem II q(b) protein [Fischerella sp. NIES-4106]
MTTTLQRRTSGNAWERFCEWVTSTENRLYVGWFGVLMIPTLLAATTCFIIAFIAAPPVDIDGIREPVAGSLIYGNNIISG
AVVPSSNAIGLHFYPIWEAASLDEWLYNGGPYQLVIFHFLIGCFCYMGRQWELSYRLGMRPWICVAYSAPLASATAVFLI
YPLGQGSFSDGMPLGISGTFNFMIVFQAEHNILMHPFHQLGVAGVFGGSLFSAMHGSLVTSSLVRETTETESQNYGYKFG
QEEETYNIVAAHGYFGRLIFQYASFNNSRSLHFFLAAWPVVGIWFTALGISTMAFNLNGFNFNQSVIDSQGRVINTWADI
INRANLGMEVMHERNAHNFPLDLAAAESATVAISAPAING
>WP_096678265.1 photosystem II q(b) protein [Fischerella sp. NIES-4106]
MTATLQRRESANVWERFCNWVTSTDNRLYVGWFGVLMIPTLLAATTCFIIAFIAAPPVDIDGIREPVAGSLMYGNNIISG
AVVPSSNAIGLHFYPIWEAASLDEWLYNGGPYQLVIFHFLIGVFCYMGREWELSYRLGMRPWIAVAYSAPVAAASAVFLI
YPLGQGSFSDGMPLGISGTFNFMLVFQAEHNILMHPFHQLGVAGVFGGSLFSAMHGSLVTSSLVRETTETESQNYGYKFG
QEEETYNIVAAHGYFGRLIFQYASFNNSRSLHFFLAAWPVVGIWFTALGISTMAFNLNGFNFNQSVIDSQGRVINTWADI
INRANLGMEVMHERNAHNFPLDLAAAESATVAISAPAING
>WP_102203810.1 photosystem II q(b) protein, partial [Fischerella thermalis]
MTATLQRAQSANVWERFCNWITSTENRLYIGWFGVLMIPTLLAATTCFIIAFIAAPPVDIDGIREPVAGSLLYGNNIISG
AVVPSSNAIGLHFYPVWEAASLDEWLYNGGPYQLVIFHFLIGVFCYMGREWELSYRLGMRPWIAVAYSAPVAAATAVFLI
YPLGQGSFSDGMPLGISGTFNFMLVFQAEHNILMHPFHQLGVAGVFGGSLFSAMHGSLVTSSLVRETTETESQNYGYKFG
QEEETYNIVAAHGYFGRLIFQYASFNNSRSLHFFLAAWPVIGIWFTALGISTMA
>WP_102175225.1 photosystem II q(b) protein, partial [Fischerella thermalis]
MTATLQRAQSANVWERFCNWITSTENRLYIGWFGVLMIPTLLAATTCFIIAFIAAPPVDIDGIREPVAGSLLYGNNIISG
AVVPSSNAIGLHFYPVWEAASLDEWLYNGGPYQLVIFHFLIGVFCYMGREWELSYRLGMRPWIAVAYSAPVAAATAVFLI
YPLGQGSFSDGMPLGISGTFNFMLVFQAEHNILMHPFHQLGVAGVFGGSLFSAMHGSLVTSSLVRETTETESQNYGYKFG
QEEETYNIVAAHGYFGRLIFQYASFNNSRSLHFFLAAWPVIGIWFTA
>WP_102146552.1 photosystem II q(b) protein, partial [Fischerella thermalis]
MTATLQRAQSANVWERFCNWITSTENRLYIGWFGVLMIPTLLAATTCFIIAFIAAPPVDIDGIREPVAGSLLYGNNIISG
AVVPSSNAIGLHFYPVWEAASLDEWLYNGGPYQLVIFHFLIGVFCYMGREWELSYRLGMRPWIAVAYSAPVAAATAVFLI
YPLGQGSFSDGMPLGISGTFNFMLVFQAEHNILMHPFHQLGVAGVFGGSLFSAMHGSLVTSSLVRETTETESQNYGYKFG
QEEETYNIVAAHGYFGRLIFQYASFNNSRSLHFFLAAWPVIGIWFTALGISTMAFNLNGFNF
>WP_102203893.1 photosystem II q(b) protein, partial [Fischerella thermalis]
MTTTLQRRASGNVWERFCDWVTSTENRLYIGWFGVLMIPTLLAATTCFIIAFIAAPPVDIDGIREPVAGSLLYGNNIISG
AVVPSSNAIGLHFYPIWEAASLDEWLYNGGPYQLVIFHFLIGCFCYMGRQWELSYRLGMRPWICVAYSAPLASATAVFLI
YPLGQGSFSDGMPLGISGTFNFMIVFQAEHNILMHPFHQLGVAGVFGGSLFCAMHGSLVTSSLVRETTETESQNYGYKFG
QEEETYNIVAAHGYFGRLIFQYASFNNSRSLHFFLAAWPVIGIWFTALGISTMAFNLNGFNF
>WP_102204272.1 photosystem II q(b) protein, partial [Fischerella thermalis]
MTATLQRAQSANVWERFCNWITSTENRLYIGWFGVLMIPTLLAATTCFIIAFIAAPPVDIDGIREPVAGSLLYGNNIISG
AVVPSSNAIGLHFYPVWEAASLDEWLYNGGPYQLVIFHFLIGVFCYMGREWELSYRLGMRPWIAVAYSAPVAAATAVFLI
YPLGQGSFSDGMPLGISGTFNFMLVFQAEHNILMHPFHQLGVAGVFGGSLFSAMHGSLVTSSLVRETTETESQNYGYKFG
QEEETYNIVAAHGYFGRLIFQYASFNNSRSLHFFLAAWPVIGIWFTALGISTMAFNLNGFNFNQSVIDSQGRVINTW
>WP_102146552.1 photosystem II q(b) protein, partial [Fischerella thermalis]
MTATLQRAQSANVWERFCNWITSTENRLYIGWFGVLMIPTLLAATTCFIIAFIAAPPVDIDGIREPVAGSLLYGNNIISG
AVVPSSNAIGLHFYPVWEAASLDEWLYNGGPYQLVIFHFLIGVFCYMGREWELSYRLGMRPWIAVAYSAPVAAATAVFLI
YPLGQGSFSDGMPLGISGTFNFMLVFQAEHNILMHPFHQLGVAGVFGGSLFSAMHGSLVTSSLVRETTETESQNYGYKFG
QEEETYNIVAAHGYFGRLIFQYASFNNSRSLHFFLAAWPVIGIWFTALGISTMAFNLNGFNF
>WP_102146552.1 photosystem II q(b) protein, partial [Fischerella thermalis]
MTATLQRAQSANVWERFCNWITSTENRLYIGWFGVLMIPTLLAATTCFIIAFIAAPPVDIDGIREPVAGSLLYGNNIISG
AVVPSSNAIGLHFYPVWEAASLDEWLYNGGPYQLVIFHFLIGVFCYMGREWELSYRLGMRPWIAVAYSAPVAAATAVFLI
YPLGQGSFSDGMPLGISGTFNFMLVFQAEHNILMHPFHQLGVAGVFGGSLFSAMHGSLVTSSLVRETTETESQNYGYKFG
QEEETYNIVAAHGYFGRLIFQYASFNNSRSLHFFLAAWPVIGIWFTALGISTMAFNLNGFNF
>WP_102166468.1 photosystem II q(b) protein, partial [Fischerella thermalis]
MTTTLQRRASGNVWERFCDWVTSTENRLYIGWFGVLMIPTLLAATTCFIIAFIAAPPVDIDGIREPVAGSLLYGNNIISG
AVVPSSNAIGLHFYPVWEAASLDEWLYNGGPYQLVIFHFLIGCFCYMGRQWELSYRLGMRPWICVAYSAPLASATAVFLI
YPLGQGSFSDGMPLGISGTFNFMIVFQAEHNILMHPFHQLGVAGVFGGSLFCAMHGSLVTSSLVRETTETESQNYGYKFG
QEEETYNIVAAHGYFGRLIFQYASFNNSRSLHFFLAAWPVIGIWFTALGISTMAFNLNGFNF
>WP_102147783.1 photosystem II q(b) protein, partial [Fischerella thermalis]
MTATLQRAQSANVWERFCNWITSTENRLYIGWFGVLMIPTLLAATTCFIIAFIAAPPVDIDGIREPVAGSLLYGNNIISG
AVVPSSNAIGLHFYPIWEAASLDEWLYNGGPYQLVIFHFLIGCFCYMGRQWELSYRLGMRPWICVAYSAPLASATAVFLI
YPLGQGSFSDGMPLGISGTFNFMIVFQAEHNILMHPFHQLGVAGVFGGSLFCAMHGSLVTSSLVRETTETESQNYGYKFG
QEEETYNIVAAHGYFGRLIFQYASFNNSRSLHFFLAAWPVVGIWFTALGISTMA
>WP_102205925.1 photosystem II q(b) protein, partial [Fischerella thermalis]
MTTTLQRRASGNVWERFCDWVTSTENRLYIGWFGVLMIPTLLAATTCFIIAFIAAPPVDIDGIREPVAGSLLYGNNIISG
AVVPSSNAIGLHFYPIWEAASLDEWLYNGGPYQLVIFHFLIGCFCYMGRQWELSYRLGMRPWICVAYSAPLASATAVFLI
YPLGQGSFSDGMPLGISGTFNFMIVFQAEHNILMHPFHQLGVAGVFGGSLFCAMHGSLVTSSLVRETTETESQNYGYKFG
QEEETYNIVAAHGYFGRLIFQYASFNNSRSLHFFLAAWPVIGIWFTALGISTMAFNLNGFNFNQSVIDSQGRVINT
>WP_102170731.1 photosystem II q(b) protein, partial [Fischerella thermalis]
MTTTLQRRASGNVWERFCDWVTSTENRLYIGWFGVLMIPTLLAATTCFIIAFIAAPPVDIDGIREPVAGSLLYGNNIISG
AVVPSSNAIGLHFYPIWEAASLDEWLYNGGPYQLVIFHFLIGCFCYMGRQWELSYRLGMRPWICVAYSAPLASATAVFLI
YPLGQGSFSDGMPLGISGTFNFMIVFQAEHNILMHPFHQLGVAGVFGGSLFCAMHGSLVTSSLVRETTETESQNYGYKFG
QEEETYNIVAAHGYFGRLIFQYASFNNSRSLHFFLAAWPVIGIWFTALGISTMAFNLNGFNFNQSVIDSQGRVINTWADI
INRAN
>WP_102148121.1 photosystem II q(b) protein, partial [Fischerella thermalis]
MTTTLQRRASGNVWERFCDWVTSTENRLYIGWFGVLMIPTLLAATTCFIIAFIAAPPVDIDGIREPVAGSLLYGNNIISG
AVVPSSNAIGLHFYPIWEAASLDEWLYNGGPYQLVIFHFLIGCFCYMGRQWELSYRLGMRPWICVAYSAPLASATAVFLI
YPLGQGSFSDGMPLGISGTFNFMIVFQAEHNILMHPFHQLGVAGVFGGSLFCAMHGSLVTSSLVRETTETESQNYGYKFG
QEEETYNIVAAHGYFGRLIFQYASFNNSRSLHFFLAAWPVIGIWFTALGISTMAFNLNGFNFNQSVIDSQGRVINTWADI
INRANLGMEVMHERNAHNF
>WP_009454952.1 MULTISPECIES: photosystem II q(b) protein [Fischerella]
MTATLQRAQSANVWERFCNWITSTENRLYIGWFGVLMIPTLLAATTCFIIAFIAAPPVDIDGIREPVAGSLLYGNNIISG
AVVPSSNAIGLHFYPVWEAASLDEWLYNGGPYQLVIFHFLIGVFCYMGREWELSYRLGMRPWIAVAYSAPVAAATAVFLI
YPLGQGSFSDGMPLGISGTFNFMLVFQAEHNILMHPFHQLGVAGVFGGSLFSAMHGSLVTSSLVRETTETESQNYGYKFG
QEEETYNIVAAHGYFGRLIFQYASFNNSRSLHFFLAAWPVIGIWFTALGISTMAFNLNGFNFNQSVIDSQGRVINTWADI
INRANLGMEVMHERNAHNFPLDLASGDVAPVALTAPAING
>WP_016860104.1 MULTISPECIES: photosystem II q(b) protein [Hapalosiphonaceae]
MTATLQRRESANVWDRFCNWVTSTDNRLYVGWFGVLMIPTLLAATTCFIIAFIAAPPVDIDGIREPVAGSLMYGNNIISG
AVVPSSNAIGLHFYPIWEAASLDEWLYNGGPYQLVIFHFLIGVFCYMGREWELSYRLGMRPWIAVAYSAPVAAASAVFLI
YPLGQGSFSDGMPLGISGTFNFMLVFQAEHNILMHPFHQLGVAGVFGGSLFSAMHGSLVTSSLVRETTETESQNYGYKFG
QEEETYNIVAAHGYFGRLIFQYASFNNSRSLHFFLAAWPVIGIWFTALGISTMAFNLNGFNFNQSVIDSQGRVINTWADI
INRANLGMEVMHERNAHNFPLDLAAAEAAPVAISAPAING
>WP_017310587.1 MULTISPECIES: photosystem II q(b) protein [Hapalosiphonaceae]
MTATLQNARSANVWDRFCNWVTSTDNRLYVGWFGVLMIPTLLAATTCFIIAFIAAPPVDIDGIREPVAGSLMYGNNIISG
AVVPSSNAIGLHFYPIWEAASLDEWLYNGGPYQLVIFHFLIGVFCYMGREWELSYRLGMRPWIAVAYSAPVAAASAVFLI
YPLGQGSFSDGMPLGISGTFNFMLVFQAEHNILMHPFHQLGVAGVFGGSLFSAMHGSLVTSSLVRETTETESQNYGYKFG
QEEETYNIVAAHGYFGRLIFQYASFNNSRSLHFFLAAWPVIGIWFTALGISTMAFNLNGFNFNQSVIDSQGRVINTWADI
INRANLGMEVMHERNAHNFPLDLAAAEAAPVAISAPAING
>WP_131120533.1 photosystem II q(b) protein [Westiellopsis prolifica]
MTATLQNARSANVWDRFCNWVTSTDNRLYVGWFGVLMIPTLLAATTCFIIAFIAAPPVDIDGIREPVAGSLMYGNNIISG
AVVPSSNAIGLHFYPIWEAASLDEWLYNGGPYQLVIFHFLIGVFCYMGREWELSYRLGMRPWIAVAYSAPVAAASAVFLI
YPLGQGSFSDGMPLGISGTFNFMLVFQAEHNILMHPFHQLGVAGVFGGSLFSAMHGSLVTSSLVRETTETESQNYGYKFG
QEEETYNIVAAHGYFGRLIFQYASFNNSRSLHFFLAAWPVIGIWFTALGISTMAFNLNGFNFNQSVIDSQGRVINTWADI
INRANLGMEVMHERNAHNFPLDLAATEAPAING
>WP_131120851.1 photosystem II q(b) protein [Westiellopsis prolifica]
MTTTLQRRTSGNAWERFCEWVTSTDNRLYVGWFGVLMIPTLLAATTCFIIAFIAAPPVDIDGIREPVAGSLIYGNNIISG
AVVPSSNAIGLHFYPIWEAASLDEWLYNGGPYQLVVFHFLIGIFCWMGRQWELSYRLGMRPWICVAYSAPVASATAVFLI
YPLGQGSFSDGMPLGIAGTFNFMIVFQAEHNILMHPFHMLGVAGVFGGSLFSAMHGSLVTSSLVRETTETESQNYGYKFG
QEEETYNIVAAHGYFGRLIFQYASFNNSRSLHFFLGAWPVIGIWFTALGISTMAFNLNGFNFNQSVIDSQGRVINTWADI
INRANLGMEVMHERNAHNFPLDLAAAEAAPVAVSAPAING
>WP_190806319.1 photosystem II q(b) protein [Fischerella sp. FACHB-380]
MTTTLQRRASGSVWERFCNWITSTENRLYIGWFGVLMIPTLLAATTCFIIAFIAAPPVDIDGIREPVAGSLLYGNNIISG
AVVPSSNAIGLHFYPIWEAASLDEWLYNGGPYQLVIFHFLIGCFCYMGRQWELSYRLGMRPWICVAYSAPLASATAVFLI
YPLGQGSFSDGMPLGISGTFNFMIVFQAEHNILMHPFHQLGVAGVFGGSLFSAMHGSLVTSSLVRETTETESQNYGYKFG
QEEETYNIVAAHGYFGRLIFQYASFNNSRSLHFFLAAWPVVGIWFTALGISTMAFNLNGFNFNQSVIDSQGRVINTWADI
INRANLGMEVMHERNAHNFPLDLAAAEAAPVALTAPAING
