# Supplementary material for: Compensatory Transcriptional Response of Fischerella thermalis to Thermal Damage of the Photosynthetic Electron Transfer Chain
Source: Molecules. 2022 Dec 3;27(23):8515. doi: 10.3390/molecules27238515 (PMC9740203; doi:10.3390/molecules27238515)
Supplement: Supplementary file 1 [file molecules-27-08515-s001.zip › alignments/G4_sequences_cc.faa]

>PMB45880.1
MTTTLQRRTSANVWEQFCNWITNTDNRLYIGWFGVLMIPTLLTATTCFIIAFIAAPPVDIDGIREPVAGSLLYGNNIISG
AVVPSSNAIGLHFYPIWEAASLDEWLYNGGPYQLIIFHFLIGCFCYLGRQWELSYRLGMRPWICVAYSAPLASATAVFLI
YPLGQGSFSDGMPLGISGTFNFMLVFQAEHNILMHPFHQLGVAGVFGGALFSAMHGSLVTSSLVRETTETESHNYGYRFG
QEEETYNIVAAHGYFGRLIGRLNEVILGTSANSRSLHFLLAAWPVIGIWFTALGISTMAFNLNGFNFNQSVIDSQGHVIN
TWADIINRANLGMEVMHERNAHNFPLDLAANTPTING
>RAM48246.1
SGAVVPSSNAIGLHFYPIWEAASLDEWLYNGGPYQLVIFHFLIGVFCYMGREWELSYRLGMRPWIAVAYSAPVAAASAVF
LIYPLGQGSFSDGMPLGISGTFNFMLVFQAEHNILMHPFHQLGVAGVFGGSLFSAMHGSLVTSSLVRETTETESQNYGYK
FGQEEETYNIVAAHGYFGRLIFQYASFNNSRSLHFFLAAWPVIGIWFTALGISTMAFNLNGFNFNQSVIDSQGRVINTWA
DIINRANLGMEVMHERNAHNFPLDLAATEAPAING
>RAM48911.1
MTTTLQRRTSGNAWERFCEWVTSTDNRLYVGWFGVLMIPTLLAATTCFIIAFIAAPPVDIDGIREPVAGSLIYGNNIISG
AVVPSSNAIGLHFYPIWEAASLDEWLYNGGPYQLVVFHFLIGIFCWMGRQWELSYRLGMRPWICVAYSAPVASATAVFLI
YPLGQGSFSDGMPLGIAGTFNFMIVFQAEHNILMHPFHMLGVAGVFGGSLFSAMHGSLVTSSLVRETTETESQNYGYKFG
QEEETYNIVAAHGYFGRLIFQYASFNNSRSLHFFLGAWPVIGIWFTALGISTMAFNLNGFNFNQSVIDSQGRVINTWADI
INRANLGMEVMHERNAHNFPLDLAAGEAAPVAVSAPAING
>NWF62306.1
MTTTLQRRASGNVWERFCDWVTSTENRLYVGWFGVLMIPTLLAATTCFIIAFIAAPPVDIDGIREPVAGSLLYGNNIISG
AVVPSSNAIGLHFYPIWEAASLDEWLYNGGPYQLVIFHFLIGCFCYMGRQWELSYRLGMRPWICVAYSAPLASATAVFLI
YPLGQGSFSDGMPLGISGTFNFMIVFQAEHNILMHPFHQLGVAGVFGGSLFSAMHGSLVTSSLVRETTETESQNYGYKFG
QEEETYNIVAAHGYFGRLIFQYASFNNSRSLHFFLAAWPVVGIWFTALGISTMAFNLNGFNFNQSVIDSQGRVINTWADI
INRANLGMEVMHERNAHNFPLDLASAEV
>MBF2061245.1
MTTTLQRRASGNVWERFCDWVTSTENRLYIGWFGVLMIPTLLAATTCFIIAFIAAPPVDIDGIREPVAGSLLYGNNIISG
AVVPSSNAIGLHFYPVWEAASLDEWLYNGGPYQLVIFHFLIGVFCYMGREWELSYRLGMRPWIAVAYSAPVAAATAVFLI
YPLGQGSFSDGMPLGISGTFNFMLVFQAEHNILMHPFHQLGVAGVFGGSLFSAMHGSLVTSSLVRETTETESQNYGYKFG
QEEETYNIVAAHGYFGRLIFQYASFNNSRSLHFFLAAWPVIGIWFTALGISTMAFNLNGFNFNQSVIDSQGRVINTWADI
INRANLGMEVMHERNAHNFPLDLASGDVAPVALTAPAING
>WP_010997721.1
MTATLQQRKSANVWEQFCEWITSTNNRLYIGWFGVLMIPTLLAATTCFIIAFIAAPPVDIDGIREPVAGSLIYGNNIISG
AVVPSSNAIGLHFYPIWEAASLDEWLYNGGPYQLVIFHFLTGVFCYLGREWELSYRLGMRPWICLAFSAPVAAATAVFLI
YPIGQGSFSDGMPLGISGTFNFMIVFQAEHNILMHPFHMLGVAGVFGGSLFSAMHGSLVTSSLVRETTENESQNYGYKFG
QEEETYNIVAAHGYFGRLIFQYASFNNSRQLHFFLAAWPVIGIWFTALGVSTMAFNLNGFNFNQSIIDSQGRVINTWADI
INRANLGMEVMHERNAHNFPLDLAAGEVAPVAISAPAING
>WP_010998994.1
MTTTLQQRSSANVWERFCTWITSTENRIYVGWFGVLMIPTLLAATVCFIIAFVAAPPVDIDGIREPVAGSLIYGNNIISG
AVVPSSNAIGLHFYPIWEAASLDEWLYNGGPYQLVIFHFLIGCACYLGRQWELSYRLGMRPWICVAYSAPLASATAVFLI
YPIGQGSFSDGMPLGISGTFNFMIVFQAEHNILMHPFHMLGVAGVFGGSLFSAMHGSLVTSSLVRETTEIESQNYGYKFG
QEEETYNIVAAHGYFGRLIFQYASFNNSRQLHFFLAAWPVIGIWFTALGVSTMAFNLNGFNFNQSIIDSQGRVINTWADI
INRANLGMEVMHERNAHNFPLDLAAGEVAPVALTAPAING
>WP_011140781.1
MTATLERRSSQGLWDRFADWVTSTNNRFYVGWFGVLMIPTLLSATICFVVAFVAAPPVDMDGIREPISGSLLYGNNIITG
AVIPSSNAIGLHFYPIWEAASMDEWLYNGGPYQLVVFHFLIGVFCYLGREWELSYRLGLRPWICIAYSAPVAAAAAVFLI
YPIGQGSFSDGMPLGISGTFNFMFVFQAEHNILNHPFHMLGVAGVFGGSLFSAMHGSLVTSSLIRETSMEESQNYGYKFG
QEEETYNIIAAHGYFGRLIFQYASFNNSRSLHFFLAAWPVIGIWFTALGISVMAFNLNGFNFNSSIVDSQGRAIYTWADI
VNRANLGMEVMHERNAHNFPLDLAGTESAPVAVGNADLNG
>WP_011141705.1
MATILRRRSLGNPWEQFANWITSTDNRFYIGWFGVLMVPTLLSATICFVVAFIAAPPVDMDGIREPISGSLLYGNNIITG
AVIPSSNAIGLHFYPIWEAASMDEWLYNGGPYQLVVFHFLIGIFAYLGREWEFSYRLGLRPWICVAYSAPVAAATAVFLI
YPMGQGSFSDGMSLGISGTFNFMFIFQAEHNILNHPLHMFGVAGVFGGSLFAAMHGSLVTSSLIKATSYEESQNYGYKFG
QEEETYNIVAAHGYFGRLIFQYASFTNSRSLHFFLAAWPVIGIWLTSLGICVMGFNLNGFNFNASITDNQGRTIYTWADI
VNRANLGIEVMHERNAHNFPLDLAGTESAPVAFAAALGDG
>WP_011142650.1
MTATLERRQAQGLWDRFADWVTSTHNRFYVGWFGVLMIPTLLSATICFVIAFVAAPPVDMDGIREPISGSLLYGNNIITG
AVIPSSNAIGLHFYPIWEAASMDEWLYNGGPYQLVVFHFLIGVFCYLGREWELSYRLGLRPWICIAYSAPVAAATAVFLV
YPIGQGSFSDGMPLGISGTFNFMFVFQAEHNILNHPFHMLGVAGVFGGALISAMHGSLVTSSLVSETSYEESQNYGYKFG
QAEETYNISAAHGYISRLVFQYFAFWGANSRSLHFIMAAFPVIGIWFTSLGISVMAFNLNGFNFNSSIVDSQGRAIYTWA
DIVNRANLGMEVMHERNAHNFPLDLAGTESAPVAVSTAKVGG
>WP_009454952.1
MTATLQRAQSANVWERFCNWITSTENRLYIGWFGVLMIPTLLAATTCFIIAFIAAPPVDIDGIREPVAGSLLYGNNIISG
AVVPSSNAIGLHFYPVWEAASLDEWLYNGGPYQLVIFHFLIGVFCYMGREWELSYRLGMRPWIAVAYSAPVAAATAVFLI
YPLGQGSFSDGMPLGISGTFNFMLVFQAEHNILMHPFHQLGVAGVFGGSLFSAMHGSLVTSSLVRETTETESQNYGYKFG
QEEETYNIVAAHGYFGRLIFQYASFNNSRSLHFFLAAWPVIGIWFTALGISTMAFNLNGFNFNQSVIDSQGRVINTWADI
INRANLGMEVMHERNAHNFPLDLASGDVAPVALTAPAING
>WP_009455234.1
MTTTLQRRASGNVWERFCDWVTSTENRLYIGWFGVLMIPTLLAATTCFIIAFIAAPPVDIDGIREPVAGSLLYGNNIISG
AVVPSSNAIGLHFYPIWEAASLDEWLYNGGPYQLVIFHFLIGCFCYMGRQWELSYRLGMRPWICVAYSAPLASATAVFLI
YPLGQGSFSDGMPLGISGTFNFMIVFQAEHNILMHPFHQLGVAGVFGGSLFCAMHGSLVTSSLVRETTETESQNYGYKFG
QEEETYNIVAAHGYFGRLIFQYASFNNSRSLHFFLAAWPVVGIWFTALGISTMAFNLNGFNFNQSVIDSQGRVINTWADI
INRANLGMEVMHERNAHNFPLDLASGDVAPVALTAPAING
>WP_017310587.1
MTATLQNARSANVWDRFCNWVTSTDNRLYVGWFGVLMIPTLLAATTCFIIAFIAAPPVDIDGIREPVAGSLMYGNNIISG
AVVPSSNAIGLHFYPIWEAASLDEWLYNGGPYQLVIFHFLIGVFCYMGREWELSYRLGMRPWIAVAYSAPVAAASAVFLI
YPLGQGSFSDGMPLGISGTFNFMLVFQAEHNILMHPFHQLGVAGVFGGSLFSAMHGSLVTSSLVRETTETESQNYGYKFG
QEEETYNIVAAHGYFGRLIFQYASFNNSRSLHFFLAAWPVIGIWFTALGISTMAFNLNGFNFNQSVIDSQGRVINTWADI
INRANLGMEVMHERNAHNFPLDLAAAEAAPVAISAPAING
>WP_017311243.1
MTATLQNARSANVWDRFCNWVTSTDNRLYVGWFGVLMIPTLLAATTCFIIAFIAAPPVDIDGIREPVAGSLMYGNNIISG
AVVPSSNAIGLHFYPIWEAASLDEWLYNGGPYQLVIFHFLIGVFCYMGREWELSYRLGMRPWIAVAYSAPVAAASAVFLI
YPLGQGSFSDGMPLGISGTFNFMLVFQAEHNILMHPFHQLGVAGVFGGSLFSAMHGSLVTSSLVRETTETESQNYGYKFG
QEEETYNIVAAHGYFGRLIFQYASFNNSRSLHFFLAAWPVIGIWFTALGISTMAFNLNGFNFNQSVIDSQGRVINTWADI
INRANLGMEVMHERNAHNFPLDLAAAEAPAING
>WP_017312157.1
MTTTLQRRTSGNAWERFCEWVTSTDNRLYVGWFGVLMIPTLLAATTCFIIAFIAAPPVDIDGIREPVAGSLIYGNNIISG
AVVPSSNAIGLHFYPIWEAASLDEWLYNGGPYQLVVFHFLIGIFCWMGRQWELSYRLGMRPWICVAYSAPVASATAVFLI
YPLGQGSFSDGMPLGIAGTFNFMIVFQAEHNILMHPFHMLGVAGVFGGSLFSAMHGSLVTSSLVRETTETESQNYGYKFG
QEEETYNIVAAHGYFGRLIFQYASFNNSRSLHFFLGAWPVIGIWFTALGISTMAFNLNGFNFNQSVIDSQGRVINTWADI
INRANLGMEVMHERNAHNFPLDLAAGEAAPVAVSAPAING
>WP_009454952.1_2
MTATLQRAQSANVWERFCNWITSTENRLYIGWFGVLMIPTLLAATTCFIIAFIAAPPVDIDGIREPVAGSLLYGNNIISG
AVVPSSNAIGLHFYPVWEAASLDEWLYNGGPYQLVIFHFLIGVFCYMGREWELSYRLGMRPWIAVAYSAPVAAATAVFLI
YPLGQGSFSDGMPLGISGTFNFMLVFQAEHNILMHPFHQLGVAGVFGGSLFSAMHGSLVTSSLVRETTETESQNYGYKFG
QEEETYNIVAAHGYFGRLIFQYASFNNSRSLHFFLAAWPVIGIWFTALGISTMAFNLNGFNFNQSVIDSQGRVINTWADI
INRANLGMEVMHERNAHNFPLDLASGDVAPVALTAPAING
>WP_009455234.1_2
MTTTLQRRASGNVWERFCDWVTSTENRLYIGWFGVLMIPTLLAATTCFIIAFIAAPPVDIDGIREPVAGSLLYGNNIISG
AVVPSSNAIGLHFYPIWEAASLDEWLYNGGPYQLVIFHFLIGCFCYMGRQWELSYRLGMRPWICVAYSAPLASATAVFLI
YPLGQGSFSDGMPLGISGTFNFMIVFQAEHNILMHPFHQLGVAGVFGGSLFCAMHGSLVTSSLVRETTETESQNYGYKFG
QEEETYNIVAAHGYFGRLIFQYASFNNSRSLHFFLAAWPVVGIWFTALGISTMAFNLNGFNFNQSVIDSQGRVINTWADI
INRANLGMEVMHERNAHNFPLDLASGDVAPVALTAPAING
>WP_016859610.1
MTTTLQRRTSGNAWERFCEWVTSTENRLYVGWFGVLMIPTLLAATTCFIIAFIAAPPVDIDGIREPVAGSLIYGNNIISG
AVVPSSNAIGLHFYPIWEAASLDEWLYNGGPYQLVVFHFLIGIFCWMGRQWELSYRLGMRPWICVAYSAPVASATAVFLI
YPLGQGSFSDGMPLGIAGTFNFMIVFQAEHNILMHPFHMLGVAGVFGGSLFSAMHGSLVTSSLVRETTETESQNYGYKFG
QEEETYNIVAAHGYFGRLIFQYASFNNSRSLHFFLGAWPVIGIWFTALGISTMAFNLNGFNFNQSVIDSQGRVINTWADI
INRANLGMEVMHERNAHNFPLDLAAGDVAPVAISAPAING
>WP_016860104.1
MTATLQRRESANVWDRFCNWVTSTDNRLYVGWFGVLMIPTLLAATTCFIIAFIAAPPVDIDGIREPVAGSLMYGNNIISG
AVVPSSNAIGLHFYPIWEAASLDEWLYNGGPYQLVIFHFLIGVFCYMGREWELSYRLGMRPWIAVAYSAPVAAASAVFLI
YPLGQGSFSDGMPLGISGTFNFMLVFQAEHNILMHPFHQLGVAGVFGGSLFSAMHGSLVTSSLVRETTETESQNYGYKFG
QEEETYNIVAAHGYFGRLIFQYASFNNSRSLHFFLAAWPVIGIWFTALGISTMAFNLNGFNFNQSVIDSQGRVINTWADI
INRANLGMEVMHERNAHNFPLDLAAAEAAPVAISAPAING
>WP_016872293.1
MTTTLQRRTSANVWERFCEWITSTENRLYIGWFGVLMIPTLLTATTCFIIAFIAAPPVDIDGIREPVAGSLLYGNNIISG
AVVPSSNAIGLHFYPIWEAASLDEWLYNGGPYQLIIFHFLIGCFCYLGRQWELSYRLGMRPWICVAYSAPLASATAVFLI
YPLGQGSFSDGMPLGISGTFNFMLVFQAEHNILMHPFHQLGVVGVFGGALISAMHGSLVTSTLVRETSETESANYGYKFG
QEEETYNIVAAHGYLGRLFWQYVSFRNSRSLHFVLAALPVIGIWFTALGISTMAFNLNGFNFNQSVIDSQGRVINTWADI
INRANLGMEVMHERNAHNFPLDLAAKAPAINA
>WP_016873445.1
MTTTLQRRESANVWERFCEFITSTENRLYIGWFGVLMIPTLLAATACFIIAFIAAPPVDIDGIREPVAGSLLYGNNIISG
AVVPSSNAIGLHFYPIWEAASLDEWLYNGGPYQLVIFHFLIGVFCYLGREWELSYRLGMRPWIAVAYSAPVAAATAVFLI
YPLGQGSFSDGMPLGISGTFNFMLVFQAEHNILMHPFHQLGVAGVFGGSLFSAMHGSLVTSSLVRETTETESQNYGYKFG
QEEETYNIVAAHGYFGRLIFQYASFNNSRSLHFFLAAWPVIGIWFTALGISTMAFNLNGFNFNQSVIDSQGHVINTWADI
INRANLGMEVMHERNAHNFPLDLASAESAPVAISAPAING
>WP_016878921.1
MTTTLQRRESANVWERFCEFITSTENRLYIGWFGVLMIPTLLAATACFIIAFIAAPPVDIDGIREPVAGSLLYGNNIISG
AVVPSSNAIGLHFYPIWEAASLDEWLYNGGSYQLVIFHFLIGVFCYLGREWELSYRLGMRPWIAVAYSAPVAAATAVFLI
YPLGQGSFSDGMPLGISGTFNFMLVFQAEHNILMHPFHQLGVAGVFGGSLFSAMHGSLVTSSLVRETTETESQNYGYKFG
QEEETYNIVAAHGYFGRLIFQYASFNNSRSLHFFLAAWPVIGIWFTALGISTMAFNLNGFNFNQSVIDSQGHVINTWADI
INRANLGMEVMHERNAHNFPLDLASAESAPVAISAPAING
>WP_026720830.1
MTATLQRRESANVWERFCNWITSTNNRLYIGWFGVLMIPTLLAATTCFIIAFIAAPPVDIDGIREPVAGSLMYGNNIISG
AVVPSSNAIGLHFYPIWEAASLDEWLYNGGPYQLVIFHFLIGVFCYMGREWELSYRLGMRPWIAVAYSAPVAAATAVFLI
YPLGQGSFSDGMPLGISGTFNFMLVFQAEHNILMHPFHQLGVAGVFGGSLFSAMHGSLVTSSLVRETTETESQNYGYKFG
QEEETYNIVAAHGYFGRLIFQYASFNNSRSLHFFLAAWPVVGIWFTALGISTMAFNLNGFNFNQSVIDSQGRVINTWADI
INRANLGMEVMHERNAHNFPLDLAAAEAPAING
>WP_026722283.1
MTTTLQRRTSGNAWERFCEWVTSTENRLYVGWFGVLMIPTLLAATTCFIIAFIAAPPVDIDGIREPVAGSLIYGNNIISG
AVVPSSNAIGLHFYPIWEAASLDEWLYNGGPYQLVIFHFLIGCFCYMGRQWELSYRLGMRPWICVAYSAPLASATAVFLI
YPLGQGSFSDGMPLGISGTFNFMIVFQAEHNILMHPFHQLGVAGVFGGSLFSAMHGSLVTSSLVRETTETESQNYGYKFG
QEEETYNIVAAHGYFGRLIFQYASFNNSRSLHFFLAAWPVVGIWFTALGISTMAFNLNGFNFNQSVIDSQGRVINTWADI
INRANLGMEVMHERNAHNFPLDLAAVEAPAING
>WP_026731460.1
MTATLQRARSANVWERFCDWITSTNNRLYIGWFGVLMIPTLLAATTCFIIAFIAAPPVDIDGIREPVAGSLMYGNNIISG
AVVPSSNAIGLHFYPIWEAASLDEWLYNGGPYQLVIFHFLIGVFCYMGREWELSYRLGMRPWIAVAYSAPVAAATAVFLI
YPLGQGSFSDGMPLGISGTFNFMLVFQAEHNILMHPFHQLGVAGVFGGSLFSAMHGSLVTSSLVRETTETESQNYGYKFG
QEEETYNIVAAHGYFGRLIFQYASFNNSRSLHFFLAAWPVIGIWFTALGISTMAFNLNGFNFNQSVIDSQGRVINTWADI
INRANLGMEVMHERNAHNFPLDLASAEVAPVAISAPAING
>WP_026731594.1
MTTTLQRRASGNVWERFCDWVTSTENRLYVGWFGVLMIPTLLAATTCFIIAFIAAPPVDIDGIREPVAGSLLYGNNIISG
AVVPSSNAIGLHFYPIWEAASLDEWLYNGGPYQLVIFHFLIGCFCYMGRQWELSYRLGMRPWICVAYSAPLASATAVFLI
YPLGQGSFSDGMPLGISGTFNFMIVFQAEHNILMHPFHQLGVAGVFGGSLFSAMHGSLVTSSLVRETTETESQNYGYKFG
QEEETYNIVAAHGYFGRLIFQYASFNNSRSLHFFLAAWPVVGIWFTALGISTMAFNLNGFNFNQSVIDSTGRVINTWADI
INRANLGMEVMHERNAHNFPLDLASTEAAPVAISAPAING
>WP_026734420.1
MTATLQRARSANVWERFCDWITSTNNRLYIGWFGVLMIPTLLAATTCFIIAFIAAPPVDIDGIREPVAGSLMYGNNIISG
AVVPSSNAIGLHFYPIWEAASLDEWLYNGGPYQLVIFHFLIGVFCYMGREWELSYRLGMRPWIAVAYSAPVAAATAVFLI
YPLGQGSFSDGMPLGISGTFNFMLVFQAEHNILMHPFHQLGVAGVFGGSLFSAMHGSLVTSSLVRETTETESQNYGYKFG
QEEETYNIVAAHGYFGRLIFQYASFNNSRSLHFFLAAWPVIGIWFTALGISTMAFNLNGFNFNQSVIDSTGRVINTWADI
INRANLGMEVMHERNAHNFPLDLASAEVAPVAISAPAING
>WP_026735543.1
MTTTLQRRTSANVWERFCNWITSTDNRLYIGWFGVLMIPTLLAATTCFIIAFIAAPPVDIDGIREPVAGSLLYGNNIISG
AVVPSSNAIGLHFYPIWEAASLDEWLYNGGSYQLIIFHFLIGCFCYLGRQWELSYRLGMRPWICVAYSAPLASATAVFLI
YPIGQGSFSDGMPLGISGTFNFMLVFQAEHNILMHPFHQLGVVGVFGGALVSAMHGSLVTSTLVRETSESESGNYGYKFG
QEEETYNIVAAHGYLGRLFWQYVSFRNSRSLHFVLAALPVIGIWFTALGISTMAFNLNGFNFNQSVIDSQGRVINTWADI
INRANLGMEVMHERNAHNFPLDLAVTAAVINS
>WP_053455859.1
MTATIQQARRANVWDRFCNWVTSTDNRLYVGWFGVLMIPTLLAATTCFIIAFIAAPPVDIDGIREPVAGSLMYGNNIISG
AVVPSSNAIGLHFYPIWEAASLDEWLYNGGPYQLVIFHFLIGVFCYMGREWELSYRLGMRPWIAVAYSAPVAAASAVFLI
YPLGQGSFSDGMPLGISGTFNFMLVFQAEHNILMHPFHQLGVAGVFGGSLFSAMHGSLVTSSLVRETTETESQNYGYKFG
QEEETYNIVAAHGYFGRLIFQYASFNNSRSLHFFLAAWPVVGIWFTALGISTMAFNLNGFNFNQSVIDSQGRVINTWADI
INRANLGMEVMHERNAHNFPLDLASAEAAPVALSAPAING
>WP_053456443.1
MTATLQSARSANVWERFCNWITSTNNRLYIGWFGVLMIPTLLAATTCFIIAFIAAPPVDIDGIREPVAGSLMYGNNIISG
AVVPSSNAIGLHFYPIWEAASLDEWLYNGGPYQLVIFHFLIGVFCYMGREWELSYRLGMRPWIAVAYSAPVAAATAVFLI
YPLGQGSFSDGMPLGISGTFNFMLVFQAEHNILMHPFHQLGVAGVFGGSLFSAMHGSLVTSSLVRETTETESQNYGYKFG
QEEETYNIVAAHGYFGRLIFQYASFNNSRSLHFFLAAWPVVGIWFTALGISTMAFNLNGFNFNQSVIDSQGRVINTWADI
INRANLGMEVMHERNAHNFPLDLAATEAPAING
>WP_053458661.1
MTATLQSARSANVWERFCNWITSTNNRLYIGWFGVLMIPTLLAATTCFIIAFIAAPPVDIDGIREPVAGSLMYGNNIISG
AVVPSSNAIGLHFYPIWEAASLDEWLYNGGPYQLVIFHFLIGVFCYMGREWELSYRLGMRPWIAVAYSAPVAAATAVFLI
YPLGQGSFSDGMPLGISGTFNFMLVFQAEHNILMHPFHQLGVAGVFGGSLFSAMHGSLVTSSLVRETTETESQNYGYKFG
QEEETYNIVAAHGYFGRLIFQYASFNNSRSLHFFLAAWPVVGIWFTALGISTMAFNLNGFNFNQSVIDSQGRVINTWADI
INRANLGMEVMHERNAHNFPLDLAAAEAPAING
>WP_053458835.1
MTTTLQRRTSGNAWERFCEWVTSTENRLYVGWFGVLMIPTLLAATTCFIIAFIAAPPVDIDGIREPVAGSLIYGNNIISG
AVVPSSNAIGLHFYPIWEAASLDEWLYNGGPYQLVIFHFLIGCFCYMGRQWELSYRLGMRPWICVAYSAPLASATAVFLI
YPLGQGSFSDGMPLGISGTFNFMIVFQAEHNILMHPFHQLGVAGVFGGSLFSAMHGSLVTSSLVRETTETESQNYGYKFG
QEEETYNIVAAHGYFGRLIFQYASFNNSRSLHFFLAAWPVVGIWFTALGISTMAFNLNGFNFNQSVIDSQGRVINTWADI
INRANLGMEVMHERNAHNFPLDLAATEAPAING
>WP_009454952.1_3
MTATLQRAQSANVWERFCNWITSTENRLYIGWFGVLMIPTLLAATTCFIIAFIAAPPVDIDGIREPVAGSLLYGNNIISG
AVVPSSNAIGLHFYPVWEAASLDEWLYNGGPYQLVIFHFLIGVFCYMGREWELSYRLGMRPWIAVAYSAPVAAATAVFLI
YPLGQGSFSDGMPLGISGTFNFMLVFQAEHNILMHPFHQLGVAGVFGGSLFSAMHGSLVTSSLVRETTETESQNYGYKFG
QEEETYNIVAAHGYFGRLIFQYASFNNSRSLHFFLAAWPVIGIWFTALGISTMAFNLNGFNFNQSVIDSQGRVINTWADI
INRANLGMEVMHERNAHNFPLDLASGDVAPVALTAPAING
>WP_009455234.1_3
MTTTLQRRASGNVWERFCDWVTSTENRLYIGWFGVLMIPTLLAATTCFIIAFIAAPPVDIDGIREPVAGSLLYGNNIISG
AVVPSSNAIGLHFYPIWEAASLDEWLYNGGPYQLVIFHFLIGCFCYMGRQWELSYRLGMRPWICVAYSAPLASATAVFLI
YPLGQGSFSDGMPLGISGTFNFMIVFQAEHNILMHPFHQLGVAGVFGGSLFCAMHGSLVTSSLVRETTETESQNYGYKFG
QEEETYNIVAAHGYFGRLIFQYASFNNSRSLHFFLAAWPVVGIWFTALGISTMAFNLNGFNFNQSVIDSQGRVINTWADI
INRANLGMEVMHERNAHNFPLDLASGDVAPVALTAPAING
>WP_062247150.1
MTATLQRAQSANVWERFCNWITSTENRLYIGWFGVLMIPTLLAATTCFIIAFIAAPPVDIDGIREPVAGSLLYGNNIISG
AVVPSSNAIGLHFYPVWEAASLDEWLYNGGPYQLVIFHFLIGVFCYMGREWELSYRLGMRPWIAVAYSAPVAAATAVFLI
YPLGQGSFSDGMPLGISGTFNFMLVFQAEHNILMHPFHQLGVAGVFGGSLFSAMHGSLVTSSLVRETTETESQNYGYKFG
QEEETYNIVAAHGYFGRLIFQYASFNNSRSLHFFLAAWPVIGIWFTALGISTMAFNLNGFNFNQSVIDSQGRVINTWADI
INRANLGMEVMHERNAHNFPLDLASGDVAPVALTAPAINA
>WP_073554622.1
MTTTLQRRASGNVWERFCDWVTSTENRLYIGWFGVLMIPTLLAATTCFIIAFIAAPPVDIDGIREPVAGSLLYGNNIISG
AVVPSSNAIGLHFYPVWEAASLDEWLYNGGPYQLVIFHFLIGVFCYMGREWELSYRLGMRPWIAVAYSAPVAAATAVFLI
YPLGQGSFSDGMPLGISGTFNFMLVFQAEHNILMHPFHQLGVAGVFGGSLFSAMHGSLVTSSLVRETTETESQNYGYKFG
QEEETYNIVAAHGYFGRLIFQYASFNNSRSLHFFLAAWPVIGIWFTALGISTMAFNLNGFNFNQSVIDSQGRVINTWADI
INRANLGMEVMHERNAHNFPLDLASGDVAPVALTAPAING
>WP_044451282.1
MTTTLQRRESTNIWDRFCNWITNTDNRLYIGWFGVLMIPTLLTATTCFIIAFIAAPPVDIDGIREPVAGSLLYGNNIISG
AVVPSSNAIGLHFYPIWEAASLDEWLYNGGPYQLVIFHFLIGCFCYMGRQWELSYRLGMRPWICVAYSAPLASATAVFLI
YPLGQGSFSDGMPLGISGTFNFMLVFQAEHNILMHPFHQLGVVGVFGGALASAMHGSLVTSSLVRETTENESANNGYKFG
QEEETYMILAAHGYFGRLIWQNFGWSNSRALHFVLASLPVIGIWFTALGISTMAFNLNGFNFNQSVIDSQGRVINTWADI
INRANLGMEVMHERNAHNFPLDLACSETVPVALIASDIQG
>WP_096673441.1
MTATLQRRESANVWERFCNWVTSTDNRLYVGWFGVLMIPTLLAATTCFIIAFIAAPPVDIDGIREPVAGSLMYGNNIISG
AVVPSSNAIGLHFYPIWEAASLDEWLYNGGPYQLVIFHFLIGVFCYMGREWELSYRLGMRPWIAVAYSAPVAAASAVFLI
YPLGQGSFSDGMPLGISGTFNFMLVFQAEHNILMHPFHQLGVAGVFGGSLFSAMHGSLVTSSLVRETTETESQNYGYKFG
QEEETYNIVAAHGYFGRLIFQYASFNNSRSLHFFLAAWPVVGIWFTALGISTMAFNLNGFNFNQSVIDSQGRVINTWADI
INRANLGMEVMHERNAHNFPLDLAAAESERVAISAPAING
>WP_096673919.1
MTATLQRRESANVWERFCNWVTSTDNRLYVGWFGVLMIPTLLAATTCFIIAFIAAPPVDIDGIREPVAGSLMYGNNIISG
AVVPSSNAIGLHFYPIWEAASLDEWLYNGGPYQLVIFHFLIGVFCYMGREWELSYRLGMRPWIAVAYSAPVAAASAVFLI
YPLGQGSFSDGMPLGISGTFNFMLVFQAEHNILMHPFHQLGVAGVFGGSLFSAMHGSLVTSSLVRETTETESQNYGYKFG
QEEETYNIVAAHGYFGRLIFQYASFNNSRSLHFFLAAWPVVGIWFTALGISTMAFNLNGFNFNQSVIDSQGRVINTWADI
INRANLGMEVMHERNAHNFPLDLAAVEAPAING
>WP_096674540.1
MTTTLQRRTSGNAWERFCEWVTSTENRLYVGWFGVLMIPTLLAATTCFIIAFIAAPPVDIDGIREPVAGSLIYGNNIISG
AVVPSSNAIGLHFYPIWEAASLDEWLYNGGPYQLVIFHFLIGCFCYMGRQWELSYRLGMRPWICVAYSAPLASATAVFLI
YPLGQGSFSDGMPLGISGTFNFMIVFQAEHNILMHPFHQLGVAGVFGGSLFSAMHGSLVTSSLVRETTETESQNYGYKFG
QEEETYNIVAAHGYFGRLIFQYASFNNSRSLHFFLAAWPVVGIWFTALGISTMAFNLNGFNFNQSVIDSQGRVINTWADI
INRANLGMEVMHERNAHNFPLDLAAAESATVAISAPAING
>WP_096678265.1
MTATLQRRESANVWERFCNWVTSTDNRLYVGWFGVLMIPTLLAATTCFIIAFIAAPPVDIDGIREPVAGSLMYGNNIISG
AVVPSSNAIGLHFYPIWEAASLDEWLYNGGPYQLVIFHFLIGVFCYMGREWELSYRLGMRPWIAVAYSAPVAAASAVFLI
YPLGQGSFSDGMPLGISGTFNFMLVFQAEHNILMHPFHQLGVAGVFGGSLFSAMHGSLVTSSLVRETTETESQNYGYKFG
QEEETYNIVAAHGYFGRLIFQYASFNNSRSLHFFLAAWPVVGIWFTALGISTMAFNLNGFNFNQSVIDSQGRVINTWADI
INRANLGMEVMHERNAHNFPLDLAAAESATVAISAPAING
>WP_102203810.1
MTATLQRAQSANVWERFCNWITSTENRLYIGWFGVLMIPTLLAATTCFIIAFIAAPPVDIDGIREPVAGSLLYGNNIISG
AVVPSSNAIGLHFYPVWEAASLDEWLYNGGPYQLVIFHFLIGVFCYMGREWELSYRLGMRPWIAVAYSAPVAAATAVFLI
YPLGQGSFSDGMPLGISGTFNFMLVFQAEHNILMHPFHQLGVAGVFGGSLFSAMHGSLVTSSLVRETTETESQNYGYKFG
QEEETYNIVAAHGYFGRLIFQYASFNNSRSLHFFLAAWPVIGIWFTALGISTMA
>WP_102175225.1
MTATLQRAQSANVWERFCNWITSTENRLYIGWFGVLMIPTLLAATTCFIIAFIAAPPVDIDGIREPVAGSLLYGNNIISG
AVVPSSNAIGLHFYPVWEAASLDEWLYNGGPYQLVIFHFLIGVFCYMGREWELSYRLGMRPWIAVAYSAPVAAATAVFLI
YPLGQGSFSDGMPLGISGTFNFMLVFQAEHNILMHPFHQLGVAGVFGGSLFSAMHGSLVTSSLVRETTETESQNYGYKFG
QEEETYNIVAAHGYFGRLIFQYASFNNSRSLHFFLAAWPVIGIWFTA
>WP_102146552.1
MTATLQRAQSANVWERFCNWITSTENRLYIGWFGVLMIPTLLAATTCFIIAFIAAPPVDIDGIREPVAGSLLYGNNIISG
AVVPSSNAIGLHFYPVWEAASLDEWLYNGGPYQLVIFHFLIGVFCYMGREWELSYRLGMRPWIAVAYSAPVAAATAVFLI
YPLGQGSFSDGMPLGISGTFNFMLVFQAEHNILMHPFHQLGVAGVFGGSLFSAMHGSLVTSSLVRETTETESQNYGYKFG
QEEETYNIVAAHGYFGRLIFQYASFNNSRSLHFFLAAWPVIGIWFTALGISTMAFNLNGFNF
>WP_102203893.1
MTTTLQRRASGNVWERFCDWVTSTENRLYIGWFGVLMIPTLLAATTCFIIAFIAAPPVDIDGIREPVAGSLLYGNNIISG
AVVPSSNAIGLHFYPIWEAASLDEWLYNGGPYQLVIFHFLIGCFCYMGRQWELSYRLGMRPWICVAYSAPLASATAVFLI
YPLGQGSFSDGMPLGISGTFNFMIVFQAEHNILMHPFHQLGVAGVFGGSLFCAMHGSLVTSSLVRETTETESQNYGYKFG
QEEETYNIVAAHGYFGRLIFQYASFNNSRSLHFFLAAWPVIGIWFTALGISTMAFNLNGFNF
>WP_102204272.1
MTATLQRAQSANVWERFCNWITSTENRLYIGWFGVLMIPTLLAATTCFIIAFIAAPPVDIDGIREPVAGSLLYGNNIISG
AVVPSSNAIGLHFYPVWEAASLDEWLYNGGPYQLVIFHFLIGVFCYMGREWELSYRLGMRPWIAVAYSAPVAAATAVFLI
YPLGQGSFSDGMPLGISGTFNFMLVFQAEHNILMHPFHQLGVAGVFGGSLFSAMHGSLVTSSLVRETTETESQNYGYKFG
QEEETYNIVAAHGYFGRLIFQYASFNNSRSLHFFLAAWPVIGIWFTALGISTMAFNLNGFNFNQSVIDSQGRVINTW
>WP_102146552.1_2
MTATLQRAQSANVWERFCNWITSTENRLYIGWFGVLMIPTLLAATTCFIIAFIAAPPVDIDGIREPVAGSLLYGNNIISG
AVVPSSNAIGLHFYPVWEAASLDEWLYNGGPYQLVIFHFLIGVFCYMGREWELSYRLGMRPWIAVAYSAPVAAATAVFLI
YPLGQGSFSDGMPLGISGTFNFMLVFQAEHNILMHPFHQLGVAGVFGGSLFSAMHGSLVTSSLVRETTETESQNYGYKFG
QEEETYNIVAAHGYFGRLIFQYASFNNSRSLHFFLAAWPVIGIWFTALGISTMAFNLNGFNF
>WP_102146552.1_3
MTATLQRAQSANVWERFCNWITSTENRLYIGWFGVLMIPTLLAATTCFIIAFIAAPPVDIDGIREPVAGSLLYGNNIISG
AVVPSSNAIGLHFYPVWEAASLDEWLYNGGPYQLVIFHFLIGVFCYMGREWELSYRLGMRPWIAVAYSAPVAAATAVFLI
YPLGQGSFSDGMPLGISGTFNFMLVFQAEHNILMHPFHQLGVAGVFGGSLFSAMHGSLVTSSLVRETTETESQNYGYKFG
QEEETYNIVAAHGYFGRLIFQYASFNNSRSLHFFLAAWPVIGIWFTALGISTMAFNLNGFNF
>WP_102166468.1
MTTTLQRRASGNVWERFCDWVTSTENRLYIGWFGVLMIPTLLAATTCFIIAFIAAPPVDIDGIREPVAGSLLYGNNIISG
AVVPSSNAIGLHFYPVWEAASLDEWLYNGGPYQLVIFHFLIGCFCYMGRQWELSYRLGMRPWICVAYSAPLASATAVFLI
YPLGQGSFSDGMPLGISGTFNFMIVFQAEHNILMHPFHQLGVAGVFGGSLFCAMHGSLVTSSLVRETTETESQNYGYKFG
QEEETYNIVAAHGYFGRLIFQYASFNNSRSLHFFLAAWPVIGIWFTALGISTMAFNLNGFNF
>WP_102147783.1
MTATLQRAQSANVWERFCNWITSTENRLYIGWFGVLMIPTLLAATTCFIIAFIAAPPVDIDGIREPVAGSLLYGNNIISG
AVVPSSNAIGLHFYPIWEAASLDEWLYNGGPYQLVIFHFLIGCFCYMGRQWELSYRLGMRPWICVAYSAPLASATAVFLI
YPLGQGSFSDGMPLGISGTFNFMIVFQAEHNILMHPFHQLGVAGVFGGSLFCAMHGSLVTSSLVRETTETESQNYGYKFG
QEEETYNIVAAHGYFGRLIFQYASFNNSRSLHFFLAAWPVVGIWFTALGISTMA
>WP_102205925.1
MTTTLQRRASGNVWERFCDWVTSTENRLYIGWFGVLMIPTLLAATTCFIIAFIAAPPVDIDGIREPVAGSLLYGNNIISG
AVVPSSNAIGLHFYPIWEAASLDEWLYNGGPYQLVIFHFLIGCFCYMGRQWELSYRLGMRPWICVAYSAPLASATAVFLI
YPLGQGSFSDGMPLGISGTFNFMIVFQAEHNILMHPFHQLGVAGVFGGSLFCAMHGSLVTSSLVRETTETESQNYGYKFG
QEEETYNIVAAHGYFGRLIFQYASFNNSRSLHFFLAAWPVIGIWFTALGISTMAFNLNGFNFNQSVIDSQGRVINT
>WP_102170731.1
MTTTLQRRASGNVWERFCDWVTSTENRLYIGWFGVLMIPTLLAATTCFIIAFIAAPPVDIDGIREPVAGSLLYGNNIISG
AVVPSSNAIGLHFYPIWEAASLDEWLYNGGPYQLVIFHFLIGCFCYMGRQWELSYRLGMRPWICVAYSAPLASATAVFLI
YPLGQGSFSDGMPLGISGTFNFMIVFQAEHNILMHPFHQLGVAGVFGGSLFCAMHGSLVTSSLVRETTETESQNYGYKFG
QEEETYNIVAAHGYFGRLIFQYASFNNSRSLHFFLAAWPVIGIWFTALGISTMAFNLNGFNFNQSVIDSQGRVINTWADI
INRAN
>WP_102148121.1
MTTTLQRRASGNVWERFCDWVTSTENRLYIGWFGVLMIPTLLAATTCFIIAFIAAPPVDIDGIREPVAGSLLYGNNIISG
AVVPSSNAIGLHFYPIWEAASLDEWLYNGGPYQLVIFHFLIGCFCYMGRQWELSYRLGMRPWICVAYSAPLASATAVFLI
YPLGQGSFSDGMPLGISGTFNFMIVFQAEHNILMHPFHQLGVAGVFGGSLFCAMHGSLVTSSLVRETTETESQNYGYKFG
QEEETYNIVAAHGYFGRLIFQYASFNNSRSLHFFLAAWPVIGIWFTALGISTMAFNLNGFNFNQSVIDSQGRVINTWADI
INRANLGMEVMHERNAHNF
>WP_009454952.1_4
MTATLQRAQSANVWERFCNWITSTENRLYIGWFGVLMIPTLLAATTCFIIAFIAAPPVDIDGIREPVAGSLLYGNNIISG
AVVPSSNAIGLHFYPVWEAASLDEWLYNGGPYQLVIFHFLIGVFCYMGREWELSYRLGMRPWIAVAYSAPVAAATAVFLI
YPLGQGSFSDGMPLGISGTFNFMLVFQAEHNILMHPFHQLGVAGVFGGSLFSAMHGSLVTSSLVRETTETESQNYGYKFG
QEEETYNIVAAHGYFGRLIFQYASFNNSRSLHFFLAAWPVIGIWFTALGISTMAFNLNGFNFNQSVIDSQGRVINTWADI
INRANLGMEVMHERNAHNFPLDLASGDVAPVALTAPAING
>WP_016860104.1_2
MTATLQRRESANVWDRFCNWVTSTDNRLYVGWFGVLMIPTLLAATTCFIIAFIAAPPVDIDGIREPVAGSLMYGNNIISG
AVVPSSNAIGLHFYPIWEAASLDEWLYNGGPYQLVIFHFLIGVFCYMGREWELSYRLGMRPWIAVAYSAPVAAASAVFLI
YPLGQGSFSDGMPLGISGTFNFMLVFQAEHNILMHPFHQLGVAGVFGGSLFSAMHGSLVTSSLVRETTETESQNYGYKFG
QEEETYNIVAAHGYFGRLIFQYASFNNSRSLHFFLAAWPVIGIWFTALGISTMAFNLNGFNFNQSVIDSQGRVINTWADI
INRANLGMEVMHERNAHNFPLDLAAAEAAPVAISAPAING
>WP_017310587.1_2
MTATLQNARSANVWDRFCNWVTSTDNRLYVGWFGVLMIPTLLAATTCFIIAFIAAPPVDIDGIREPVAGSLMYGNNIISG
AVVPSSNAIGLHFYPIWEAASLDEWLYNGGPYQLVIFHFLIGVFCYMGREWELSYRLGMRPWIAVAYSAPVAAASAVFLI
YPLGQGSFSDGMPLGISGTFNFMLVFQAEHNILMHPFHQLGVAGVFGGSLFSAMHGSLVTSSLVRETTETESQNYGYKFG
QEEETYNIVAAHGYFGRLIFQYASFNNSRSLHFFLAAWPVIGIWFTALGISTMAFNLNGFNFNQSVIDSQGRVINTWADI
INRANLGMEVMHERNAHNFPLDLAAAEAAPVAISAPAING
>WP_131120533.1
MTATLQNARSANVWDRFCNWVTSTDNRLYVGWFGVLMIPTLLAATTCFIIAFIAAPPVDIDGIREPVAGSLMYGNNIISG
AVVPSSNAIGLHFYPIWEAASLDEWLYNGGPYQLVIFHFLIGVFCYMGREWELSYRLGMRPWIAVAYSAPVAAASAVFLI
YPLGQGSFSDGMPLGISGTFNFMLVFQAEHNILMHPFHQLGVAGVFGGSLFSAMHGSLVTSSLVRETTETESQNYGYKFG
QEEETYNIVAAHGYFGRLIFQYASFNNSRSLHFFLAAWPVIGIWFTALGISTMAFNLNGFNFNQSVIDSQGRVINTWADI
INRANLGMEVMHERNAHNFPLDLAATEAPAING
>WP_131120851.1
MTTTLQRRTSGNAWERFCEWVTSTDNRLYVGWFGVLMIPTLLAATTCFIIAFIAAPPVDIDGIREPVAGSLIYGNNIISG
AVVPSSNAIGLHFYPIWEAASLDEWLYNGGPYQLVVFHFLIGIFCWMGRQWELSYRLGMRPWICVAYSAPVASATAVFLI
YPLGQGSFSDGMPLGIAGTFNFMIVFQAEHNILMHPFHMLGVAGVFGGSLFSAMHGSLVTSSLVRETTETESQNYGYKFG
QEEETYNIVAAHGYFGRLIFQYASFNNSRSLHFFLGAWPVIGIWFTALGISTMAFNLNGFNFNQSVIDSQGRVINTWADI
INRANLGMEVMHERNAHNFPLDLAAAEAAPVAVSAPAING
>WP_190806319.1
MTTTLQRRASGSVWERFCNWITSTENRLYIGWFGVLMIPTLLAATTCFIIAFIAAPPVDIDGIREPVAGSLLYGNNIISG
AVVPSSNAIGLHFYPIWEAASLDEWLYNGGPYQLVIFHFLIGCFCYMGRQWELSYRLGMRPWICVAYSAPLASATAVFLI
YPLGQGSFSDGMPLGISGTFNFMIVFQAEHNILMHPFHQLGVAGVFGGSLFSAMHGSLVTSSLVRETTETESQNYGYKFG
QEEETYNIVAAHGYFGRLIFQYASFNNSRSLHFFLAAWPVVGIWFTALGISTMAFNLNGFNFNQSVIDSQGRVINTWADI
INRANLGMEVMHERNAHNFPLDLAAAEAAPVALTAPAING
