# Supplementary material for: Compensatory Transcriptional Response of Fischerella thermalis to Thermal Damage of the Photosynthetic Electron Transfer Chain
Source: Molecules. 2022 Dec 3;27(23):8515. doi: 10.3390/molecules27238515 (PMC9740203; doi:10.3390/molecules27238515)
Supplement: Supplementary file 1 [file molecules-27-08515-s001.zip › alignments/G4_sequences_cc_alig.fasta]

>WP_044451282.1
MTTTLQRRESTNIWDRFCNWITNTDNRLYIGWFGVLMIPTLLTATTCFIIAFIAAPPVDI
DGIREPVAGSLLYGNNIISGAVVPSSNAIGLHFYPIWEAASLDEWLYNGGPYQLVIFHFL
IGCFCYMGRQWELSYRLGMRPWICVAYSAPLASATAVFLIYPLGQGSFSDGMPLGISGTF
NFMLVFQAEHNILMHPFHQLGVVGVFGGALASAMHGSLVTSSLVRETTENESANNGYKFG
QEEETYMILAAHGYFGRLIWQ-----NFGW--SNSRALHFVLASLPVIGIWFTALGISTM
AFNLNGFNFNQSVIDSQGRVINTWADIINRANLGMEVMHERNAHNFPLDLACSETVPVAL
IASDIQG
>PMB45880.1
MTTTLQRRTSANVWEQFCNWITNTDNRLYIGWFGVLMIPTLLTATTCFIIAFIAAPPVDI
DGIREPVAGSLLYGNNIISGAVVPSSNAIGLHFYPIWEAASLDEWLYNGGPYQLIIFHFL
IGCFCYLGRQWELSYRLGMRPWICVAYSAPLASATAVFLIYPLGQGSFSDGMPLGISGTF
NFMLVFQAEHNILMHPFHQLGVAGVFGGALFSAMHGSLVTSSLVRETTETESHNYGYRFG
QEEETYNIVAAHGYFGRLIGRLNEVILGTS--ANSRSLHFLLAAWPVIGIWFTALGISTM
AFNLNGFNFNQSVIDSQGHVINTWADIINRANLGMEVMHERNAHNFPLDLAAN-------
-TPTING
>WP_016872293.1
MTTTLQRRTSANVWERFCEWITSTENRLYIGWFGVLMIPTLLTATTCFIIAFIAAPPVDI
DGIREPVAGSLLYGNNIISGAVVPSSNAIGLHFYPIWEAASLDEWLYNGGPYQLIIFHFL
IGCFCYLGRQWELSYRLGMRPWICVAYSAPLASATAVFLIYPLGQGSFSDGMPLGISGTF
NFMLVFQAEHNILMHPFHQLGVVGVFGGALISAMHGSLVTSTLVRETSETESANYGYKFG
QEEETYNIVAAHGYLGRLFWQ-----YVSF--RNSRSLHFVLAALPVIGIWFTALGISTM
AFNLNGFNFNQSVIDSQGRVINTWADIINRANLGMEVMHERNAHNFPLDLAAK-------
-APAINA
>WP_026735543.1
MTTTLQRRTSANVWERFCNWITSTDNRLYIGWFGVLMIPTLLAATTCFIIAFIAAPPVDI
DGIREPVAGSLLYGNNIISGAVVPSSNAIGLHFYPIWEAASLDEWLYNGGSYQLIIFHFL
IGCFCYLGRQWELSYRLGMRPWICVAYSAPLASATAVFLIYPIGQGSFSDGMPLGISGTF
NFMLVFQAEHNILMHPFHQLGVVGVFGGALVSAMHGSLVTSTLVRETSESESGNYGYKFG
QEEETYNIVAAHGYLGRLFWQ-----YVSF--RNSRSLHFVLAALPVIGIWFTALGISTM
AFNLNGFNFNQSVIDSQGRVINTWADIINRANLGMEVMHERNAHNFPLDLAVT-------
-AAVINS
>WP_010998994.1
MTTTLQQRSSANVWERFCTWITSTENRIYVGWFGVLMIPTLLAATVCFIIAFVAAPPVDI
DGIREPVAGSLIYGNNIISGAVVPSSNAIGLHFYPIWEAASLDEWLYNGGPYQLVIFHFL
IGCACYLGRQWELSYRLGMRPWICVAYSAPLASATAVFLIYPIGQGSFSDGMPLGISGTF
NFMIVFQAEHNILMHPFHMLGVAGVFGGSLFSAMHGSLVTSSLVRETTEIESQNYGYKFG
QEEETYNIVAAHGYFGRLIFQ-----YASF--NNSRQLHFFLAAWPVIGIWFTALGVSTM
AFNLNGFNFNQSIIDSQGRVINTWADIINRANLGMEVMHERNAHNFPLDLAAGEVAPVAL
TAPAING
>WP_010997721.1
MTATLQQRKSANVWEQFCEWITSTNNRLYIGWFGVLMIPTLLAATTCFIIAFIAAPPVDI
DGIREPVAGSLIYGNNIISGAVVPSSNAIGLHFYPIWEAASLDEWLYNGGPYQLVIFHFL
TGVFCYLGREWELSYRLGMRPWICLAFSAPVAAATAVFLIYPIGQGSFSDGMPLGISGTF
NFMIVFQAEHNILMHPFHMLGVAGVFGGSLFSAMHGSLVTSSLVRETTENESQNYGYKFG
QEEETYNIVAAHGYFGRLIFQ-----YASF--NNSRQLHFFLAAWPVIGIWFTALGVSTM
AFNLNGFNFNQSIIDSQGRVINTWADIINRANLGMEVMHERNAHNFPLDLAAGEVAPVAI
SAPAING
>WP_016859610.1
MTTTLQRRTSGNAWERFCEWVTSTENRLYVGWFGVLMIPTLLAATTCFIIAFIAAPPVDI
DGIREPVAGSLIYGNNIISGAVVPSSNAIGLHFYPIWEAASLDEWLYNGGPYQLVVFHFL
IGIFCWMGRQWELSYRLGMRPWICVAYSAPVASATAVFLIYPLGQGSFSDGMPLGIAGTF
NFMIVFQAEHNILMHPFHMLGVAGVFGGSLFSAMHGSLVTSSLVRETTETESQNYGYKFG
QEEETYNIVAAHGYFGRLIFQ-----YASF--NNSRSLHFFLGAWPVIGIWFTALGISTM
AFNLNGFNFNQSVIDSQGRVINTWADIINRANLGMEVMHERNAHNFPLDLAAGDVAPVAI
SAPAING
>RAM48911.1
MTTTLQRRTSGNAWERFCEWVTSTDNRLYVGWFGVLMIPTLLAATTCFIIAFIAAPPVDI
DGIREPVAGSLIYGNNIISGAVVPSSNAIGLHFYPIWEAASLDEWLYNGGPYQLVVFHFL
IGIFCWMGRQWELSYRLGMRPWICVAYSAPVASATAVFLIYPLGQGSFSDGMPLGIAGTF
NFMIVFQAEHNILMHPFHMLGVAGVFGGSLFSAMHGSLVTSSLVRETTETESQNYGYKFG
QEEETYNIVAAHGYFGRLIFQ-----YASF--NNSRSLHFFLGAWPVIGIWFTALGISTM
AFNLNGFNFNQSVIDSQGRVINTWADIINRANLGMEVMHERNAHNFPLDLAAGEAAPVAV
SAPAING
>WP_017312157.1
MTTTLQRRTSGNAWERFCEWVTSTDNRLYVGWFGVLMIPTLLAATTCFIIAFIAAPPVDI
DGIREPVAGSLIYGNNIISGAVVPSSNAIGLHFYPIWEAASLDEWLYNGGPYQLVVFHFL
IGIFCWMGRQWELSYRLGMRPWICVAYSAPVASATAVFLIYPLGQGSFSDGMPLGIAGTF
NFMIVFQAEHNILMHPFHMLGVAGVFGGSLFSAMHGSLVTSSLVRETTETESQNYGYKFG
QEEETYNIVAAHGYFGRLIFQ-----YASF--NNSRSLHFFLGAWPVIGIWFTALGISTM
AFNLNGFNFNQSVIDSQGRVINTWADIINRANLGMEVMHERNAHNFPLDLAAGEAAPVAV
SAPAING
>WP_131120851.1
MTTTLQRRTSGNAWERFCEWVTSTDNRLYVGWFGVLMIPTLLAATTCFIIAFIAAPPVDI
DGIREPVAGSLIYGNNIISGAVVPSSNAIGLHFYPIWEAASLDEWLYNGGPYQLVVFHFL
IGIFCWMGRQWELSYRLGMRPWICVAYSAPVASATAVFLIYPLGQGSFSDGMPLGIAGTF
NFMIVFQAEHNILMHPFHMLGVAGVFGGSLFSAMHGSLVTSSLVRETTETESQNYGYKFG
QEEETYNIVAAHGYFGRLIFQ-----YASF--NNSRSLHFFLGAWPVIGIWFTALGISTM
AFNLNGFNFNQSVIDSQGRVINTWADIINRANLGMEVMHERNAHNFPLDLAAAEAAPVAV
SAPAING
>WP_016878921.1
MTTTLQRRESANVWERFCEFITSTENRLYIGWFGVLMIPTLLAATACFIIAFIAAPPVDI
DGIREPVAGSLLYGNNIISGAVVPSSNAIGLHFYPIWEAASLDEWLYNGGSYQLVIFHFL
IGVFCYLGREWELSYRLGMRPWIAVAYSAPVAAATAVFLIYPLGQGSFSDGMPLGISGTF
NFMLVFQAEHNILMHPFHQLGVAGVFGGSLFSAMHGSLVTSSLVRETTETESQNYGYKFG
QEEETYNIVAAHGYFGRLIFQ-----YASF--NNSRSLHFFLAAWPVIGIWFTALGISTM
AFNLNGFNFNQSVIDSQGHVINTWADIINRANLGMEVMHERNAHNFPLDLASAESAPVAI
SAPAING
>WP_016873445.1
MTTTLQRRESANVWERFCEFITSTENRLYIGWFGVLMIPTLLAATACFIIAFIAAPPVDI
DGIREPVAGSLLYGNNIISGAVVPSSNAIGLHFYPIWEAASLDEWLYNGGPYQLVIFHFL
IGVFCYLGREWELSYRLGMRPWIAVAYSAPVAAATAVFLIYPLGQGSFSDGMPLGISGTF
NFMLVFQAEHNILMHPFHQLGVAGVFGGSLFSAMHGSLVTSSLVRETTETESQNYGYKFG
QEEETYNIVAAHGYFGRLIFQ-----YASF--NNSRSLHFFLAAWPVIGIWFTALGISTM
AFNLNGFNFNQSVIDSQGHVINTWADIINRANLGMEVMHERNAHNFPLDLASAESAPVAI
SAPAING
>MBF2061245.1
MTTTLQRRASGNVWERFCDWVTSTENRLYIGWFGVLMIPTLLAATTCFIIAFIAAPPVDI
DGIREPVAGSLLYGNNIISGAVVPSSNAIGLHFYPVWEAASLDEWLYNGGPYQLVIFHFL
IGVFCYMGREWELSYRLGMRPWIAVAYSAPVAAATAVFLIYPLGQGSFSDGMPLGISGTF
NFMLVFQAEHNILMHPFHQLGVAGVFGGSLFSAMHGSLVTSSLVRETTETESQNYGYKFG
QEEETYNIVAAHGYFGRLIFQ-----YASF--NNSRSLHFFLAAWPVIGIWFTALGISTM
AFNLNGFNFNQSVIDSQGRVINTWADIINRANLGMEVMHERNAHNFPLDLASGDVAPVAL
TAPAING
>WP_073554622.1
MTTTLQRRASGNVWERFCDWVTSTENRLYIGWFGVLMIPTLLAATTCFIIAFIAAPPVDI
DGIREPVAGSLLYGNNIISGAVVPSSNAIGLHFYPVWEAASLDEWLYNGGPYQLVIFHFL
IGVFCYMGREWELSYRLGMRPWIAVAYSAPVAAATAVFLIYPLGQGSFSDGMPLGISGTF
NFMLVFQAEHNILMHPFHQLGVAGVFGGSLFSAMHGSLVTSSLVRETTETESQNYGYKFG
QEEETYNIVAAHGYFGRLIFQ-----YASF--NNSRSLHFFLAAWPVIGIWFTALGISTM
AFNLNGFNFNQSVIDSQGRVINTWADIINRANLGMEVMHERNAHNFPLDLASGDVAPVAL
TAPAING
>WP_026734420.1
MTATLQRARSANVWERFCDWITSTNNRLYIGWFGVLMIPTLLAATTCFIIAFIAAPPVDI
DGIREPVAGSLMYGNNIISGAVVPSSNAIGLHFYPIWEAASLDEWLYNGGPYQLVIFHFL
IGVFCYMGREWELSYRLGMRPWIAVAYSAPVAAATAVFLIYPLGQGSFSDGMPLGISGTF
NFMLVFQAEHNILMHPFHQLGVAGVFGGSLFSAMHGSLVTSSLVRETTETESQNYGYKFG
QEEETYNIVAAHGYFGRLIFQ-----YASF--NNSRSLHFFLAAWPVIGIWFTALGISTM
AFNLNGFNFNQSVIDSTGRVINTWADIINRANLGMEVMHERNAHNFPLDLASAEVAPVAI
SAPAING
>WP_026731460.1
MTATLQRARSANVWERFCDWITSTNNRLYIGWFGVLMIPTLLAATTCFIIAFIAAPPVDI
DGIREPVAGSLMYGNNIISGAVVPSSNAIGLHFYPIWEAASLDEWLYNGGPYQLVIFHFL
IGVFCYMGREWELSYRLGMRPWIAVAYSAPVAAATAVFLIYPLGQGSFSDGMPLGISGTF
NFMLVFQAEHNILMHPFHQLGVAGVFGGSLFSAMHGSLVTSSLVRETTETESQNYGYKFG
QEEETYNIVAAHGYFGRLIFQ-----YASF--NNSRSLHFFLAAWPVIGIWFTALGISTM
AFNLNGFNFNQSVIDSQGRVINTWADIINRANLGMEVMHERNAHNFPLDLASAEVAPVAI
SAPAING
>WP_053455859.1
MTATIQQARRANVWDRFCNWVTSTDNRLYVGWFGVLMIPTLLAATTCFIIAFIAAPPVDI
DGIREPVAGSLMYGNNIISGAVVPSSNAIGLHFYPIWEAASLDEWLYNGGPYQLVIFHFL
IGVFCYMGREWELSYRLGMRPWIAVAYSAPVAAASAVFLIYPLGQGSFSDGMPLGISGTF
NFMLVFQAEHNILMHPFHQLGVAGVFGGSLFSAMHGSLVTSSLVRETTETESQNYGYKFG
QEEETYNIVAAHGYFGRLIFQ-----YASF--NNSRSLHFFLAAWPVVGIWFTALGISTM
AFNLNGFNFNQSVIDSQGRVINTWADIINRANLGMEVMHERNAHNFPLDLASAEAAPVAL
SAPAING
>WP_062247150.1
MTATLQRAQSANVWERFCNWITSTENRLYIGWFGVLMIPTLLAATTCFIIAFIAAPPVDI
DGIREPVAGSLLYGNNIISGAVVPSSNAIGLHFYPVWEAASLDEWLYNGGPYQLVIFHFL
IGVFCYMGREWELSYRLGMRPWIAVAYSAPVAAATAVFLIYPLGQGSFSDGMPLGISGTF
NFMLVFQAEHNILMHPFHQLGVAGVFGGSLFSAMHGSLVTSSLVRETTETESQNYGYKFG
QEEETYNIVAAHGYFGRLIFQ-----YASF--NNSRSLHFFLAAWPVIGIWFTALGISTM
AFNLNGFNFNQSVIDSQGRVINTWADIINRANLGMEVMHERNAHNFPLDLASGDVAPVAL
TAPAINA
>WP_009454952.1
MTATLQRAQSANVWERFCNWITSTENRLYIGWFGVLMIPTLLAATTCFIIAFIAAPPVDI
DGIREPVAGSLLYGNNIISGAVVPSSNAIGLHFYPVWEAASLDEWLYNGGPYQLVIFHFL
IGVFCYMGREWELSYRLGMRPWIAVAYSAPVAAATAVFLIYPLGQGSFSDGMPLGISGTF
NFMLVFQAEHNILMHPFHQLGVAGVFGGSLFSAMHGSLVTSSLVRETTETESQNYGYKFG
QEEETYNIVAAHGYFGRLIFQ-----YASF--NNSRSLHFFLAAWPVIGIWFTALGISTM
AFNLNGFNFNQSVIDSQGRVINTWADIINRANLGMEVMHERNAHNFPLDLASGDVAPVAL
TAPAING
>WP_009454952.1_2
MTATLQRAQSANVWERFCNWITSTENRLYIGWFGVLMIPTLLAATTCFIIAFIAAPPVDI
DGIREPVAGSLLYGNNIISGAVVPSSNAIGLHFYPVWEAASLDEWLYNGGPYQLVIFHFL
IGVFCYMGREWELSYRLGMRPWIAVAYSAPVAAATAVFLIYPLGQGSFSDGMPLGISGTF
NFMLVFQAEHNILMHPFHQLGVAGVFGGSLFSAMHGSLVTSSLVRETTETESQNYGYKFG
QEEETYNIVAAHGYFGRLIFQ-----YASF--NNSRSLHFFLAAWPVIGIWFTALGISTM
AFNLNGFNFNQSVIDSQGRVINTWADIINRANLGMEVMHERNAHNFPLDLASGDVAPVAL
TAPAING
>WP_009454952.1_3
MTATLQRAQSANVWERFCNWITSTENRLYIGWFGVLMIPTLLAATTCFIIAFIAAPPVDI
DGIREPVAGSLLYGNNIISGAVVPSSNAIGLHFYPVWEAASLDEWLYNGGPYQLVIFHFL
IGVFCYMGREWELSYRLGMRPWIAVAYSAPVAAATAVFLIYPLGQGSFSDGMPLGISGTF
NFMLVFQAEHNILMHPFHQLGVAGVFGGSLFSAMHGSLVTSSLVRETTETESQNYGYKFG
QEEETYNIVAAHGYFGRLIFQ-----YASF--NNSRSLHFFLAAWPVIGIWFTALGISTM
AFNLNGFNFNQSVIDSQGRVINTWADIINRANLGMEVMHERNAHNFPLDLASGDVAPVAL
TAPAING
>WP_102203810.1
MTATLQRAQSANVWERFCNWITSTENRLYIGWFGVLMIPTLLAATTCFIIAFIAAPPVDI
DGIREPVAGSLLYGNNIISGAVVPSSNAIGLHFYPVWEAASLDEWLYNGGPYQLVIFHFL
IGVFCYMGREWELSYRLGMRPWIAVAYSAPVAAATAVFLIYPLGQGSFSDGMPLGISGTF
NFMLVFQAEHNILMHPFHQLGVAGVFGGSLFSAMHGSLVTSSLVRETTETESQNYGYKFG
QEEETYNIVAAHGYFGRLIFQ-----YASF--NNSRSLHFFLAAWPVIGIWFTALGISTM
A-----------------------------------------------------------
-------
>WP_102175225.1
MTATLQRAQSANVWERFCNWITSTENRLYIGWFGVLMIPTLLAATTCFIIAFIAAPPVDI
DGIREPVAGSLLYGNNIISGAVVPSSNAIGLHFYPVWEAASLDEWLYNGGPYQLVIFHFL
IGVFCYMGREWELSYRLGMRPWIAVAYSAPVAAATAVFLIYPLGQGSFSDGMPLGISGTF
NFMLVFQAEHNILMHPFHQLGVAGVFGGSLFSAMHGSLVTSSLVRETTETESQNYGYKFG
QEEETYNIVAAHGYFGRLIFQ-----YASF--NNSRSLHFFLAAWPVIGIWFTA------
------------------------------------------------------------
-------
>WP_102146552.1
MTATLQRAQSANVWERFCNWITSTENRLYIGWFGVLMIPTLLAATTCFIIAFIAAPPVDI
DGIREPVAGSLLYGNNIISGAVVPSSNAIGLHFYPVWEAASLDEWLYNGGPYQLVIFHFL
IGVFCYMGREWELSYRLGMRPWIAVAYSAPVAAATAVFLIYPLGQGSFSDGMPLGISGTF
NFMLVFQAEHNILMHPFHQLGVAGVFGGSLFSAMHGSLVTSSLVRETTETESQNYGYKFG
QEEETYNIVAAHGYFGRLIFQ-----YASF--NNSRSLHFFLAAWPVIGIWFTALGISTM
AFNLNGFNF---------------------------------------------------
-------
>WP_102204272.1
MTATLQRAQSANVWERFCNWITSTENRLYIGWFGVLMIPTLLAATTCFIIAFIAAPPVDI
DGIREPVAGSLLYGNNIISGAVVPSSNAIGLHFYPVWEAASLDEWLYNGGPYQLVIFHFL
IGVFCYMGREWELSYRLGMRPWIAVAYSAPVAAATAVFLIYPLGQGSFSDGMPLGISGTF
NFMLVFQAEHNILMHPFHQLGVAGVFGGSLFSAMHGSLVTSSLVRETTETESQNYGYKFG
QEEETYNIVAAHGYFGRLIFQ-----YASF--NNSRSLHFFLAAWPVIGIWFTALGISTM
AFNLNGFNFNQSVIDSQGRVINTW------------------------------------
-------
>WP_102146552.1_2
MTATLQRAQSANVWERFCNWITSTENRLYIGWFGVLMIPTLLAATTCFIIAFIAAPPVDI
DGIREPVAGSLLYGNNIISGAVVPSSNAIGLHFYPVWEAASLDEWLYNGGPYQLVIFHFL
IGVFCYMGREWELSYRLGMRPWIAVAYSAPVAAATAVFLIYPLGQGSFSDGMPLGISGTF
NFMLVFQAEHNILMHPFHQLGVAGVFGGSLFSAMHGSLVTSSLVRETTETESQNYGYKFG
QEEETYNIVAAHGYFGRLIFQ-----YASF--NNSRSLHFFLAAWPVIGIWFTALGISTM
AFNLNGFNF---------------------------------------------------
-------
>WP_102146552.1_3
MTATLQRAQSANVWERFCNWITSTENRLYIGWFGVLMIPTLLAATTCFIIAFIAAPPVDI
DGIREPVAGSLLYGNNIISGAVVPSSNAIGLHFYPVWEAASLDEWLYNGGPYQLVIFHFL
IGVFCYMGREWELSYRLGMRPWIAVAYSAPVAAATAVFLIYPLGQGSFSDGMPLGISGTF
NFMLVFQAEHNILMHPFHQLGVAGVFGGSLFSAMHGSLVTSSLVRETTETESQNYGYKFG
QEEETYNIVAAHGYFGRLIFQ-----YASF--NNSRSLHFFLAAWPVIGIWFTALGISTM
AFNLNGFNF---------------------------------------------------
-------
>WP_009454952.1_4
MTATLQRAQSANVWERFCNWITSTENRLYIGWFGVLMIPTLLAATTCFIIAFIAAPPVDI
DGIREPVAGSLLYGNNIISGAVVPSSNAIGLHFYPVWEAASLDEWLYNGGPYQLVIFHFL
IGVFCYMGREWELSYRLGMRPWIAVAYSAPVAAATAVFLIYPLGQGSFSDGMPLGISGTF
NFMLVFQAEHNILMHPFHQLGVAGVFGGSLFSAMHGSLVTSSLVRETTETESQNYGYKFG
QEEETYNIVAAHGYFGRLIFQ-----YASF--NNSRSLHFFLAAWPVIGIWFTALGISTM
AFNLNGFNFNQSVIDSQGRVINTWADIINRANLGMEVMHERNAHNFPLDLASGDVAPVAL
TAPAING
>WP_026720830.1
MTATLQRRESANVWERFCNWITSTNNRLYIGWFGVLMIPTLLAATTCFIIAFIAAPPVDI
DGIREPVAGSLMYGNNIISGAVVPSSNAIGLHFYPIWEAASLDEWLYNGGPYQLVIFHFL
IGVFCYMGREWELSYRLGMRPWIAVAYSAPVAAATAVFLIYPLGQGSFSDGMPLGISGTF
NFMLVFQAEHNILMHPFHQLGVAGVFGGSLFSAMHGSLVTSSLVRETTETESQNYGYKFG
QEEETYNIVAAHGYFGRLIFQ-----YASF--NNSRSLHFFLAAWPVVGIWFTALGISTM
AFNLNGFNFNQSVIDSQGRVINTWADIINRANLGMEVMHERNAHNFPLDLAAAE------
-APAING
>WP_053458661.1
MTATLQSARSANVWERFCNWITSTNNRLYIGWFGVLMIPTLLAATTCFIIAFIAAPPVDI
DGIREPVAGSLMYGNNIISGAVVPSSNAIGLHFYPIWEAASLDEWLYNGGPYQLVIFHFL
IGVFCYMGREWELSYRLGMRPWIAVAYSAPVAAATAVFLIYPLGQGSFSDGMPLGISGTF
NFMLVFQAEHNILMHPFHQLGVAGVFGGSLFSAMHGSLVTSSLVRETTETESQNYGYKFG
QEEETYNIVAAHGYFGRLIFQ-----YASF--NNSRSLHFFLAAWPVVGIWFTALGISTM
AFNLNGFNFNQSVIDSQGRVINTWADIINRANLGMEVMHERNAHNFPLDLAAAE------
-APAING
>WP_053456443.1
MTATLQSARSANVWERFCNWITSTNNRLYIGWFGVLMIPTLLAATTCFIIAFIAAPPVDI
DGIREPVAGSLMYGNNIISGAVVPSSNAIGLHFYPIWEAASLDEWLYNGGPYQLVIFHFL
IGVFCYMGREWELSYRLGMRPWIAVAYSAPVAAATAVFLIYPLGQGSFSDGMPLGISGTF
NFMLVFQAEHNILMHPFHQLGVAGVFGGSLFSAMHGSLVTSSLVRETTETESQNYGYKFG
QEEETYNIVAAHGYFGRLIFQ-----YASF--NNSRSLHFFLAAWPVVGIWFTALGISTM
AFNLNGFNFNQSVIDSQGRVINTWADIINRANLGMEVMHERNAHNFPLDLAATE------
-APAING
>WP_096678265.1
MTATLQRRESANVWERFCNWVTSTDNRLYVGWFGVLMIPTLLAATTCFIIAFIAAPPVDI
DGIREPVAGSLMYGNNIISGAVVPSSNAIGLHFYPIWEAASLDEWLYNGGPYQLVIFHFL
IGVFCYMGREWELSYRLGMRPWIAVAYSAPVAAASAVFLIYPLGQGSFSDGMPLGISGTF
NFMLVFQAEHNILMHPFHQLGVAGVFGGSLFSAMHGSLVTSSLVRETTETESQNYGYKFG
QEEETYNIVAAHGYFGRLIFQ-----YASF--NNSRSLHFFLAAWPVVGIWFTALGISTM
AFNLNGFNFNQSVIDSQGRVINTWADIINRANLGMEVMHERNAHNFPLDLAAAESATVAI
SAPAING
>WP_096673919.1
MTATLQRRESANVWERFCNWVTSTDNRLYVGWFGVLMIPTLLAATTCFIIAFIAAPPVDI
DGIREPVAGSLMYGNNIISGAVVPSSNAIGLHFYPIWEAASLDEWLYNGGPYQLVIFHFL
IGVFCYMGREWELSYRLGMRPWIAVAYSAPVAAASAVFLIYPLGQGSFSDGMPLGISGTF
NFMLVFQAEHNILMHPFHQLGVAGVFGGSLFSAMHGSLVTSSLVRETTETESQNYGYKFG
QEEETYNIVAAHGYFGRLIFQ-----YASF--NNSRSLHFFLAAWPVVGIWFTALGISTM
AFNLNGFNFNQSVIDSQGRVINTWADIINRANLGMEVMHERNAHNFPLDLAAVE------
-APAING
>WP_096673441.1
MTATLQRRESANVWERFCNWVTSTDNRLYVGWFGVLMIPTLLAATTCFIIAFIAAPPVDI
DGIREPVAGSLMYGNNIISGAVVPSSNAIGLHFYPIWEAASLDEWLYNGGPYQLVIFHFL
IGVFCYMGREWELSYRLGMRPWIAVAYSAPVAAASAVFLIYPLGQGSFSDGMPLGISGTF
NFMLVFQAEHNILMHPFHQLGVAGVFGGSLFSAMHGSLVTSSLVRETTETESQNYGYKFG
QEEETYNIVAAHGYFGRLIFQ-----YASF--NNSRSLHFFLAAWPVVGIWFTALGISTM
AFNLNGFNFNQSVIDSQGRVINTWADIINRANLGMEVMHERNAHNFPLDLAAAESERVAI
SAPAING
>WP_016860104.1_2
MTATLQRRESANVWDRFCNWVTSTDNRLYVGWFGVLMIPTLLAATTCFIIAFIAAPPVDI
DGIREPVAGSLMYGNNIISGAVVPSSNAIGLHFYPIWEAASLDEWLYNGGPYQLVIFHFL
IGVFCYMGREWELSYRLGMRPWIAVAYSAPVAAASAVFLIYPLGQGSFSDGMPLGISGTF
NFMLVFQAEHNILMHPFHQLGVAGVFGGSLFSAMHGSLVTSSLVRETTETESQNYGYKFG
QEEETYNIVAAHGYFGRLIFQ-----YASF--NNSRSLHFFLAAWPVIGIWFTALGISTM
AFNLNGFNFNQSVIDSQGRVINTWADIINRANLGMEVMHERNAHNFPLDLAAAEAAPVAI
SAPAING
>WP_016860104.1
MTATLQRRESANVWDRFCNWVTSTDNRLYVGWFGVLMIPTLLAATTCFIIAFIAAPPVDI
DGIREPVAGSLMYGNNIISGAVVPSSNAIGLHFYPIWEAASLDEWLYNGGPYQLVIFHFL
IGVFCYMGREWELSYRLGMRPWIAVAYSAPVAAASAVFLIYPLGQGSFSDGMPLGISGTF
NFMLVFQAEHNILMHPFHQLGVAGVFGGSLFSAMHGSLVTSSLVRETTETESQNYGYKFG
QEEETYNIVAAHGYFGRLIFQ-----YASF--NNSRSLHFFLAAWPVIGIWFTALGISTM
AFNLNGFNFNQSVIDSQGRVINTWADIINRANLGMEVMHERNAHNFPLDLAAAEAAPVAI
SAPAING
>WP_131120533.1
MTATLQNARSANVWDRFCNWVTSTDNRLYVGWFGVLMIPTLLAATTCFIIAFIAAPPVDI
DGIREPVAGSLMYGNNIISGAVVPSSNAIGLHFYPIWEAASLDEWLYNGGPYQLVIFHFL
IGVFCYMGREWELSYRLGMRPWIAVAYSAPVAAASAVFLIYPLGQGSFSDGMPLGISGTF
NFMLVFQAEHNILMHPFHQLGVAGVFGGSLFSAMHGSLVTSSLVRETTETESQNYGYKFG
QEEETYNIVAAHGYFGRLIFQ-----YASF--NNSRSLHFFLAAWPVIGIWFTALGISTM
AFNLNGFNFNQSVIDSQGRVINTWADIINRANLGMEVMHERNAHNFPLDLAATE------
-APAING
>RAM48246.1
------------------------------------------------------------
------------------SGAVVPSSNAIGLHFYPIWEAASLDEWLYNGGPYQLVIFHFL
IGVFCYMGREWELSYRLGMRPWIAVAYSAPVAAASAVFLIYPLGQGSFSDGMPLGISGTF
NFMLVFQAEHNILMHPFHQLGVAGVFGGSLFSAMHGSLVTSSLVRETTETESQNYGYKFG
QEEETYNIVAAHGYFGRLIFQ-----YASF--NNSRSLHFFLAAWPVIGIWFTALGISTM
AFNLNGFNFNQSVIDSQGRVINTWADIINRANLGMEVMHERNAHNFPLDLAATE------
-APAING
>WP_017311243.1
MTATLQNARSANVWDRFCNWVTSTDNRLYVGWFGVLMIPTLLAATTCFIIAFIAAPPVDI
DGIREPVAGSLMYGNNIISGAVVPSSNAIGLHFYPIWEAASLDEWLYNGGPYQLVIFHFL
IGVFCYMGREWELSYRLGMRPWIAVAYSAPVAAASAVFLIYPLGQGSFSDGMPLGISGTF
NFMLVFQAEHNILMHPFHQLGVAGVFGGSLFSAMHGSLVTSSLVRETTETESQNYGYKFG
QEEETYNIVAAHGYFGRLIFQ-----YASF--NNSRSLHFFLAAWPVIGIWFTALGISTM
AFNLNGFNFNQSVIDSQGRVINTWADIINRANLGMEVMHERNAHNFPLDLAAAE------
-APAING
>WP_017310587.1
MTATLQNARSANVWDRFCNWVTSTDNRLYVGWFGVLMIPTLLAATTCFIIAFIAAPPVDI
DGIREPVAGSLMYGNNIISGAVVPSSNAIGLHFYPIWEAASLDEWLYNGGPYQLVIFHFL
IGVFCYMGREWELSYRLGMRPWIAVAYSAPVAAASAVFLIYPLGQGSFSDGMPLGISGTF
NFMLVFQAEHNILMHPFHQLGVAGVFGGSLFSAMHGSLVTSSLVRETTETESQNYGYKFG
QEEETYNIVAAHGYFGRLIFQ-----YASF--NNSRSLHFFLAAWPVIGIWFTALGISTM
AFNLNGFNFNQSVIDSQGRVINTWADIINRANLGMEVMHERNAHNFPLDLAAAEAAPVAI
SAPAING
>WP_017310587.1_2
MTATLQNARSANVWDRFCNWVTSTDNRLYVGWFGVLMIPTLLAATTCFIIAFIAAPPVDI
DGIREPVAGSLMYGNNIISGAVVPSSNAIGLHFYPIWEAASLDEWLYNGGPYQLVIFHFL
IGVFCYMGREWELSYRLGMRPWIAVAYSAPVAAASAVFLIYPLGQGSFSDGMPLGISGTF
NFMLVFQAEHNILMHPFHQLGVAGVFGGSLFSAMHGSLVTSSLVRETTETESQNYGYKFG
QEEETYNIVAAHGYFGRLIFQ-----YASF--NNSRSLHFFLAAWPVIGIWFTALGISTM
AFNLNGFNFNQSVIDSQGRVINTWADIINRANLGMEVMHERNAHNFPLDLAAAEAAPVAI
SAPAING
>WP_102147783.1
MTATLQRAQSANVWERFCNWITSTENRLYIGWFGVLMIPTLLAATTCFIIAFIAAPPVDI
DGIREPVAGSLLYGNNIISGAVVPSSNAIGLHFYPIWEAASLDEWLYNGGPYQLVIFHFL
IGCFCYMGRQWELSYRLGMRPWICVAYSAPLASATAVFLIYPLGQGSFSDGMPLGISGTF
NFMIVFQAEHNILMHPFHQLGVAGVFGGSLFCAMHGSLVTSSLVRETTETESQNYGYKFG
QEEETYNIVAAHGYFGRLIFQ-----YASF--NNSRSLHFFLAAWPVVGIWFTALGISTM
A-----------------------------------------------------------
-------
>WP_026722283.1
MTTTLQRRTSGNAWERFCEWVTSTENRLYVGWFGVLMIPTLLAATTCFIIAFIAAPPVDI
DGIREPVAGSLIYGNNIISGAVVPSSNAIGLHFYPIWEAASLDEWLYNGGPYQLVIFHFL
IGCFCYMGRQWELSYRLGMRPWICVAYSAPLASATAVFLIYPLGQGSFSDGMPLGISGTF
NFMIVFQAEHNILMHPFHQLGVAGVFGGSLFSAMHGSLVTSSLVRETTETESQNYGYKFG
QEEETYNIVAAHGYFGRLIFQ-----YASF--NNSRSLHFFLAAWPVVGIWFTALGISTM
AFNLNGFNFNQSVIDSQGRVINTWADIINRANLGMEVMHERNAHNFPLDLAAVE------
-APAING
>WP_053458835.1
MTTTLQRRTSGNAWERFCEWVTSTENRLYVGWFGVLMIPTLLAATTCFIIAFIAAPPVDI
DGIREPVAGSLIYGNNIISGAVVPSSNAIGLHFYPIWEAASLDEWLYNGGPYQLVIFHFL
IGCFCYMGRQWELSYRLGMRPWICVAYSAPLASATAVFLIYPLGQGSFSDGMPLGISGTF
NFMIVFQAEHNILMHPFHQLGVAGVFGGSLFSAMHGSLVTSSLVRETTETESQNYGYKFG
QEEETYNIVAAHGYFGRLIFQ-----YASF--NNSRSLHFFLAAWPVVGIWFTALGISTM
AFNLNGFNFNQSVIDSQGRVINTWADIINRANLGMEVMHERNAHNFPLDLAATE------
-APAING
>WP_096674540.1
MTTTLQRRTSGNAWERFCEWVTSTENRLYVGWFGVLMIPTLLAATTCFIIAFIAAPPVDI
DGIREPVAGSLIYGNNIISGAVVPSSNAIGLHFYPIWEAASLDEWLYNGGPYQLVIFHFL
IGCFCYMGRQWELSYRLGMRPWICVAYSAPLASATAVFLIYPLGQGSFSDGMPLGISGTF
NFMIVFQAEHNILMHPFHQLGVAGVFGGSLFSAMHGSLVTSSLVRETTETESQNYGYKFG
QEEETYNIVAAHGYFGRLIFQ-----YASF--NNSRSLHFFLAAWPVVGIWFTALGISTM
AFNLNGFNFNQSVIDSQGRVINTWADIINRANLGMEVMHERNAHNFPLDLAAAESATVAI
SAPAING
>WP_190806319.1
MTTTLQRRASGSVWERFCNWITSTENRLYIGWFGVLMIPTLLAATTCFIIAFIAAPPVDI
DGIREPVAGSLLYGNNIISGAVVPSSNAIGLHFYPIWEAASLDEWLYNGGPYQLVIFHFL
IGCFCYMGRQWELSYRLGMRPWICVAYSAPLASATAVFLIYPLGQGSFSDGMPLGISGTF
NFMIVFQAEHNILMHPFHQLGVAGVFGGSLFSAMHGSLVTSSLVRETTETESQNYGYKFG
QEEETYNIVAAHGYFGRLIFQ-----YASF--NNSRSLHFFLAAWPVVGIWFTALGISTM
AFNLNGFNFNQSVIDSQGRVINTWADIINRANLGMEVMHERNAHNFPLDLAAAEAAPVAL
TAPAING
>WP_102166468.1
MTTTLQRRASGNVWERFCDWVTSTENRLYIGWFGVLMIPTLLAATTCFIIAFIAAPPVDI
DGIREPVAGSLLYGNNIISGAVVPSSNAIGLHFYPVWEAASLDEWLYNGGPYQLVIFHFL
IGCFCYMGRQWELSYRLGMRPWICVAYSAPLASATAVFLIYPLGQGSFSDGMPLGISGTF
NFMIVFQAEHNILMHPFHQLGVAGVFGGSLFCAMHGSLVTSSLVRETTETESQNYGYKFG
QEEETYNIVAAHGYFGRLIFQ-----YASF--NNSRSLHFFLAAWPVIGIWFTALGISTM
AFNLNGFNF---------------------------------------------------
-------
>WP_009455234.1
MTTTLQRRASGNVWERFCDWVTSTENRLYIGWFGVLMIPTLLAATTCFIIAFIAAPPVDI
DGIREPVAGSLLYGNNIISGAVVPSSNAIGLHFYPIWEAASLDEWLYNGGPYQLVIFHFL
IGCFCYMGRQWELSYRLGMRPWICVAYSAPLASATAVFLIYPLGQGSFSDGMPLGISGTF
NFMIVFQAEHNILMHPFHQLGVAGVFGGSLFCAMHGSLVTSSLVRETTETESQNYGYKFG
QEEETYNIVAAHGYFGRLIFQ-----YASF--NNSRSLHFFLAAWPVVGIWFTALGISTM
AFNLNGFNFNQSVIDSQGRVINTWADIINRANLGMEVMHERNAHNFPLDLASGDVAPVAL
TAPAING
>WP_009455234.1_2
MTTTLQRRASGNVWERFCDWVTSTENRLYIGWFGVLMIPTLLAATTCFIIAFIAAPPVDI
DGIREPVAGSLLYGNNIISGAVVPSSNAIGLHFYPIWEAASLDEWLYNGGPYQLVIFHFL
IGCFCYMGRQWELSYRLGMRPWICVAYSAPLASATAVFLIYPLGQGSFSDGMPLGISGTF
NFMIVFQAEHNILMHPFHQLGVAGVFGGSLFCAMHGSLVTSSLVRETTETESQNYGYKFG
QEEETYNIVAAHGYFGRLIFQ-----YASF--NNSRSLHFFLAAWPVVGIWFTALGISTM
AFNLNGFNFNQSVIDSQGRVINTWADIINRANLGMEVMHERNAHNFPLDLASGDVAPVAL
TAPAING
>WP_009455234.1_3
MTTTLQRRASGNVWERFCDWVTSTENRLYIGWFGVLMIPTLLAATTCFIIAFIAAPPVDI
DGIREPVAGSLLYGNNIISGAVVPSSNAIGLHFYPIWEAASLDEWLYNGGPYQLVIFHFL
IGCFCYMGRQWELSYRLGMRPWICVAYSAPLASATAVFLIYPLGQGSFSDGMPLGISGTF
NFMIVFQAEHNILMHPFHQLGVAGVFGGSLFCAMHGSLVTSSLVRETTETESQNYGYKFG
QEEETYNIVAAHGYFGRLIFQ-----YASF--NNSRSLHFFLAAWPVVGIWFTALGISTM
AFNLNGFNFNQSVIDSQGRVINTWADIINRANLGMEVMHERNAHNFPLDLASGDVAPVAL
TAPAING
>WP_102203893.1
MTTTLQRRASGNVWERFCDWVTSTENRLYIGWFGVLMIPTLLAATTCFIIAFIAAPPVDI
DGIREPVAGSLLYGNNIISGAVVPSSNAIGLHFYPIWEAASLDEWLYNGGPYQLVIFHFL
IGCFCYMGRQWELSYRLGMRPWICVAYSAPLASATAVFLIYPLGQGSFSDGMPLGISGTF
NFMIVFQAEHNILMHPFHQLGVAGVFGGSLFCAMHGSLVTSSLVRETTETESQNYGYKFG
QEEETYNIVAAHGYFGRLIFQ-----YASF--NNSRSLHFFLAAWPVIGIWFTALGISTM
AFNLNGFNF---------------------------------------------------
-------
>WP_102205925.1
MTTTLQRRASGNVWERFCDWVTSTENRLYIGWFGVLMIPTLLAATTCFIIAFIAAPPVDI
DGIREPVAGSLLYGNNIISGAVVPSSNAIGLHFYPIWEAASLDEWLYNGGPYQLVIFHFL
IGCFCYMGRQWELSYRLGMRPWICVAYSAPLASATAVFLIYPLGQGSFSDGMPLGISGTF
NFMIVFQAEHNILMHPFHQLGVAGVFGGSLFCAMHGSLVTSSLVRETTETESQNYGYKFG
QEEETYNIVAAHGYFGRLIFQ-----YASF--NNSRSLHFFLAAWPVIGIWFTALGISTM
AFNLNGFNFNQSVIDSQGRVINT-------------------------------------
-------
>WP_102170731.1
MTTTLQRRASGNVWERFCDWVTSTENRLYIGWFGVLMIPTLLAATTCFIIAFIAAPPVDI
DGIREPVAGSLLYGNNIISGAVVPSSNAIGLHFYPIWEAASLDEWLYNGGPYQLVIFHFL
IGCFCYMGRQWELSYRLGMRPWICVAYSAPLASATAVFLIYPLGQGSFSDGMPLGISGTF
NFMIVFQAEHNILMHPFHQLGVAGVFGGSLFCAMHGSLVTSSLVRETTETESQNYGYKFG
QEEETYNIVAAHGYFGRLIFQ-----YASF--NNSRSLHFFLAAWPVIGIWFTALGISTM
AFNLNGFNFNQSVIDSQGRVINTWADIINRAN----------------------------
-------
>WP_102148121.1
MTTTLQRRASGNVWERFCDWVTSTENRLYIGWFGVLMIPTLLAATTCFIIAFIAAPPVDI
DGIREPVAGSLLYGNNIISGAVVPSSNAIGLHFYPIWEAASLDEWLYNGGPYQLVIFHFL
IGCFCYMGRQWELSYRLGMRPWICVAYSAPLASATAVFLIYPLGQGSFSDGMPLGISGTF
NFMIVFQAEHNILMHPFHQLGVAGVFGGSLFCAMHGSLVTSSLVRETTETESQNYGYKFG
QEEETYNIVAAHGYFGRLIFQ-----YASF--NNSRSLHFFLAAWPVIGIWFTALGISTM
AFNLNGFNFNQSVIDSQGRVINTWADIINRANLGMEVMHERNAHNF--------------
-------
>WP_026731594.1
MTTTLQRRASGNVWERFCDWVTSTENRLYVGWFGVLMIPTLLAATTCFIIAFIAAPPVDI
DGIREPVAGSLLYGNNIISGAVVPSSNAIGLHFYPIWEAASLDEWLYNGGPYQLVIFHFL
IGCFCYMGRQWELSYRLGMRPWICVAYSAPLASATAVFLIYPLGQGSFSDGMPLGISGTF
NFMIVFQAEHNILMHPFHQLGVAGVFGGSLFSAMHGSLVTSSLVRETTETESQNYGYKFG
QEEETYNIVAAHGYFGRLIFQ-----YASF--NNSRSLHFFLAAWPVVGIWFTALGISTM
AFNLNGFNFNQSVIDSTGRVINTWADIINRANLGMEVMHERNAHNFPLDLASTEAAPVAI
SAPAING
>NWF62306.1
MTTTLQRRASGNVWERFCDWVTSTENRLYVGWFGVLMIPTLLAATTCFIIAFIAAPPVDI
DGIREPVAGSLLYGNNIISGAVVPSSNAIGLHFYPIWEAASLDEWLYNGGPYQLVIFHFL
IGCFCYMGRQWELSYRLGMRPWICVAYSAPLASATAVFLIYPLGQGSFSDGMPLGISGTF
NFMIVFQAEHNILMHPFHQLGVAGVFGGSLFSAMHGSLVTSSLVRETTETESQNYGYKFG
QEEETYNIVAAHGYFGRLIFQ-----YASF--NNSRSLHFFLAAWPVVGIWFTALGISTM
AFNLNGFNFNQSVIDSQGRVINTWADIINRANLGMEVMHERNAHNFPLDLASAEV-----
-------
>WP_011141705.1
MATILRRRSLGNPWEQFANWITSTDNRFYIGWFGVLMVPTLLSATICFVVAFIAAPPVDM
DGIREPISGSLLYGNNIITGAVIPSSNAIGLHFYPIWEAASMDEWLYNGGPYQLVVFHFL
IGIFAYLGREWEFSYRLGLRPWICVAYSAPVAAATAVFLIYPMGQGSFSDGMSLGISGTF
NFMFIFQAEHNILNHPLHMFGVAGVFGGSLFAAMHGSLVTSSLIKATSYEESQNYGYKFG
QEEETYNIVAAHGYFGRLIFQ-----YASF--TNSRSLHFFLAAWPVIGIWLTSLGICVM
GFNLNGFNFNASITDNQGRTIYTWADIVNRANLGIEVMHERNAHNFPLDLAGTESAPVAF
AAALGDG
>WP_011140781.1
MTATLERRSSQGLWDRFADWVTSTNNRFYVGWFGVLMIPTLLSATICFVVAFVAAPPVDM
DGIREPISGSLLYGNNIITGAVIPSSNAIGLHFYPIWEAASMDEWLYNGGPYQLVVFHFL
IGVFCYLGREWELSYRLGLRPWICIAYSAPVAAAAAVFLIYPIGQGSFSDGMPLGISGTF
NFMFVFQAEHNILNHPFHMLGVAGVFGGSLFSAMHGSLVTSSLIRETSMEESQNYGYKFG
QEEETYNIIAAHGYFGRLIFQ-----YASF--NNSRSLHFFLAAWPVIGIWFTALGISVM
AFNLNGFNFNSSIVDSQGRAIYTWADIVNRANLGMEVMHERNAHNFPLDLAGTESAPVAV
GNADLNG
>WP_011142650.1
MTATLERRQAQGLWDRFADWVTSTHNRFYVGWFGVLMIPTLLSATICFVIAFVAAPPVDM
DGIREPISGSLLYGNNIITGAVIPSSNAIGLHFYPIWEAASMDEWLYNGGPYQLVVFHFL
IGVFCYLGREWELSYRLGLRPWICIAYSAPVAAATAVFLVYPIGQGSFSDGMPLGISGTF
NFMFVFQAEHNILNHPFHMLGVAGVFGGALISAMHGSLVTSSLVSETSYEESQNYGYKFG
QAEETYNISAAHGYISRLVFQ-----YFAFWGANSRSLHFIMAAFPVIGIWFTSLGISVM
AFNLNGFNFNSSIVDSQGRAIYTWADIVNRANLGMEVMHERNAHNFPLDLAGTESAPVAV
STAKVGG
