# Supplementary material for: Compensatory Transcriptional Response of Fischerella thermalis to Thermal Damage of the Photosynthetic Electron Transfer Chain
Source: Molecules. 2022 Dec 3;27(23):8515. doi: 10.3390/molecules27238515 (PMC9740203; doi:10.3390/molecules27238515)
Supplement: Supplementary file 1 [file molecules-27-08515-s001.zip › alignments/list_list.txt]

D1fr
D1int
G1
G2
G3
G4
psbd
