# Supplementary material for: Compensatory Transcriptional Response of Fischerella thermalis to Thermal Damage of the Photosynthetic Electron Transfer Chain
Source: Molecules. 2022 Dec 3;27(23):8515. doi: 10.3390/molecules27238515 (PMC9740203; doi:10.3390/molecules27238515)
Supplement: Supplementary file 1 [file molecules-27-08515-s001.zip › alignments/psbd_list.txt]

WP_009453696.1
WP_009453696.1
WP_009453696.1
WP_009453696.1
WP_009453696.1
WP_009453696.1
WP_009453696.1
WP_009453696.1
WP_009453696.1
WP_009453696.1
WP_009453696.1
WP_009453696.1
WP_009453696.1
WP_009453696.1
WP_009453696.1
WP_009453696.1
WP_009453696.1
WP_009453696.1
WP_009453696.1
WP_009453696.1
WP_009453696.1
WP_009453696.1
WP_009453696.1
WP_009453696.1
WP_009458955.1
WP_009458955.1
WP_009458955.1
WP_009458955.1
WP_009458955.1
WP_009458955.1
WP_009458955.1
WP_009458955.1
WP_009458955.1
WP_009458955.1
WP_009458955.1
WP_009458955.1
WP_009458955.1
WP_009458955.1
WP_009458955.1
WP_009458955.1
WP_009458955.1
WP_009458955.1
WP_102148744.1
WP_102148744.1
WP_102148744.1
WP_102148744.1
WP_102148744.1
WP_102148744.1
WP_102148744.1
WP_102148744.1
WP_102148744.1
WP_016868699.1
WP_016868699.1
WP_016868699.1
WP_026720923.1
WP_026720923.1
WP_026720923.1
WP_016870641.1
WP_016870641.1
WP_017310897.1
WP_017310897.1
WP_102173406.1
WP_102173406.1
MBF1988137.1
MBF2061442.1
MBF2070715.1
NWF60076.1
PMB05494.1
PMB45327.1
PMB52533.1
RAM50085.1
RAM53484.1
WP_010998428.1
WP_011142319.1
WP_016862866.1
WP_016873425.1
WP_016878152.1
WP_026732136.1
WP_026734729.1
WP_062246794.1
WP_073556985.1
WP_096680241.1
WP_102166754.1
WP_114706761.1
WP_131120286.1
