# Supplementary material for: Compensatory Transcriptional Response of Fischerella thermalis to Thermal Damage of the Photosynthetic Electron Transfer Chain
Source: Molecules. 2022 Dec 3;27(23):8515. doi: 10.3390/molecules27238515 (PMC9740203; doi:10.3390/molecules27238515)
Supplement: Supplementary file 1 [file molecules-27-08515-s001.zip › alignments/psbd_sequences_c.faa]

>PMB45327.1
MTIAIGRSTTRGWFDVLDDWLKRDRFVFVGWSGLLLFPCAFLALGGWLTGTTFVTSWYTHGLASSYLEGCNFLTVAVSTP
ADAMGHSLLLLWGPEAQGDFTRWCQLGGLWTFVALHGAFGLIGFMLRQFEIARLVGIRPYNAIAFSAPIAVFVSVFLMYP
LGQSSWFFAPSFGVAAIFRFLLFLQGFHNWTLNPFHMMGVAGVLGGALLCAIHGATVENTLFEDGEGANTFRAFNPTQAE
ETYSMVTANRFWSQIFGIAFSNKRWLHFFMLFVPVTGLWMSAIGIVGLALNLRAYDFVSQELRAAEDPEFETFYTKNILL
NEGIRAWMAPQDQPHEKFVFPE
>PMB52533.1
MTIAIRPSRTRGFEWFYVLDDWLKRDRFVFIGWSGLLLFPCAYLAIGGWFTGTTFVTSWYTHGIVSSYLEGCNFLTAAVS
TPADSMGHSLLFLWGPEAQGDFTRWCQIGGLWNFVALHGVFGLIGFMLRQFEIARAVGVRPYNAIAFSAPISVFVSVFLI
YPLGQSSWFFAPSFGVAAIFRFLLFFQAFHNYTLNPFHMMGVAGVLGGALLCAIHGATVENTLFRDTKSFNTFGGFSPTQ
AEETYSFVTANRYWSQIFGIAFSNKRWLHFFMLFVPVTGLWMSSIGMVGLAFNLRAYDFVSQEIRAAEDPEFETFYTKNI
LLNEGARAWMAAQDQPHEKFQFPEEVMPRGNAE
>PMB05494.1
MTIAIRPSRTRGFEWFYVLDDWLKRDRFVFIGWSGLLLFPCAYLAIGGWFTGTTFVTSWYTHGIVSSYLEGCNFLTAAVS
TPADSMGHSLLFLWGPEAQGDFTRWCQIGGLWNFVALHGVFGLIGFMLRQFEIARAVGVRPYNAIAFSAPISVFVSVFLI
YPLGQSSWFFAPSFGVAAIFRFLLFFQAFHNYTLNPFHMMGVAGVLGGALLCAIHGATVENTLFRDTKSFNTFGGFSPTQ
AEETYSFVTANRYWSQIFGIAFSNKRWLHFFMLFVPVTGLWMSSIGMVGLAFNLRAYDFVSQEIRAAEDPEFETFYTKNI
LLNEGARAWMAAQDQPHEKFQFPEEVMPRGNAE
>RAM50085.1
MTIAIGRSTTRGWFDVLDDWLKRDRFVFVGWSGLLLFPCAFLALGGWLTGTTFVTSWYTHGLASSYLEGCNFLTVAVSTP
ADAMGHSLLLLWGPEAQGDFTRWCQLGGLWPFVALHGAFGLIGFMLRQFEIARLVGIRPYNAIAFSAPIAVFVSVFLMYP
LGQSSWFFAPSFGVAAIFRFLLFLQGFHNWTLNPFHMMGVAGVLGGALLCAIHGATVENTLFEDGEGSNTFRAFNPTQAE
ETYSMVTANRFWSQIFGIAFSNKRWLHFFMLFVPVTGLWMSAIGIVGLALNLRAYDFVSQELRAAEDPEFETFYTKNILL
NEGIRAWMAPQDQPHEKFVFPEEVLPRGNAL
>RAM53484.1
MTIAIGRSTTRGWFDVLDDWLKRDRFVFVGWSGLLLFPCAFLALGGWLTGTTFVTSWYTHGLASSYLEGCNFLTVAVSTP
ADAMGHSLLLLWGPEAQGDFTRWCQLGGLWPFVALHGAFGLIGFMLRQFEIARLVGIRPYNAIAFSAPIAVFVSVFLMYP
LGQSSWFFAPSFGVAAIFRFLLFLQGFHNWTLNPFHMMGVAGVLGGALLCAIHGATVENTLFEDGEGSNTFRAFNPTQAE
ETYSMVTANRFWSQIFGIAFSNKRWLHFFMLFVPVTGLWMSAIGIVGLALNLRAYDFVSQELRAAEDPEFETFYTKNILL
NEGIRAWMAPQDQPHEKFVFPEEVLPRGNAL
>NWF60076.1
MTIAIRPSRTRGFEWFYVLDDWLKRDRFVFIGWSGLLLFPCAYLAIGGWFTGTTFVTSWYTHGIVSSYLEGCNFLTAAVS
TPADSMGHSLLFLWGPEAQGDFTRWCQIGGLWTFVALHGVFGLIGFMLRQFEIARAVGVRPYNAIAFSAPISVFVSVFLI
YPLGQSSWFFAPSFGVAAIFRFLLFFQAFHNYTLNPFHMMGVAGVLGGALLCAIHGATVENTLFRDTRGFNTFGGFSPTQ
AEETYSFVTANRYWSQIFGIAFSNKRWLHFFMLFVPVTGLWMSSIGMVGLAFNLRAYDFVSQEIRAAEDPEFETFYTKNI
LLNEGARAWMATQDQPHEKFEFPEEVMPR
>MBF2061442.1
MTIAIRPSRTRGFEWFYVLDDWLKRDRFVFIGWSGLLLFPCAYLAIGGWFTGTTFVTSWYTHGIVSSYLEGCNFLTAAVS
TPADSMGHSLLFLWGPEAQGDFTRWCQIGGLWNFVALHGVFGLIGFMLRQFEIARAVGVRPYNAIAFSAPISVFVSVFLI
YPLGQSSWFFAPSFGVAAIFRFLLFFQAFHNYTLNPFHMMGVAGVLGGALLCAIHGATVENTLFRDTKSFNTFGGFSPTQ
AEETYSFVTANRYWSQIFGIAFSNKRWLHFFMLFVPVTGLWMSSIGMVGLAFNLRAYDFVSQEIRAAEDPEFETFYTKNI
LLNEGARAWMAAQDQPHEKFQFPEEVMPRGNAE
>MBF1988137.1
MTIAIRPSRTRGFEWFYVLDDWLKRDRFVFIGWSGLLLFPCAYLAIGGWFTGTTFVTSWYTHGIVSSYLEGCNFLTAAVS
TPADSMGHSLLFLWGPEAQGDFTRWCQIGGLWNFVALHGVFGLIGFMLRQFEIARAVGVRPYNAIAFSAPISVFVSVFLI
YPLGQSSWFFAPSFGVAAIFRFLLFFQAFHNYTLNPFHMMGVAGVLGGALLCAIHGATVENTLFRDTKSFNTFGGFSPTQ
AEETYSFVTANRYWSQIFGIAFSNKRWLHFFMLFVPVTGLWMSSIGMVGLAFNLRAYDFVSQEIRAAEDPEFETFYTKNI
LLNEGARAWMAAQDQPHEKFQFPEEVMPRGNAE
>MBF2070715.1
MTIAIRPSRTRGFEWFYVLDDWLKRDRFVFIGWSGLLLFPCAYLAIGGWFTGTTFVTSWYTHGIVSSYLEGCNFLTAAVS
TPADSMGHSLLFLWGPEAQGDFTRWCQIGGLWNFVALHGVFGLIGFMLRQFEIARAVGVRPYNAIAFSAPISVFVSVFLI
YPLGQSSWFFAPSFGVAAIFRFLLFFQAFHNYTLNPFHMMGVAGVLGGALLCAIHGATVENTLFRDTKSFNTFGGFSPTQ
AEETYSFVTANRYWSQIFGIAFSNKRWLHFFMLFVPVTGLWMSSIGMVGLAFNLRAYDFVSQEIRAAEDPEFETFYTKNI
LLNEGARAWMAAQDQPHEKFQFPEEVMPRGNAE
>WP_010998428.1
MTIAVGRAPSRGWFDVLDDWLKRDRFVFVGWSGILLFPCAFLALGGWLTGTTFVTSWYTHGLASSYLEGANFLTVAVSSP
ADSMGHSLLLLWGPEAQGDLTRWFQLGGLWPFVALHGAFGLIGFMLRQFEIARLVGIRPYNALAFSAPIAVFVSVFLMYP
LGQSSWFFAPSFGVAAIFRFLLFLQGFHNWTLNPFHMMGVAGVLGGALLCAIHGATVENTLFEDGEGANTFRAFNPTQSE
ETYSMVTANRFWSQIFGIAFSNKRWLHFFMLFVPVTGLWMSAVGIVGLALNLRAYDFVSQELRAAEDPEFETFYTKNILL
NEGIRAWMAPQDQPHEKFVFPEEVLPRGNAL
>WP_011142319.1
MTIAVGRSEQSQGWFDALDDWLKKDRFVFIGWSGLLFFPTAYLAVGAWLTGTTFVTSWFTHGLASSYLEGGNFLTVAVSS
PADAMGHSLLLLWGPEAQGDFTRWCQIGGLWAFISFHGALALMGFMLRQFEIARLIGIRPYNAIAFSAPIAVFVSVFLMY
PLGQHSWFFGPSYGVNGIFRFLLFFQGFHNWTLNPFHMMGVAGVLGGALLCAIHGATVENTLFEDGEAPNTFKAFDPAQE
EETYSMILANRFWSQIFGIAFSNKRWLHFFMLFVPVTGLWMASIGIIGVALNLRAYEFVSQEIRAAQDPEFETLYTANIL
INEGIRAWMGPYDQNYDETLKFPEEVLPRGNAL
>WP_009453696.1
MTIAIRPSRTRGFEWFYVLDDWLKRDRFVFIGWSGLLLFPCAYLAIGGWFTGTTFVTSWYTHGIVSSYLEGCNFLTAAVS
TPADSMGHSLLFLWGPEAQGDFTRWCQIGGLWNFVALHGVFGLIGFMLRQFEIARAVGVRPYNAIAFSAPISVFVSVFLI
YPLGQSSWFFAPSFGVAAIFRFLLFFQAFHNYTLNPFHMMGVAGVLGGALLCAIHGATVENTLFRDTKSFNTFGGFSPTQ
AEETYSFVTANRYWSQIFGIAFSNKRWLHFFMLFVPVTGLWMSSIGMVGLAFNLRAYDFVSQEIRAAEDPEFETFYTKNI
LLNEGARAWMAAQDQPHEKFQFPEEVMPRGNAE
>WP_009458955.1
MTIAIGRSTTRGWFDVLDDWLKRDRFVFVGWSGLLLFPCAYLALGGWLTGTTFVTSWYTHGLASSYLEGCNFLTVAVSTP
ADAMGHSLLLLWGPEAQGDFTRWCQLGGLWTFVALHGAFGLIGFMLRQFEIARLVGIRPYNAIAFSAPIAVFVSVFLMYP
LGQSSWFFAPSFGVAAIFRFLLFLQGFHNWTLNPFHMMGVAGVLGGALLCAIHGATVENTLFEDGEGANTFRAFNPTQAE
ETYSMVTANRFWSQIFGIAFSNKRWLHFFMLFVPVTGLWMSAIGIVGLALNLRAYDFVSQELRAAEDPEFETFYTKNILL
NEGIRAWMAPQDQPHEKFVFPEEVLPRGNAL
>WP_017310897.1
MTIAIGRSTTRGWFDVLDDWLKRDRFVFVGWSGLLLFPCAFLALGGWLTGTTFVTSWYTHGLASSYLEGCNFLTVAVSTP
ADAMGHSLLLLWGPEAQGDFTRWCQLGGLWPFVALHGAFGLIGFMLRQFEIARLVGIRPYNAIAFSAPIAVFVSVFLMYP
LGQSSWFFAPSFGVAAIFRFLLFLQGFHNWTLNPFHMMGVAGVLGGALLCAIHGATVENTLFEDGEGSNTFRAFNPTQAE
ETYSMVTANRFWSQIFGIAFSNKRWLHFFMLFVPVTGLWMSAIGIVGLALNLRAYDFVSQELRAAEDPEFETFYTKNILL
NEGIRAWMAPQDQPHEKFVFPEEVLPRGNAL
>WP_016868699.1
MTIAIRPSRTRGFEWFYVLDDWLKRDRFVFIGWSGLLLFPCAYLAIGGWFTGTTFVTSWYTHGIVSSYLEGCNFLTAAVS
TPADSMGHSLLFLWGPEAQWDFTRWCQIGGLWAFVALHGVFGLIGFMLRQFEIARLVGVRPYNAIAFSAPISVFVSVFLI
YPLGQSSWFFAPSFGVAAIFRFLLFFQAFHNYTLNPFHMMGVAGVLGGALLCAIHGATVENTLFRDTRSFNTFGGFSPTQ
AEETYSFVTANRYWSQIFGIAFSNKRWLHFFMLFVPVTGLWMSSIGMVGLAFNLRAYDFVSQEIRAAEDPEFETFYTKNI
LLNEGARAWMAAQDQPHEKFQFPEEVLPRGNAE
>WP_016870641.1
GRSTTRGWFDVLDDWLKRDRFVFVGWSGLLLFPCAFLALGGWLTGTTFVTSWYTHGLASSYLEGCNFLTVAVSTPADAMG
HSLLLLWGPEAQGDFTRWCQLGGLWTFVALHGAFGLIGFMLRQFEIARLVGIRPYNAIAFSAPIAVFVSVFLMYPLGQSS
WFFAPSFGVAAIFRFLLFLQGFHNWTLNPFHMMGVAGVLGGALLCAIHGATVENTLFEDGEGANTFRAFNPTQAEETYSM
VTANRFWSQIFGIAFSNKRWLHFFMLFVPVTGLWMSAIGIVGLALNLRAYDFVSQELRAAEDPEFETFYTKNILLNEGIR
AWMAPQDQPHEKFVFPEEVLPRGNAL
>WP_009453696.1
MTIAIRPSRTRGFEWFYVLDDWLKRDRFVFIGWSGLLLFPCAYLAIGGWFTGTTFVTSWYTHGIVSSYLEGCNFLTAAVS
TPADSMGHSLLFLWGPEAQGDFTRWCQIGGLWNFVALHGVFGLIGFMLRQFEIARAVGVRPYNAIAFSAPISVFVSVFLI
YPLGQSSWFFAPSFGVAAIFRFLLFFQAFHNYTLNPFHMMGVAGVLGGALLCAIHGATVENTLFRDTKSFNTFGGFSPTQ
AEETYSFVTANRYWSQIFGIAFSNKRWLHFFMLFVPVTGLWMSSIGMVGLAFNLRAYDFVSQEIRAAEDPEFETFYTKNI
LLNEGARAWMAAQDQPHEKFQFPEEVMPRGNAE
>WP_016862866.1
FLALGGWLTGTTFVTSWYTHGLASSYLEGCNFLTVAVSTPADAMGHSLLLLWGPEAQGDFTRWCQLGGLWPFVALHGAFG
LIGFMLRQFEIARLVGIRPYNAIAFSAPIAVFVSVFLMYPLGQSSWFFAPSFGVAAIFRFLLFLQGFHNWTLNPFHMMGV
AGVLGGALLCAIHGATVENTLFEDGEGANTFRAFNPTQAEETYSMVTANRFWSQIFGIAFSNKRWLHFFMLFVPVTGLWM
SAIGIVGLALNLRAYDFVSQELRAAEDPEFETFYTKNILLNEGIRAWMAPQDQPHEKFVFPEE
>WP_016873425.1
MTIAIRPSRTRGFEWFYALDDWLKRDRFVFIGWSGLLLFPCAYMAIGGWFTGTTFVTSWYTHGVVSSYLEGCNFLTAAVS
TPADSMGHSLLFLWGPEAQWDFVRWCQIGGLWTFVALHGAFGLIGFMLRQFEIARSVRIRPYNAIAFSAPISVFVSVFLI
YPLGQSSWFFAPSFGVAAIFRFLLFFQAFHNYTLNPFHMMGVAGVLGGALLCAIHGATVENTLFRDTRGFNTFRGFSPTQ
AEETYSFVTANRYWSQIFGIAFSNKRWLHFFMLFVPVTGLWMSSIGMVGLAFNLRAYDFVSQEIRAAEDPEFETFYTKNI
LLNEGARAWMAAQDQPHEKFEFPEEVMPRGNAL
>WP_016878152.1
MTIAVGRAPTRGWFDVLDDWLKRDRFVFVGWSGILLFPCAFLALGGWLTGTTFVTSWYTHGLASSYLEGCNFLTVAVSTP
ADAMGHSLLLLWGPEAQGNFTRWCQLGGLWPFIALHGAFGLIGFMLRQFEIARLVGIRPYNAIAFSAPIAVFVSVFLMYP
LGQSSWFFAPSFGVAAIFRFLLFLQGFHNWTLNPFHMMGVAGVLGGALLCAIHGATVENTLFEDGEAANTFRAFNPTQAE
ETYSMVTANRFWSQIFGIAFSNKRWLHFFMLFVPVTGLWMSAVGIVGLALNLRAYDFVSQELRAAEDPEFETFYTKNILL
NEGIRAWMAPQDQPHEKFVFPE
>WP_026720923.1
MTIAIGRSTTRGWFDVLDDWLKRDRFVFVGWSGLLLFPCAFLALGGWLTGTTFVTSWYTHGLASSYLEGCNFLTVAVSTP
ADAMGHSLLLLWGPEAQGDFTRWCQLGGLWPFVALHGAFGLIGFMLRQFEIARLVGIRPYNAIAFSAPIAVFVSVFLMYP
LGQSSWFFAPSFGVAAIFRFLLFLQGFHNWTLNPFHMMGVAGVLGGALLCAIHGATVENTLFEDGEGANTFRAFNPTQAE
ETYSMVTANRFWSQIFGIAFSNKRWLHFFMLFVPVTGLWMSAIGIVGLALNLRAYDFVSQELRAAEDPEFETFYTKNILL
NEGIRAWMAPQDQPHEKFVFPEEVLPRGNAL
>WP_026732136.1
MTIALGRTPSSRGWFDVLDDWLKRDRFVFVGWSGLLLFPCAFLALGGWLTGTTFVTSWYTHGLASSYLEGCNFLTVAVST
PADAMGHSLLLLWGPEAQGDFTRWCQLGGLWPFVALHGAFGLIGFMLRQFEIARLVGIRPYNAIAFSAPIAVFVSVFLMY
PLGQSSWFFAPSFGVAAIFRFLLFLQGFHNWTLNPFHMMGVAGVLGGALLCAIHGATVENTLFEDGEAANTFRAFNPTQA
EETYSMVTANRFWSQIFGIAFSNKRWLHFFMLFVPVTGLWMSAIGIVGLALNLRAYDFVSQELRAAEDPEFETFYTKNIL
LNEGIRAWMAPQDQPHEKFVFPEEVLPRGNAL
>WP_026734729.1
MTIAIRPSRTRGFEWFYVLDDWLKRDRFVFIGWSGLLLFPCAYLAIGGWFTGTTFVTSWYTHGIVSSYLEGCNFLTAAVS
TPADSMGHSLLFLWGPEAQWDFTRWCQIGGLWTFVALHGVFGLIGFMLRQFEIARAVGVRPYNAIAFSAPISVFVSVFLI
YPLGQSSWFFAPSFGVAAIFRFLLFFQAFHNYTLNPFHMMGVAGVLGGALLCAIHGATVENTLFRDSRGFNTFGGFSPTQ
AEETYSFVTANRYWSQIFGIAFSNKRWLHFFMLFVPVTGLWMSSIGMVGLAFNLRAYDFVSQEIRAAEDPEFETFYTKNI
LLNEGARAWMATQDQPHEKFQFPEEVLPRGNAE
>WP_026720923.1
MTIAIGRSTTRGWFDVLDDWLKRDRFVFVGWSGLLLFPCAFLALGGWLTGTTFVTSWYTHGLASSYLEGCNFLTVAVSTP
ADAMGHSLLLLWGPEAQGDFTRWCQLGGLWPFVALHGAFGLIGFMLRQFEIARLVGIRPYNAIAFSAPIAVFVSVFLMYP
LGQSSWFFAPSFGVAAIFRFLLFLQGFHNWTLNPFHMMGVAGVLGGALLCAIHGATVENTLFEDGEGANTFRAFNPTQAE
ETYSMVTANRFWSQIFGIAFSNKRWLHFFMLFVPVTGLWMSAIGIVGLALNLRAYDFVSQELRAAEDPEFETFYTKNILL
NEGIRAWMAPQDQPHEKFVFPEEVLPRGNAL
>WP_009458955.1
MTIAIGRSTTRGWFDVLDDWLKRDRFVFVGWSGLLLFPCAYLALGGWLTGTTFVTSWYTHGLASSYLEGCNFLTVAVSTP
ADAMGHSLLLLWGPEAQGDFTRWCQLGGLWTFVALHGAFGLIGFMLRQFEIARLVGIRPYNAIAFSAPIAVFVSVFLMYP
LGQSSWFFAPSFGVAAIFRFLLFLQGFHNWTLNPFHMMGVAGVLGGALLCAIHGATVENTLFEDGEGANTFRAFNPTQAE
ETYSMVTANRFWSQIFGIAFSNKRWLHFFMLFVPVTGLWMSAIGIVGLALNLRAYDFVSQELRAAEDPEFETFYTKNILL
NEGIRAWMAPQDQPHEKFVFPEEVLPRGNAL
>WP_062246794.1
MTIAIRPSRTRGFEWFYVLDDWLKRDRFVFIGWSGLLLFPCAYLAIGGWFTGTTFVTSWYTHGIVSSYLEGCNFLTAAVS
TPADSMGHSLLFLWGPEAQWDFTRWCQIGGLWNFVALHGVFGLIGFMLRQFEIARAVGVRPYNAIAFSAPISVFVSVFLI
YPLGQSSWFFAPSFGVAAIFRFLLFFQAFHNYTLNPFHMMGVAGVLGGALLCAIHGATVENTLFRDTKSFNTFGGFSPTQ
AEETYSFVTANRYWSQIFGIAFSNKRWLHFFMLFVPVTGLWMSSIGMVGLAFNLRAYDFVSQEIRAAEDPEFETFYTKNI
LLNEGARAWMAAQDQPHEKFQFPEEVLPRGNAE
>WP_073556985.1
MTIAIRPSRTRGFEWFYVLDDWLKRDRFVFIGWSGLLLFPCAYLAIGGWFTGTTFVTSWYTHGIVSSYLEGCNFLTAAVS
TPADSMGHSLLFLWGPEAQGDFTRWCQIGGLWNFVALHGVFGLIGFMLRQFEIARAVGVRPYNAIAFSAPISVFVSVFLI
YPLGQSSWFFAPSFGVAAIFRFLLFFQAFHNYTLNPFHMMGVAGVLGGALLCAIHGATVENTLFRDTKSFNTFGGFSPTQ
AEETYSFVTANRYWSQIFGIAFSNKRWLHFFMLFVPVTGLWMSSIGMVGLAFNLRAYDFVSQEIRAAEDPEFETFYTKNI
LLNEGARAWMAAQDQPHEKFQFPEEVLPRGNAE
>WP_026720923.1
MTIAIGRSTTRGWFDVLDDWLKRDRFVFVGWSGLLLFPCAFLALGGWLTGTTFVTSWYTHGLASSYLEGCNFLTVAVSTP
ADAMGHSLLLLWGPEAQGDFTRWCQLGGLWPFVALHGAFGLIGFMLRQFEIARLVGIRPYNAIAFSAPIAVFVSVFLMYP
LGQSSWFFAPSFGVAAIFRFLLFLQGFHNWTLNPFHMMGVAGVLGGALLCAIHGATVENTLFEDGEGANTFRAFNPTQAE
ETYSMVTANRFWSQIFGIAFSNKRWLHFFMLFVPVTGLWMSAIGIVGLALNLRAYDFVSQELRAAEDPEFETFYTKNILL
NEGIRAWMAPQDQPHEKFVFPEEVLPRGNAL
>WP_096680241.1
MAIAIRPSRTRGFGWFYALDDWLKRDRFVFIGWSGLLLFPCAYLAIGGWFTGTSFVTSWYTHGVVSSYLEGCNFLTTAVS
TPADSMGHSLLFLWGPEAQGDFTRWCQIGGLWNFVALHGVFGLIGFMLRQFEIARTVGIRPYNAIAFSAPISVFVSVFLI
YPLGQSSWFFAPSFGVAAIFRFLLFFQAFHNYTLNPFHMMGVAGVLGGALLCAIHGATVENTLFRDSRGFNTFGGFSPTQ
AEETYSFVTANRYWSQIFGIAFSNKRWLHFFMLFVPVTGLWMSSIGMVGLAFNLRAYDFVSQEIRAAEHPDFETFYTKNI
LLNEGARAWMATQDQPHEKFEFPEEVMPRGNAL
>WP_009453696.1
MTIAIRPSRTRGFEWFYVLDDWLKRDRFVFIGWSGLLLFPCAYLAIGGWFTGTTFVTSWYTHGIVSSYLEGCNFLTAAVS
TPADSMGHSLLFLWGPEAQGDFTRWCQIGGLWNFVALHGVFGLIGFMLRQFEIARAVGVRPYNAIAFSAPISVFVSVFLI
YPLGQSSWFFAPSFGVAAIFRFLLFFQAFHNYTLNPFHMMGVAGVLGGALLCAIHGATVENTLFRDTKSFNTFGGFSPTQ
AEETYSFVTANRYWSQIFGIAFSNKRWLHFFMLFVPVTGLWMSSIGMVGLAFNLRAYDFVSQEIRAAEDPEFETFYTKNI
LLNEGARAWMAAQDQPHEKFQFPEEVMPRGNAE
>WP_009458955.1
MTIAIGRSTTRGWFDVLDDWLKRDRFVFVGWSGLLLFPCAYLALGGWLTGTTFVTSWYTHGLASSYLEGCNFLTVAVSTP
ADAMGHSLLLLWGPEAQGDFTRWCQLGGLWTFVALHGAFGLIGFMLRQFEIARLVGIRPYNAIAFSAPIAVFVSVFLMYP
LGQSSWFFAPSFGVAAIFRFLLFLQGFHNWTLNPFHMMGVAGVLGGALLCAIHGATVENTLFEDGEGANTFRAFNPTQAE
ETYSMVTANRFWSQIFGIAFSNKRWLHFFMLFVPVTGLWMSAIGIVGLALNLRAYDFVSQELRAAEDPEFETFYTKNILL
NEGIRAWMAPQDQPHEKFVFPEEVLPRGNAL
>WP_009453696.1
MTIAIRPSRTRGFEWFYVLDDWLKRDRFVFIGWSGLLLFPCAYLAIGGWFTGTTFVTSWYTHGIVSSYLEGCNFLTAAVS
TPADSMGHSLLFLWGPEAQGDFTRWCQIGGLWNFVALHGVFGLIGFMLRQFEIARAVGVRPYNAIAFSAPISVFVSVFLI
YPLGQSSWFFAPSFGVAAIFRFLLFFQAFHNYTLNPFHMMGVAGVLGGALLCAIHGATVENTLFRDTKSFNTFGGFSPTQ
AEETYSFVTANRYWSQIFGIAFSNKRWLHFFMLFVPVTGLWMSSIGMVGLAFNLRAYDFVSQEIRAAEDPEFETFYTKNI
LLNEGARAWMAAQDQPHEKFQFPEEVMPRGNAE
>WP_009458955.1
MTIAIGRSTTRGWFDVLDDWLKRDRFVFVGWSGLLLFPCAYLALGGWLTGTTFVTSWYTHGLASSYLEGCNFLTVAVSTP
ADAMGHSLLLLWGPEAQGDFTRWCQLGGLWTFVALHGAFGLIGFMLRQFEIARLVGIRPYNAIAFSAPIAVFVSVFLMYP
LGQSSWFFAPSFGVAAIFRFLLFLQGFHNWTLNPFHMMGVAGVLGGALLCAIHGATVENTLFEDGEGANTFRAFNPTQAE
ETYSMVTANRFWSQIFGIAFSNKRWLHFFMLFVPVTGLWMSAIGIVGLALNLRAYDFVSQELRAAEDPEFETFYTKNILL
NEGIRAWMAPQDQPHEKFVFPEEVLPRGNAL
>WP_009453696.1
MTIAIRPSRTRGFEWFYVLDDWLKRDRFVFIGWSGLLLFPCAYLAIGGWFTGTTFVTSWYTHGIVSSYLEGCNFLTAAVS
TPADSMGHSLLFLWGPEAQGDFTRWCQIGGLWNFVALHGVFGLIGFMLRQFEIARAVGVRPYNAIAFSAPISVFVSVFLI
YPLGQSSWFFAPSFGVAAIFRFLLFFQAFHNYTLNPFHMMGVAGVLGGALLCAIHGATVENTLFRDTKSFNTFGGFSPTQ
AEETYSFVTANRYWSQIFGIAFSNKRWLHFFMLFVPVTGLWMSSIGMVGLAFNLRAYDFVSQEIRAAEDPEFETFYTKNI
LLNEGARAWMAAQDQPHEKFQFPEEVMPRGNAE
>WP_009458955.1
MTIAIGRSTTRGWFDVLDDWLKRDRFVFVGWSGLLLFPCAYLALGGWLTGTTFVTSWYTHGLASSYLEGCNFLTVAVSTP
ADAMGHSLLLLWGPEAQGDFTRWCQLGGLWTFVALHGAFGLIGFMLRQFEIARLVGIRPYNAIAFSAPIAVFVSVFLMYP
LGQSSWFFAPSFGVAAIFRFLLFLQGFHNWTLNPFHMMGVAGVLGGALLCAIHGATVENTLFEDGEGANTFRAFNPTQAE
ETYSMVTANRFWSQIFGIAFSNKRWLHFFMLFVPVTGLWMSAIGIVGLALNLRAYDFVSQELRAAEDPEFETFYTKNILL
NEGIRAWMAPQDQPHEKFVFPEEVLPRGNAL
>WP_009453696.1
MTIAIRPSRTRGFEWFYVLDDWLKRDRFVFIGWSGLLLFPCAYLAIGGWFTGTTFVTSWYTHGIVSSYLEGCNFLTAAVS
TPADSMGHSLLFLWGPEAQGDFTRWCQIGGLWNFVALHGVFGLIGFMLRQFEIARAVGVRPYNAIAFSAPISVFVSVFLI
YPLGQSSWFFAPSFGVAAIFRFLLFFQAFHNYTLNPFHMMGVAGVLGGALLCAIHGATVENTLFRDTKSFNTFGGFSPTQ
AEETYSFVTANRYWSQIFGIAFSNKRWLHFFMLFVPVTGLWMSSIGMVGLAFNLRAYDFVSQEIRAAEDPEFETFYTKNI
LLNEGARAWMAAQDQPHEKFQFPEEVMPRGNAE
>WP_009458955.1
MTIAIGRSTTRGWFDVLDDWLKRDRFVFVGWSGLLLFPCAYLALGGWLTGTTFVTSWYTHGLASSYLEGCNFLTVAVSTP
ADAMGHSLLLLWGPEAQGDFTRWCQLGGLWTFVALHGAFGLIGFMLRQFEIARLVGIRPYNAIAFSAPIAVFVSVFLMYP
LGQSSWFFAPSFGVAAIFRFLLFLQGFHNWTLNPFHMMGVAGVLGGALLCAIHGATVENTLFEDGEGANTFRAFNPTQAE
ETYSMVTANRFWSQIFGIAFSNKRWLHFFMLFVPVTGLWMSAIGIVGLALNLRAYDFVSQELRAAEDPEFETFYTKNILL
NEGIRAWMAPQDQPHEKFVFPEEVLPRGNAL
>WP_009453696.1
MTIAIRPSRTRGFEWFYVLDDWLKRDRFVFIGWSGLLLFPCAYLAIGGWFTGTTFVTSWYTHGIVSSYLEGCNFLTAAVS
TPADSMGHSLLFLWGPEAQGDFTRWCQIGGLWNFVALHGVFGLIGFMLRQFEIARAVGVRPYNAIAFSAPISVFVSVFLI
YPLGQSSWFFAPSFGVAAIFRFLLFFQAFHNYTLNPFHMMGVAGVLGGALLCAIHGATVENTLFRDTKSFNTFGGFSPTQ
AEETYSFVTANRYWSQIFGIAFSNKRWLHFFMLFVPVTGLWMSSIGMVGLAFNLRAYDFVSQEIRAAEDPEFETFYTKNI
LLNEGARAWMAAQDQPHEKFQFPEEVMPRGNAE
>WP_009458955.1
MTIAIGRSTTRGWFDVLDDWLKRDRFVFVGWSGLLLFPCAYLALGGWLTGTTFVTSWYTHGLASSYLEGCNFLTVAVSTP
ADAMGHSLLLLWGPEAQGDFTRWCQLGGLWTFVALHGAFGLIGFMLRQFEIARLVGIRPYNAIAFSAPIAVFVSVFLMYP
LGQSSWFFAPSFGVAAIFRFLLFLQGFHNWTLNPFHMMGVAGVLGGALLCAIHGATVENTLFEDGEGANTFRAFNPTQAE
ETYSMVTANRFWSQIFGIAFSNKRWLHFFMLFVPVTGLWMSAIGIVGLALNLRAYDFVSQELRAAEDPEFETFYTKNILL
NEGIRAWMAPQDQPHEKFVFPEEVLPRGNAL
>WP_009453696.1
MTIAIRPSRTRGFEWFYVLDDWLKRDRFVFIGWSGLLLFPCAYLAIGGWFTGTTFVTSWYTHGIVSSYLEGCNFLTAAVS
TPADSMGHSLLFLWGPEAQGDFTRWCQIGGLWNFVALHGVFGLIGFMLRQFEIARAVGVRPYNAIAFSAPISVFVSVFLI
YPLGQSSWFFAPSFGVAAIFRFLLFFQAFHNYTLNPFHMMGVAGVLGGALLCAIHGATVENTLFRDTKSFNTFGGFSPTQ
AEETYSFVTANRYWSQIFGIAFSNKRWLHFFMLFVPVTGLWMSSIGMVGLAFNLRAYDFVSQEIRAAEDPEFETFYTKNI
LLNEGARAWMAAQDQPHEKFQFPEEVMPRGNAE
>WP_009458955.1
MTIAIGRSTTRGWFDVLDDWLKRDRFVFVGWSGLLLFPCAYLALGGWLTGTTFVTSWYTHGLASSYLEGCNFLTVAVSTP
ADAMGHSLLLLWGPEAQGDFTRWCQLGGLWTFVALHGAFGLIGFMLRQFEIARLVGIRPYNAIAFSAPIAVFVSVFLMYP
LGQSSWFFAPSFGVAAIFRFLLFLQGFHNWTLNPFHMMGVAGVLGGALLCAIHGATVENTLFEDGEGANTFRAFNPTQAE
ETYSMVTANRFWSQIFGIAFSNKRWLHFFMLFVPVTGLWMSAIGIVGLALNLRAYDFVSQELRAAEDPEFETFYTKNILL
NEGIRAWMAPQDQPHEKFVFPEEVLPRGNAL
>WP_009453696.1
MTIAIRPSRTRGFEWFYVLDDWLKRDRFVFIGWSGLLLFPCAYLAIGGWFTGTTFVTSWYTHGIVSSYLEGCNFLTAAVS
TPADSMGHSLLFLWGPEAQGDFTRWCQIGGLWNFVALHGVFGLIGFMLRQFEIARAVGVRPYNAIAFSAPISVFVSVFLI
YPLGQSSWFFAPSFGVAAIFRFLLFFQAFHNYTLNPFHMMGVAGVLGGALLCAIHGATVENTLFRDTKSFNTFGGFSPTQ
AEETYSFVTANRYWSQIFGIAFSNKRWLHFFMLFVPVTGLWMSSIGMVGLAFNLRAYDFVSQEIRAAEDPEFETFYTKNI
LLNEGARAWMAAQDQPHEKFQFPEEVMPRGNAE
>WP_009458955.1
MTIAIGRSTTRGWFDVLDDWLKRDRFVFVGWSGLLLFPCAYLALGGWLTGTTFVTSWYTHGLASSYLEGCNFLTVAVSTP
ADAMGHSLLLLWGPEAQGDFTRWCQLGGLWTFVALHGAFGLIGFMLRQFEIARLVGIRPYNAIAFSAPIAVFVSVFLMYP
LGQSSWFFAPSFGVAAIFRFLLFLQGFHNWTLNPFHMMGVAGVLGGALLCAIHGATVENTLFEDGEGANTFRAFNPTQAE
ETYSMVTANRFWSQIFGIAFSNKRWLHFFMLFVPVTGLWMSAIGIVGLALNLRAYDFVSQELRAAEDPEFETFYTKNILL
NEGIRAWMAPQDQPHEKFVFPEEVLPRGNAL
>WP_009453696.1
MTIAIRPSRTRGFEWFYVLDDWLKRDRFVFIGWSGLLLFPCAYLAIGGWFTGTTFVTSWYTHGIVSSYLEGCNFLTAAVS
TPADSMGHSLLFLWGPEAQGDFTRWCQIGGLWNFVALHGVFGLIGFMLRQFEIARAVGVRPYNAIAFSAPISVFVSVFLI
YPLGQSSWFFAPSFGVAAIFRFLLFFQAFHNYTLNPFHMMGVAGVLGGALLCAIHGATVENTLFRDTKSFNTFGGFSPTQ
AEETYSFVTANRYWSQIFGIAFSNKRWLHFFMLFVPVTGLWMSSIGMVGLAFNLRAYDFVSQEIRAAEDPEFETFYTKNI
LLNEGARAWMAAQDQPHEKFQFPEEVMPRGNAE
>WP_009458955.1
MTIAIGRSTTRGWFDVLDDWLKRDRFVFVGWSGLLLFPCAYLALGGWLTGTTFVTSWYTHGLASSYLEGCNFLTVAVSTP
ADAMGHSLLLLWGPEAQGDFTRWCQLGGLWTFVALHGAFGLIGFMLRQFEIARLVGIRPYNAIAFSAPIAVFVSVFLMYP
LGQSSWFFAPSFGVAAIFRFLLFLQGFHNWTLNPFHMMGVAGVLGGALLCAIHGATVENTLFEDGEGANTFRAFNPTQAE
ETYSMVTANRFWSQIFGIAFSNKRWLHFFMLFVPVTGLWMSAIGIVGLALNLRAYDFVSQELRAAEDPEFETFYTKNILL
NEGIRAWMAPQDQPHEKFVFPEEVLPRGNAL
>WP_009453696.1
MTIAIRPSRTRGFEWFYVLDDWLKRDRFVFIGWSGLLLFPCAYLAIGGWFTGTTFVTSWYTHGIVSSYLEGCNFLTAAVS
TPADSMGHSLLFLWGPEAQGDFTRWCQIGGLWNFVALHGVFGLIGFMLRQFEIARAVGVRPYNAIAFSAPISVFVSVFLI
YPLGQSSWFFAPSFGVAAIFRFLLFFQAFHNYTLNPFHMMGVAGVLGGALLCAIHGATVENTLFRDTKSFNTFGGFSPTQ
AEETYSFVTANRYWSQIFGIAFSNKRWLHFFMLFVPVTGLWMSSIGMVGLAFNLRAYDFVSQEIRAAEDPEFETFYTKNI
LLNEGARAWMAAQDQPHEKFQFPEEVMPRGNAE
>WP_009458955.1
MTIAIGRSTTRGWFDVLDDWLKRDRFVFVGWSGLLLFPCAYLALGGWLTGTTFVTSWYTHGLASSYLEGCNFLTVAVSTP
ADAMGHSLLLLWGPEAQGDFTRWCQLGGLWTFVALHGAFGLIGFMLRQFEIARLVGIRPYNAIAFSAPIAVFVSVFLMYP
LGQSSWFFAPSFGVAAIFRFLLFLQGFHNWTLNPFHMMGVAGVLGGALLCAIHGATVENTLFEDGEGANTFRAFNPTQAE
ETYSMVTANRFWSQIFGIAFSNKRWLHFFMLFVPVTGLWMSAIGIVGLALNLRAYDFVSQELRAAEDPEFETFYTKNILL
NEGIRAWMAPQDQPHEKFVFPEEVLPRGNAL
>WP_009453696.1
MTIAIRPSRTRGFEWFYVLDDWLKRDRFVFIGWSGLLLFPCAYLAIGGWFTGTTFVTSWYTHGIVSSYLEGCNFLTAAVS
TPADSMGHSLLFLWGPEAQGDFTRWCQIGGLWNFVALHGVFGLIGFMLRQFEIARAVGVRPYNAIAFSAPISVFVSVFLI
YPLGQSSWFFAPSFGVAAIFRFLLFFQAFHNYTLNPFHMMGVAGVLGGALLCAIHGATVENTLFRDTKSFNTFGGFSPTQ
AEETYSFVTANRYWSQIFGIAFSNKRWLHFFMLFVPVTGLWMSSIGMVGLAFNLRAYDFVSQEIRAAEDPEFETFYTKNI
LLNEGARAWMAAQDQPHEKFQFPEEVMPRGNAE
>WP_009458955.1
MTIAIGRSTTRGWFDVLDDWLKRDRFVFVGWSGLLLFPCAYLALGGWLTGTTFVTSWYTHGLASSYLEGCNFLTVAVSTP
ADAMGHSLLLLWGPEAQGDFTRWCQLGGLWTFVALHGAFGLIGFMLRQFEIARLVGIRPYNAIAFSAPIAVFVSVFLMYP
LGQSSWFFAPSFGVAAIFRFLLFLQGFHNWTLNPFHMMGVAGVLGGALLCAIHGATVENTLFEDGEGANTFRAFNPTQAE
ETYSMVTANRFWSQIFGIAFSNKRWLHFFMLFVPVTGLWMSAIGIVGLALNLRAYDFVSQELRAAEDPEFETFYTKNILL
NEGIRAWMAPQDQPHEKFVFPEEVLPRGNAL
>WP_009453696.1
MTIAIRPSRTRGFEWFYVLDDWLKRDRFVFIGWSGLLLFPCAYLAIGGWFTGTTFVTSWYTHGIVSSYLEGCNFLTAAVS
TPADSMGHSLLFLWGPEAQGDFTRWCQIGGLWNFVALHGVFGLIGFMLRQFEIARAVGVRPYNAIAFSAPISVFVSVFLI
YPLGQSSWFFAPSFGVAAIFRFLLFFQAFHNYTLNPFHMMGVAGVLGGALLCAIHGATVENTLFRDTKSFNTFGGFSPTQ
AEETYSFVTANRYWSQIFGIAFSNKRWLHFFMLFVPVTGLWMSSIGMVGLAFNLRAYDFVSQEIRAAEDPEFETFYTKNI
LLNEGARAWMAAQDQPHEKFQFPEEVMPRGNAE
>WP_009458955.1
MTIAIGRSTTRGWFDVLDDWLKRDRFVFVGWSGLLLFPCAYLALGGWLTGTTFVTSWYTHGLASSYLEGCNFLTVAVSTP
ADAMGHSLLLLWGPEAQGDFTRWCQLGGLWTFVALHGAFGLIGFMLRQFEIARLVGIRPYNAIAFSAPIAVFVSVFLMYP
LGQSSWFFAPSFGVAAIFRFLLFLQGFHNWTLNPFHMMGVAGVLGGALLCAIHGATVENTLFEDGEGANTFRAFNPTQAE
ETYSMVTANRFWSQIFGIAFSNKRWLHFFMLFVPVTGLWMSAIGIVGLALNLRAYDFVSQELRAAEDPEFETFYTKNILL
NEGIRAWMAPQDQPHEKFVFPEEVLPRGNAL
>WP_009458955.1
MTIAIGRSTTRGWFDVLDDWLKRDRFVFVGWSGLLLFPCAYLALGGWLTGTTFVTSWYTHGLASSYLEGCNFLTVAVSTP
ADAMGHSLLLLWGPEAQGDFTRWCQLGGLWTFVALHGAFGLIGFMLRQFEIARLVGIRPYNAIAFSAPIAVFVSVFLMYP
LGQSSWFFAPSFGVAAIFRFLLFLQGFHNWTLNPFHMMGVAGVLGGALLCAIHGATVENTLFEDGEGANTFRAFNPTQAE
ETYSMVTANRFWSQIFGIAFSNKRWLHFFMLFVPVTGLWMSAIGIVGLALNLRAYDFVSQELRAAEDPEFETFYTKNILL
NEGIRAWMAPQDQPHEKFVFPEEVLPRGNAL
>WP_102166754.1
MTIAIRPSRTRGFEWFYVLDDWLKRDRFVFIGWSGLLLFPCAYLAIGGWFTGTTFVTSWYTHAIVSSYLEGCNFLTAAVS
TPADSMGHSLLFLWGPEAQGDFTRWCQIGGLWNFVALHGVFGLIGFMLRQFEIARAVGVRPYNAIAFSAPISVFVSVFLI
YPLGQSSWFFAPSFGVAAIFRFLLFFQAFHNYTLNPFHMMGVAGVLGGALLCAIHGATVENTLFRDTKSFNTFGGFSPTQ
AEETYSFVTANRYWSQIFGIAFSNKRWLHFFMLFVPVTGLWMSSIGMVGLAFNLRAYDFVSQEIRAAEDPEFETFYTKNI
LLNEGARAWMAAQDQPHEKFQFPEEVMPRGNAE
>WP_009453696.1
MTIAIRPSRTRGFEWFYVLDDWLKRDRFVFIGWSGLLLFPCAYLAIGGWFTGTTFVTSWYTHGIVSSYLEGCNFLTAAVS
TPADSMGHSLLFLWGPEAQGDFTRWCQIGGLWNFVALHGVFGLIGFMLRQFEIARAVGVRPYNAIAFSAPISVFVSVFLI
YPLGQSSWFFAPSFGVAAIFRFLLFFQAFHNYTLNPFHMMGVAGVLGGALLCAIHGATVENTLFRDTKSFNTFGGFSPTQ
AEETYSFVTANRYWSQIFGIAFSNKRWLHFFMLFVPVTGLWMSSIGMVGLAFNLRAYDFVSQEIRAAEDPEFETFYTKNI
LLNEGARAWMAAQDQPHEKFQFPEEVMPRGNAE
>WP_009458955.1
MTIAIGRSTTRGWFDVLDDWLKRDRFVFVGWSGLLLFPCAYLALGGWLTGTTFVTSWYTHGLASSYLEGCNFLTVAVSTP
ADAMGHSLLLLWGPEAQGDFTRWCQLGGLWTFVALHGAFGLIGFMLRQFEIARLVGIRPYNAIAFSAPIAVFVSVFLMYP
LGQSSWFFAPSFGVAAIFRFLLFLQGFHNWTLNPFHMMGVAGVLGGALLCAIHGATVENTLFEDGEGANTFRAFNPTQAE
ETYSMVTANRFWSQIFGIAFSNKRWLHFFMLFVPVTGLWMSAIGIVGLALNLRAYDFVSQELRAAEDPEFETFYTKNILL
NEGIRAWMAPQDQPHEKFVFPEEVLPRGNAL
>WP_009453696.1
MTIAIRPSRTRGFEWFYVLDDWLKRDRFVFIGWSGLLLFPCAYLAIGGWFTGTTFVTSWYTHGIVSSYLEGCNFLTAAVS
TPADSMGHSLLFLWGPEAQGDFTRWCQIGGLWNFVALHGVFGLIGFMLRQFEIARAVGVRPYNAIAFSAPISVFVSVFLI
YPLGQSSWFFAPSFGVAAIFRFLLFFQAFHNYTLNPFHMMGVAGVLGGALLCAIHGATVENTLFRDTKSFNTFGGFSPTQ
AEETYSFVTANRYWSQIFGIAFSNKRWLHFFMLFVPVTGLWMSSIGMVGLAFNLRAYDFVSQEIRAAEDPEFETFYTKNI
LLNEGARAWMAAQDQPHEKFQFPEEVMPRGNAE
>WP_102148744.1
MTIAIGRSTTRGWFDVLDDWLKRDRFVFVGWSGLLLFPCAYLALGGWLTGTTFVTSWYTHGLASSYLEGCNFLTVAVSTP
ADAMGHSLLLLWGPEAQGDFTRWCQLGGLWTFVALHGAFGLIGFMLRQFEIARLVGIRPYNAIAFSAPIAVFVSVFLMYP
LGQSSWFFAPSFGVAAIFRFLLFLQGFHNWTLNPFHMMGVAGVLGGALLCAIHGATVENTLFEDGEGANTFRAFNPTQAE
ETYSMVTANRFWSQIFGIAFSNKRWLHFFMLFVPVTGLWMSAIGIVGLALNLRAYDFVSQELRAAEDPEFETFYTKNILL
NEGIRAWMAPQDQPHEKFVFPE
>WP_009453696.1
MTIAIRPSRTRGFEWFYVLDDWLKRDRFVFIGWSGLLLFPCAYLAIGGWFTGTTFVTSWYTHGIVSSYLEGCNFLTAAVS
TPADSMGHSLLFLWGPEAQGDFTRWCQIGGLWNFVALHGVFGLIGFMLRQFEIARAVGVRPYNAIAFSAPISVFVSVFLI
YPLGQSSWFFAPSFGVAAIFRFLLFFQAFHNYTLNPFHMMGVAGVLGGALLCAIHGATVENTLFRDTKSFNTFGGFSPTQ
AEETYSFVTANRYWSQIFGIAFSNKRWLHFFMLFVPVTGLWMSSIGMVGLAFNLRAYDFVSQEIRAAEDPEFETFYTKNI
LLNEGARAWMAAQDQPHEKFQFPEEVMPRGNAE
>WP_009458955.1
MTIAIGRSTTRGWFDVLDDWLKRDRFVFVGWSGLLLFPCAYLALGGWLTGTTFVTSWYTHGLASSYLEGCNFLTVAVSTP
ADAMGHSLLLLWGPEAQGDFTRWCQLGGLWTFVALHGAFGLIGFMLRQFEIARLVGIRPYNAIAFSAPIAVFVSVFLMYP
LGQSSWFFAPSFGVAAIFRFLLFLQGFHNWTLNPFHMMGVAGVLGGALLCAIHGATVENTLFEDGEGANTFRAFNPTQAE
ETYSMVTANRFWSQIFGIAFSNKRWLHFFMLFVPVTGLWMSAIGIVGLALNLRAYDFVSQELRAAEDPEFETFYTKNILL
NEGIRAWMAPQDQPHEKFVFPEEVLPRGNAL
>WP_009453696.1
MTIAIRPSRTRGFEWFYVLDDWLKRDRFVFIGWSGLLLFPCAYLAIGGWFTGTTFVTSWYTHGIVSSYLEGCNFLTAAVS
TPADSMGHSLLFLWGPEAQGDFTRWCQIGGLWNFVALHGVFGLIGFMLRQFEIARAVGVRPYNAIAFSAPISVFVSVFLI
YPLGQSSWFFAPSFGVAAIFRFLLFFQAFHNYTLNPFHMMGVAGVLGGALLCAIHGATVENTLFRDTKSFNTFGGFSPTQ
AEETYSFVTANRYWSQIFGIAFSNKRWLHFFMLFVPVTGLWMSSIGMVGLAFNLRAYDFVSQEIRAAEDPEFETFYTKNI
LLNEGARAWMAAQDQPHEKFQFPEEVMPRGNAE
>WP_009458955.1
MTIAIGRSTTRGWFDVLDDWLKRDRFVFVGWSGLLLFPCAYLALGGWLTGTTFVTSWYTHGLASSYLEGCNFLTVAVSTP
ADAMGHSLLLLWGPEAQGDFTRWCQLGGLWTFVALHGAFGLIGFMLRQFEIARLVGIRPYNAIAFSAPIAVFVSVFLMYP
LGQSSWFFAPSFGVAAIFRFLLFLQGFHNWTLNPFHMMGVAGVLGGALLCAIHGATVENTLFEDGEGANTFRAFNPTQAE
ETYSMVTANRFWSQIFGIAFSNKRWLHFFMLFVPVTGLWMSAIGIVGLALNLRAYDFVSQELRAAEDPEFETFYTKNILL
NEGIRAWMAPQDQPHEKFVFPEEVLPRGNAL
>WP_102148744.1
MTIAIGRSTTRGWFDVLDDWLKRDRFVFVGWSGLLLFPCAYLALGGWLTGTTFVTSWYTHGLASSYLEGCNFLTVAVSTP
ADAMGHSLLLLWGPEAQGDFTRWCQLGGLWTFVALHGAFGLIGFMLRQFEIARLVGIRPYNAIAFSAPIAVFVSVFLMYP
LGQSSWFFAPSFGVAAIFRFLLFLQGFHNWTLNPFHMMGVAGVLGGALLCAIHGATVENTLFEDGEGANTFRAFNPTQAE
ETYSMVTANRFWSQIFGIAFSNKRWLHFFMLFVPVTGLWMSAIGIVGLALNLRAYDFVSQELRAAEDPEFETFYTKNILL
NEGIRAWMAPQDQPHEKFVFPE
>WP_102173406.1
MTIAIRPSRTRGFEWFYVLDDWLKRDRFVFIGWSGLLLFPCAYLAIGGWFTGTTFVTSWYTHGIVSSYLEGCNFLTAAVS
TPADSMGHSLLFLWGPEAQGDFTRWCQIGGLWNFVALHGVFGLIGFMLRQFEIARAVGVRPYNAIAFSAPISVFVSVFLI
YPLGQSSWFFAPSFGVAAIFRFLLFFQAFHNYTLNPFHMMGVAGVLGGALLCAIHGATVENTLFRDTKSFNTFGGFSPTQ
AEETYSFVTANRYWSQIFGIAFSNKRWLHFFMLFVPVTGLWMSSIGMVGLAFNLRAYDFVSQEIRAAEDPEFETFYTKNI
LLNEGARAWMAAQDQPHEKFEFPEEVMPRGNAE
>WP_009453696.1
MTIAIRPSRTRGFEWFYVLDDWLKRDRFVFIGWSGLLLFPCAYLAIGGWFTGTTFVTSWYTHGIVSSYLEGCNFLTAAVS
TPADSMGHSLLFLWGPEAQGDFTRWCQIGGLWNFVALHGVFGLIGFMLRQFEIARAVGVRPYNAIAFSAPISVFVSVFLI
YPLGQSSWFFAPSFGVAAIFRFLLFFQAFHNYTLNPFHMMGVAGVLGGALLCAIHGATVENTLFRDTKSFNTFGGFSPTQ
AEETYSFVTANRYWSQIFGIAFSNKRWLHFFMLFVPVTGLWMSSIGMVGLAFNLRAYDFVSQEIRAAEDPEFETFYTKNI
LLNEGARAWMAAQDQPHEKFQFPEEVMPRGNAE
>WP_102148744.1
MTIAIGRSTTRGWFDVLDDWLKRDRFVFVGWSGLLLFPCAYLALGGWLTGTTFVTSWYTHGLASSYLEGCNFLTVAVSTP
ADAMGHSLLLLWGPEAQGDFTRWCQLGGLWTFVALHGAFGLIGFMLRQFEIARLVGIRPYNAIAFSAPIAVFVSVFLMYP
LGQSSWFFAPSFGVAAIFRFLLFLQGFHNWTLNPFHMMGVAGVLGGALLCAIHGATVENTLFEDGEGANTFRAFNPTQAE
ETYSMVTANRFWSQIFGIAFSNKRWLHFFMLFVPVTGLWMSAIGIVGLALNLRAYDFVSQELRAAEDPEFETFYTKNILL
NEGIRAWMAPQDQPHEKFVFPE
>WP_009453696.1
MTIAIRPSRTRGFEWFYVLDDWLKRDRFVFIGWSGLLLFPCAYLAIGGWFTGTTFVTSWYTHGIVSSYLEGCNFLTAAVS
TPADSMGHSLLFLWGPEAQGDFTRWCQIGGLWNFVALHGVFGLIGFMLRQFEIARAVGVRPYNAIAFSAPISVFVSVFLI
YPLGQSSWFFAPSFGVAAIFRFLLFFQAFHNYTLNPFHMMGVAGVLGGALLCAIHGATVENTLFRDTKSFNTFGGFSPTQ
AEETYSFVTANRYWSQIFGIAFSNKRWLHFFMLFVPVTGLWMSSIGMVGLAFNLRAYDFVSQEIRAAEDPEFETFYTKNI
LLNEGARAWMAAQDQPHEKFQFPEEVMPRGNAE
>WP_009458955.1
MTIAIGRSTTRGWFDVLDDWLKRDRFVFVGWSGLLLFPCAYLALGGWLTGTTFVTSWYTHGLASSYLEGCNFLTVAVSTP
ADAMGHSLLLLWGPEAQGDFTRWCQLGGLWTFVALHGAFGLIGFMLRQFEIARLVGIRPYNAIAFSAPIAVFVSVFLMYP
LGQSSWFFAPSFGVAAIFRFLLFLQGFHNWTLNPFHMMGVAGVLGGALLCAIHGATVENTLFEDGEGANTFRAFNPTQAE
ETYSMVTANRFWSQIFGIAFSNKRWLHFFMLFVPVTGLWMSAIGIVGLALNLRAYDFVSQELRAAEDPEFETFYTKNILL
NEGIRAWMAPQDQPHEKFVFPEEVLPRGNAL
>WP_009453696.1
MTIAIRPSRTRGFEWFYVLDDWLKRDRFVFIGWSGLLLFPCAYLAIGGWFTGTTFVTSWYTHGIVSSYLEGCNFLTAAVS
TPADSMGHSLLFLWGPEAQGDFTRWCQIGGLWNFVALHGVFGLIGFMLRQFEIARAVGVRPYNAIAFSAPISVFVSVFLI
YPLGQSSWFFAPSFGVAAIFRFLLFFQAFHNYTLNPFHMMGVAGVLGGALLCAIHGATVENTLFRDTKSFNTFGGFSPTQ
AEETYSFVTANRYWSQIFGIAFSNKRWLHFFMLFVPVTGLWMSSIGMVGLAFNLRAYDFVSQEIRAAEDPEFETFYTKNI
LLNEGARAWMAAQDQPHEKFQFPEEVMPRGNAE
>WP_102148744.1
MTIAIGRSTTRGWFDVLDDWLKRDRFVFVGWSGLLLFPCAYLALGGWLTGTTFVTSWYTHGLASSYLEGCNFLTVAVSTP
ADAMGHSLLLLWGPEAQGDFTRWCQLGGLWTFVALHGAFGLIGFMLRQFEIARLVGIRPYNAIAFSAPIAVFVSVFLMYP
LGQSSWFFAPSFGVAAIFRFLLFLQGFHNWTLNPFHMMGVAGVLGGALLCAIHGATVENTLFEDGEGANTFRAFNPTQAE
ETYSMVTANRFWSQIFGIAFSNKRWLHFFMLFVPVTGLWMSAIGIVGLALNLRAYDFVSQELRAAEDPEFETFYTKNILL
NEGIRAWMAPQDQPHEKFVFPE
>WP_016868699.1
MTIAIRPSRTRGFEWFYVLDDWLKRDRFVFIGWSGLLLFPCAYLAIGGWFTGTTFVTSWYTHGIVSSYLEGCNFLTAAVS
TPADSMGHSLLFLWGPEAQWDFTRWCQIGGLWAFVALHGVFGLIGFMLRQFEIARLVGVRPYNAIAFSAPISVFVSVFLI
YPLGQSSWFFAPSFGVAAIFRFLLFFQAFHNYTLNPFHMMGVAGVLGGALLCAIHGATVENTLFRDTRSFNTFGGFSPTQ
AEETYSFVTANRYWSQIFGIAFSNKRWLHFFMLFVPVTGLWMSSIGMVGLAFNLRAYDFVSQEIRAAEDPEFETFYTKNI
LLNEGARAWMAAQDQPHEKFQFPEEVLPRGNAE
>WP_016870641.1
GRSTTRGWFDVLDDWLKRDRFVFVGWSGLLLFPCAFLALGGWLTGTTFVTSWYTHGLASSYLEGCNFLTVAVSTPADAMG
HSLLLLWGPEAQGDFTRWCQLGGLWTFVALHGAFGLIGFMLRQFEIARLVGIRPYNAIAFSAPIAVFVSVFLMYPLGQSS
WFFAPSFGVAAIFRFLLFLQGFHNWTLNPFHMMGVAGVLGGALLCAIHGATVENTLFEDGEGANTFRAFNPTQAEETYSM
VTANRFWSQIFGIAFSNKRWLHFFMLFVPVTGLWMSAIGIVGLALNLRAYDFVSQELRAAEDPEFETFYTKNILLNEGIR
AWMAPQDQPHEKFVFPEEVLPRGNAL
>WP_102148744.1
MTIAIGRSTTRGWFDVLDDWLKRDRFVFVGWSGLLLFPCAYLALGGWLTGTTFVTSWYTHGLASSYLEGCNFLTVAVSTP
ADAMGHSLLLLWGPEAQGDFTRWCQLGGLWTFVALHGAFGLIGFMLRQFEIARLVGIRPYNAIAFSAPIAVFVSVFLMYP
LGQSSWFFAPSFGVAAIFRFLLFLQGFHNWTLNPFHMMGVAGVLGGALLCAIHGATVENTLFEDGEGANTFRAFNPTQAE
ETYSMVTANRFWSQIFGIAFSNKRWLHFFMLFVPVTGLWMSAIGIVGLALNLRAYDFVSQELRAAEDPEFETFYTKNILL
NEGIRAWMAPQDQPHEKFVFPE
>WP_102173406.1
MTIAIRPSRTRGFEWFYVLDDWLKRDRFVFIGWSGLLLFPCAYLAIGGWFTGTTFVTSWYTHGIVSSYLEGCNFLTAAVS
TPADSMGHSLLFLWGPEAQGDFTRWCQIGGLWNFVALHGVFGLIGFMLRQFEIARAVGVRPYNAIAFSAPISVFVSVFLI
YPLGQSSWFFAPSFGVAAIFRFLLFFQAFHNYTLNPFHMMGVAGVLGGALLCAIHGATVENTLFRDTKSFNTFGGFSPTQ
AEETYSFVTANRYWSQIFGIAFSNKRWLHFFMLFVPVTGLWMSSIGMVGLAFNLRAYDFVSQEIRAAEDPEFETFYTKNI
LLNEGARAWMAAQDQPHEKFEFPEEVMPRGNAE
>WP_009453696.1
MTIAIRPSRTRGFEWFYVLDDWLKRDRFVFIGWSGLLLFPCAYLAIGGWFTGTTFVTSWYTHGIVSSYLEGCNFLTAAVS
TPADSMGHSLLFLWGPEAQGDFTRWCQIGGLWNFVALHGVFGLIGFMLRQFEIARAVGVRPYNAIAFSAPISVFVSVFLI
YPLGQSSWFFAPSFGVAAIFRFLLFFQAFHNYTLNPFHMMGVAGVLGGALLCAIHGATVENTLFRDTKSFNTFGGFSPTQ
AEETYSFVTANRYWSQIFGIAFSNKRWLHFFMLFVPVTGLWMSSIGMVGLAFNLRAYDFVSQEIRAAEDPEFETFYTKNI
LLNEGARAWMAAQDQPHEKFQFPEEVMPRGNAE
>WP_102148744.1
MTIAIGRSTTRGWFDVLDDWLKRDRFVFVGWSGLLLFPCAYLALGGWLTGTTFVTSWYTHGLASSYLEGCNFLTVAVSTP
ADAMGHSLLLLWGPEAQGDFTRWCQLGGLWTFVALHGAFGLIGFMLRQFEIARLVGIRPYNAIAFSAPIAVFVSVFLMYP
LGQSSWFFAPSFGVAAIFRFLLFLQGFHNWTLNPFHMMGVAGVLGGALLCAIHGATVENTLFEDGEGANTFRAFNPTQAE
ETYSMVTANRFWSQIFGIAFSNKRWLHFFMLFVPVTGLWMSAIGIVGLALNLRAYDFVSQELRAAEDPEFETFYTKNILL
NEGIRAWMAPQDQPHEKFVFPE
>WP_102148744.1
MTIAIGRSTTRGWFDVLDDWLKRDRFVFVGWSGLLLFPCAYLALGGWLTGTTFVTSWYTHGLASSYLEGCNFLTVAVSTP
ADAMGHSLLLLWGPEAQGDFTRWCQLGGLWTFVALHGAFGLIGFMLRQFEIARLVGIRPYNAIAFSAPIAVFVSVFLMYP
LGQSSWFFAPSFGVAAIFRFLLFLQGFHNWTLNPFHMMGVAGVLGGALLCAIHGATVENTLFEDGEGANTFRAFNPTQAE
ETYSMVTANRFWSQIFGIAFSNKRWLHFFMLFVPVTGLWMSAIGIVGLALNLRAYDFVSQELRAAEDPEFETFYTKNILL
NEGIRAWMAPQDQPHEKFVFPE
>WP_009453696.1
MTIAIRPSRTRGFEWFYVLDDWLKRDRFVFIGWSGLLLFPCAYLAIGGWFTGTTFVTSWYTHGIVSSYLEGCNFLTAAVS
TPADSMGHSLLFLWGPEAQGDFTRWCQIGGLWNFVALHGVFGLIGFMLRQFEIARAVGVRPYNAIAFSAPISVFVSVFLI
YPLGQSSWFFAPSFGVAAIFRFLLFFQAFHNYTLNPFHMMGVAGVLGGALLCAIHGATVENTLFRDTKSFNTFGGFSPTQ
AEETYSFVTANRYWSQIFGIAFSNKRWLHFFMLFVPVTGLWMSSIGMVGLAFNLRAYDFVSQEIRAAEDPEFETFYTKNI
LLNEGARAWMAAQDQPHEKFQFPEEVMPRGNAE
>WP_102148744.1
MTIAIGRSTTRGWFDVLDDWLKRDRFVFVGWSGLLLFPCAYLALGGWLTGTTFVTSWYTHGLASSYLEGCNFLTVAVSTP
ADAMGHSLLLLWGPEAQGDFTRWCQLGGLWTFVALHGAFGLIGFMLRQFEIARLVGIRPYNAIAFSAPIAVFVSVFLMYP
LGQSSWFFAPSFGVAAIFRFLLFLQGFHNWTLNPFHMMGVAGVLGGALLCAIHGATVENTLFEDGEGANTFRAFNPTQAE
ETYSMVTANRFWSQIFGIAFSNKRWLHFFMLFVPVTGLWMSAIGIVGLALNLRAYDFVSQELRAAEDPEFETFYTKNILL
NEGIRAWMAPQDQPHEKFVFPE
>WP_009453696.1
MTIAIRPSRTRGFEWFYVLDDWLKRDRFVFIGWSGLLLFPCAYLAIGGWFTGTTFVTSWYTHGIVSSYLEGCNFLTAAVS
TPADSMGHSLLFLWGPEAQGDFTRWCQIGGLWNFVALHGVFGLIGFMLRQFEIARAVGVRPYNAIAFSAPISVFVSVFLI
YPLGQSSWFFAPSFGVAAIFRFLLFFQAFHNYTLNPFHMMGVAGVLGGALLCAIHGATVENTLFRDTKSFNTFGGFSPTQ
AEETYSFVTANRYWSQIFGIAFSNKRWLHFFMLFVPVTGLWMSSIGMVGLAFNLRAYDFVSQEIRAAEDPEFETFYTKNI
LLNEGARAWMAAQDQPHEKFQFPEEVMPRGNAE
>WP_102148744.1
MTIAIGRSTTRGWFDVLDDWLKRDRFVFVGWSGLLLFPCAYLALGGWLTGTTFVTSWYTHGLASSYLEGCNFLTVAVSTP
ADAMGHSLLLLWGPEAQGDFTRWCQLGGLWTFVALHGAFGLIGFMLRQFEIARLVGIRPYNAIAFSAPIAVFVSVFLMYP
LGQSSWFFAPSFGVAAIFRFLLFLQGFHNWTLNPFHMMGVAGVLGGALLCAIHGATVENTLFEDGEGANTFRAFNPTQAE
ETYSMVTANRFWSQIFGIAFSNKRWLHFFMLFVPVTGLWMSAIGIVGLALNLRAYDFVSQELRAAEDPEFETFYTKNILL
NEGIRAWMAPQDQPHEKFVFPE
>WP_009453696.1
MTIAIRPSRTRGFEWFYVLDDWLKRDRFVFIGWSGLLLFPCAYLAIGGWFTGTTFVTSWYTHGIVSSYLEGCNFLTAAVS
TPADSMGHSLLFLWGPEAQGDFTRWCQIGGLWNFVALHGVFGLIGFMLRQFEIARAVGVRPYNAIAFSAPISVFVSVFLI
YPLGQSSWFFAPSFGVAAIFRFLLFFQAFHNYTLNPFHMMGVAGVLGGALLCAIHGATVENTLFRDTKSFNTFGGFSPTQ
AEETYSFVTANRYWSQIFGIAFSNKRWLHFFMLFVPVTGLWMSSIGMVGLAFNLRAYDFVSQEIRAAEDPEFETFYTKNI
LLNEGARAWMAAQDQPHEKFQFPEEVMPRGNAE
>WP_114706761.1
MTIAIGRSTTRGWFDVLDDWLKRDRFVFVGWSGLLLFPCAYLALGGWLTGTTFVTSWYTHGLASSYLEGCNFLTVAVSTP
ADAMGHSLLLLWGPEAQGDFTRWCQLGGLWTFVALHGAFGLIGFMLRQFEIARLVGIRPYNAIAFSAPIAVFVSVFLMYP
LGQSSWFFAPSFGVAAIFRFLLFLQGFHNWTLNPFHMMGVAGVLGGALLCAIHGATVENTLFEDGEGANTFRAFNPTQAE
ETYSMVTANRFWSQIFGIAFSNKRWLHFFMLFVPVTGLWMSAIGIVGLALNLRAYDFVSQELRAAEDPEFETFYTKTILL
NEGIRAWMAPQDQPHEKFVFPEEVLPRGNAL
>WP_017310897.1
MTIAIGRSTTRGWFDVLDDWLKRDRFVFVGWSGLLLFPCAFLALGGWLTGTTFVTSWYTHGLASSYLEGCNFLTVAVSTP
ADAMGHSLLLLWGPEAQGDFTRWCQLGGLWPFVALHGAFGLIGFMLRQFEIARLVGIRPYNAIAFSAPIAVFVSVFLMYP
LGQSSWFFAPSFGVAAIFRFLLFLQGFHNWTLNPFHMMGVAGVLGGALLCAIHGATVENTLFEDGEGSNTFRAFNPTQAE
ETYSMVTANRFWSQIFGIAFSNKRWLHFFMLFVPVTGLWMSAIGIVGLALNLRAYDFVSQELRAAEDPEFETFYTKNILL
NEGIRAWMAPQDQPHEKFVFPEEVLPRGNAL
>WP_131120286.1
MTIAIGRSTTRGWFDVLDDWLKRDRFVFVGWSGLLLFPCAFLALGGWLTGTTFVTSWYTHGLASSYLEGCNFLTVAVSTP
ADAMGHSLLLLWGPEAQGDFTRWCQLGGLWPFVALHGAFGLIGFMLRQFEIARLVGIRPYNAIAFSAPIAVFVSVFLMYP
LGQSSWFFAPSFGVAAIFRFLLFLQGFHNWTLNPFHMMGVAGVLGGALLCAIHGATVENTLFEDGEGSNTFRAFNPTQAE
ETYXMVTANRFWSQIFGIAFSNKRWLHFFMLFVPVTGLWMSAIGIVGLALNLRAYDFVSQELRAAEDPEFETFYTKNILL
NEGIRAWMAPQDQPHEKFVFPEEVLPRGNAL
>WP_016868699.1
MTIAIRPSRTRGFEWFYVLDDWLKRDRFVFIGWSGLLLFPCAYLAIGGWFTGTTFVTSWYTHGIVSSYLEGCNFLTAAVS
TPADSMGHSLLFLWGPEAQWDFTRWCQIGGLWAFVALHGVFGLIGFMLRQFEIARLVGVRPYNAIAFSAPISVFVSVFLI
YPLGQSSWFFAPSFGVAAIFRFLLFFQAFHNYTLNPFHMMGVAGVLGGALLCAIHGATVENTLFRDTRSFNTFGGFSPTQ
AEETYSFVTANRYWSQIFGIAFSNKRWLHFFMLFVPVTGLWMSSIGMVGLAFNLRAYDFVSQEIRAAEDPEFETFYTKNI
LLNEGARAWMAAQDQPHEKFQFPEEVLPRGNAE
