# Supplementary material for: Compensatory Transcriptional Response of Fischerella thermalis to Thermal Damage of the Photosynthetic Electron Transfer Chain
Source: Molecules. 2022 Dec 3;27(23):8515. doi: 10.3390/molecules27238515 (PMC9740203; doi:10.3390/molecules27238515)
Supplement: Supplementary file 1 [file molecules-27-08515-s001.zip › alignments/psbd_sequences_cc_alig.fasta]

>WP_011142319.1
MTIAVGRSEQSQG--WFDALDDWLKKDRFVFIGWSGLLFFPTAYLAVGAWLTGTTFVTSW
FTHGLASSYLEGGNFLTVAVSSPADAMGHSLLLLWGPEAQGDFTRWCQIGGLWAFISFHG
ALALMGFMLRQFEIARLIGIRPYNAIAFSAPIAVFVSVFLMYPLGQHSWFFGPSYGVNGI
FRFLLFFQGFHNWTLNPFHMMGVAGVLGGALLCAIHGATVENTLFEDGEAPNTFKAFDPA
QEEETYSMILANRFWSQIFGIAFSNKRWLHFFMLFVPVTGLWMASIGIIGVALNLRAYEF
VSQEIRAAQDPEFETLYTANILINEGIRAWMGPYDQNYDETLKFPEEVLPRGNAL
>WP_010998428.1
MTIAVGRA-PSRG--WFDVLDDWLKRDRFVFVGWSGILLFPCAFLALGGWLTGTTFVTSW
YTHGLASSYLEGANFLTVAVSSPADSMGHSLLLLWGPEAQGDLTRWFQLGGLWPFVALHG
AFGLIGFMLRQFEIARLVGIRPYNALAFSAPIAVFVSVFLMYPLGQSSWFFAPSFGVAAI
FRFLLFLQGFHNWTLNPFHMMGVAGVLGGALLCAIHGATVENTLFEDGEGANTFRAFNPT
QSEETYSMVTANRFWSQIFGIAFSNKRWLHFFMLFVPVTGLWMSAVGIVGLALNLRAYDF
VSQELRAAEDPEFETFYTKNILLNEGIRAWMAPQDQPH-EKFVFPEEVLPRGNAL
>WP_016878152.1
MTIAVGRA-PTRG--WFDVLDDWLKRDRFVFVGWSGILLFPCAFLALGGWLTGTTFVTSW
YTHGLASSYLEGCNFLTVAVSTPADAMGHSLLLLWGPEAQGNFTRWCQLGGLWPFIALHG
AFGLIGFMLRQFEIARLVGIRPYNAIAFSAPIAVFVSVFLMYPLGQSSWFFAPSFGVAAI
FRFLLFLQGFHNWTLNPFHMMGVAGVLGGALLCAIHGATVENTLFEDGEAANTFRAFNPT
QAEETYSMVTANRFWSQIFGIAFSNKRWLHFFMLFVPVTGLWMSAVGIVGLALNLRAYDF
VSQELRAAEDPEFETFYTKNILLNEGIRAWMAPQDQPH-EKFVFPE---------
>WP_026732136.1
MTIALGRTPSSRG--WFDVLDDWLKRDRFVFVGWSGLLLFPCAFLALGGWLTGTTFVTSW
YTHGLASSYLEGCNFLTVAVSTPADAMGHSLLLLWGPEAQGDFTRWCQLGGLWPFVALHG
AFGLIGFMLRQFEIARLVGIRPYNAIAFSAPIAVFVSVFLMYPLGQSSWFFAPSFGVAAI
FRFLLFLQGFHNWTLNPFHMMGVAGVLGGALLCAIHGATVENTLFEDGEAANTFRAFNPT
QAEETYSMVTANRFWSQIFGIAFSNKRWLHFFMLFVPVTGLWMSAIGIVGLALNLRAYDF
VSQELRAAEDPEFETFYTKNILLNEGIRAWMAPQDQPH-EKFVFPEEVLPRGNAL
>WP_016862866.1
-------------------------------------------FLALGGWLTGTTFVTSW
YTHGLASSYLEGCNFLTVAVSTPADAMGHSLLLLWGPEAQGDFTRWCQLGGLWPFVALHG
AFGLIGFMLRQFEIARLVGIRPYNAIAFSAPIAVFVSVFLMYPLGQSSWFFAPSFGVAAI
FRFLLFLQGFHNWTLNPFHMMGVAGVLGGALLCAIHGATVENTLFEDGEGANTFRAFNPT
QAEETYSMVTANRFWSQIFGIAFSNKRWLHFFMLFVPVTGLWMSAIGIVGLALNLRAYDF
VSQELRAAEDPEFETFYTKNILLNEGIRAWMAPQDQPH-EKFVFPEE--------
>WP_026720923.1
MTIAIGRS-TTRG--WFDVLDDWLKRDRFVFVGWSGLLLFPCAFLALGGWLTGTTFVTSW
YTHGLASSYLEGCNFLTVAVSTPADAMGHSLLLLWGPEAQGDFTRWCQLGGLWPFVALHG
AFGLIGFMLRQFEIARLVGIRPYNAIAFSAPIAVFVSVFLMYPLGQSSWFFAPSFGVAAI
FRFLLFLQGFHNWTLNPFHMMGVAGVLGGALLCAIHGATVENTLFEDGEGANTFRAFNPT
QAEETYSMVTANRFWSQIFGIAFSNKRWLHFFMLFVPVTGLWMSAIGIVGLALNLRAYDF
VSQELRAAEDPEFETFYTKNILLNEGIRAWMAPQDQPH-EKFVFPEEVLPRGNAL
>WP_026720923.1_2
MTIAIGRS-TTRG--WFDVLDDWLKRDRFVFVGWSGLLLFPCAFLALGGWLTGTTFVTSW
YTHGLASSYLEGCNFLTVAVSTPADAMGHSLLLLWGPEAQGDFTRWCQLGGLWPFVALHG
AFGLIGFMLRQFEIARLVGIRPYNAIAFSAPIAVFVSVFLMYPLGQSSWFFAPSFGVAAI
FRFLLFLQGFHNWTLNPFHMMGVAGVLGGALLCAIHGATVENTLFEDGEGANTFRAFNPT
QAEETYSMVTANRFWSQIFGIAFSNKRWLHFFMLFVPVTGLWMSAIGIVGLALNLRAYDF
VSQELRAAEDPEFETFYTKNILLNEGIRAWMAPQDQPH-EKFVFPEEVLPRGNAL
>WP_026720923.1_3
MTIAIGRS-TTRG--WFDVLDDWLKRDRFVFVGWSGLLLFPCAFLALGGWLTGTTFVTSW
YTHGLASSYLEGCNFLTVAVSTPADAMGHSLLLLWGPEAQGDFTRWCQLGGLWPFVALHG
AFGLIGFMLRQFEIARLVGIRPYNAIAFSAPIAVFVSVFLMYPLGQSSWFFAPSFGVAAI
FRFLLFLQGFHNWTLNPFHMMGVAGVLGGALLCAIHGATVENTLFEDGEGANTFRAFNPT
QAEETYSMVTANRFWSQIFGIAFSNKRWLHFFMLFVPVTGLWMSAIGIVGLALNLRAYDF
VSQELRAAEDPEFETFYTKNILLNEGIRAWMAPQDQPH-EKFVFPEEVLPRGNAL
>RAM50085.1
MTIAIGRS-TTRG--WFDVLDDWLKRDRFVFVGWSGLLLFPCAFLALGGWLTGTTFVTSW
YTHGLASSYLEGCNFLTVAVSTPADAMGHSLLLLWGPEAQGDFTRWCQLGGLWPFVALHG
AFGLIGFMLRQFEIARLVGIRPYNAIAFSAPIAVFVSVFLMYPLGQSSWFFAPSFGVAAI
FRFLLFLQGFHNWTLNPFHMMGVAGVLGGALLCAIHGATVENTLFEDGEGSNTFRAFNPT
QAEETYSMVTANRFWSQIFGIAFSNKRWLHFFMLFVPVTGLWMSAIGIVGLALNLRAYDF
VSQELRAAEDPEFETFYTKNILLNEGIRAWMAPQDQPH-EKFVFPEEVLPRGNAL
>RAM53484.1
MTIAIGRS-TTRG--WFDVLDDWLKRDRFVFVGWSGLLLFPCAFLALGGWLTGTTFVTSW
YTHGLASSYLEGCNFLTVAVSTPADAMGHSLLLLWGPEAQGDFTRWCQLGGLWPFVALHG
AFGLIGFMLRQFEIARLVGIRPYNAIAFSAPIAVFVSVFLMYPLGQSSWFFAPSFGVAAI
FRFLLFLQGFHNWTLNPFHMMGVAGVLGGALLCAIHGATVENTLFEDGEGSNTFRAFNPT
QAEETYSMVTANRFWSQIFGIAFSNKRWLHFFMLFVPVTGLWMSAIGIVGLALNLRAYDF
VSQELRAAEDPEFETFYTKNILLNEGIRAWMAPQDQPH-EKFVFPEEVLPRGNAL
>WP_017310897.1
MTIAIGRS-TTRG--WFDVLDDWLKRDRFVFVGWSGLLLFPCAFLALGGWLTGTTFVTSW
YTHGLASSYLEGCNFLTVAVSTPADAMGHSLLLLWGPEAQGDFTRWCQLGGLWPFVALHG
AFGLIGFMLRQFEIARLVGIRPYNAIAFSAPIAVFVSVFLMYPLGQSSWFFAPSFGVAAI
FRFLLFLQGFHNWTLNPFHMMGVAGVLGGALLCAIHGATVENTLFEDGEGSNTFRAFNPT
QAEETYSMVTANRFWSQIFGIAFSNKRWLHFFMLFVPVTGLWMSAIGIVGLALNLRAYDF
VSQELRAAEDPEFETFYTKNILLNEGIRAWMAPQDQPH-EKFVFPEEVLPRGNAL
>WP_017310897.1_2
MTIAIGRS-TTRG--WFDVLDDWLKRDRFVFVGWSGLLLFPCAFLALGGWLTGTTFVTSW
YTHGLASSYLEGCNFLTVAVSTPADAMGHSLLLLWGPEAQGDFTRWCQLGGLWPFVALHG
AFGLIGFMLRQFEIARLVGIRPYNAIAFSAPIAVFVSVFLMYPLGQSSWFFAPSFGVAAI
FRFLLFLQGFHNWTLNPFHMMGVAGVLGGALLCAIHGATVENTLFEDGEGSNTFRAFNPT
QAEETYSMVTANRFWSQIFGIAFSNKRWLHFFMLFVPVTGLWMSAIGIVGLALNLRAYDF
VSQELRAAEDPEFETFYTKNILLNEGIRAWMAPQDQPH-EKFVFPEEVLPRGNAL
>WP_131120286.1
MTIAIGRS-TTRG--WFDVLDDWLKRDRFVFVGWSGLLLFPCAFLALGGWLTGTTFVTSW
YTHGLASSYLEGCNFLTVAVSTPADAMGHSLLLLWGPEAQGDFTRWCQLGGLWPFVALHG
AFGLIGFMLRQFEIARLVGIRPYNAIAFSAPIAVFVSVFLMYPLGQSSWFFAPSFGVAAI
FRFLLFLQGFHNWTLNPFHMMGVAGVLGGALLCAIHGATVENTLFEDGEGSNTFRAFNPT
QAEETYXMVTANRFWSQIFGIAFSNKRWLHFFMLFVPVTGLWMSAIGIVGLALNLRAYDF
VSQELRAAEDPEFETFYTKNILLNEGIRAWMAPQDQPH-EKFVFPEEVLPRGNAL
>WP_016870641.1_2
-----GRS-TTRG--WFDVLDDWLKRDRFVFVGWSGLLLFPCAFLALGGWLTGTTFVTSW
YTHGLASSYLEGCNFLTVAVSTPADAMGHSLLLLWGPEAQGDFTRWCQLGGLWTFVALHG
AFGLIGFMLRQFEIARLVGIRPYNAIAFSAPIAVFVSVFLMYPLGQSSWFFAPSFGVAAI
FRFLLFLQGFHNWTLNPFHMMGVAGVLGGALLCAIHGATVENTLFEDGEGANTFRAFNPT
QAEETYSMVTANRFWSQIFGIAFSNKRWLHFFMLFVPVTGLWMSAIGIVGLALNLRAYDF
VSQELRAAEDPEFETFYTKNILLNEGIRAWMAPQDQPH-EKFVFPEEVLPRGNAL
>WP_016870641.1
-----GRS-TTRG--WFDVLDDWLKRDRFVFVGWSGLLLFPCAFLALGGWLTGTTFVTSW
YTHGLASSYLEGCNFLTVAVSTPADAMGHSLLLLWGPEAQGDFTRWCQLGGLWTFVALHG
AFGLIGFMLRQFEIARLVGIRPYNAIAFSAPIAVFVSVFLMYPLGQSSWFFAPSFGVAAI
FRFLLFLQGFHNWTLNPFHMMGVAGVLGGALLCAIHGATVENTLFEDGEGANTFRAFNPT
QAEETYSMVTANRFWSQIFGIAFSNKRWLHFFMLFVPVTGLWMSAIGIVGLALNLRAYDF
VSQELRAAEDPEFETFYTKNILLNEGIRAWMAPQDQPH-EKFVFPEEVLPRGNAL
>PMB45327.1
MTIAIGRS-TTRG--WFDVLDDWLKRDRFVFVGWSGLLLFPCAFLALGGWLTGTTFVTSW
YTHGLASSYLEGCNFLTVAVSTPADAMGHSLLLLWGPEAQGDFTRWCQLGGLWTFVALHG
AFGLIGFMLRQFEIARLVGIRPYNAIAFSAPIAVFVSVFLMYPLGQSSWFFAPSFGVAAI
FRFLLFLQGFHNWTLNPFHMMGVAGVLGGALLCAIHGATVENTLFEDGEGANTFRAFNPT
QAEETYSMVTANRFWSQIFGIAFSNKRWLHFFMLFVPVTGLWMSAIGIVGLALNLRAYDF
VSQELRAAEDPEFETFYTKNILLNEGIRAWMAPQDQPH-EKFVFPE---------
>WP_114706761.1
MTIAIGRS-TTRG--WFDVLDDWLKRDRFVFVGWSGLLLFPCAYLALGGWLTGTTFVTSW
YTHGLASSYLEGCNFLTVAVSTPADAMGHSLLLLWGPEAQGDFTRWCQLGGLWTFVALHG
AFGLIGFMLRQFEIARLVGIRPYNAIAFSAPIAVFVSVFLMYPLGQSSWFFAPSFGVAAI
FRFLLFLQGFHNWTLNPFHMMGVAGVLGGALLCAIHGATVENTLFEDGEGANTFRAFNPT
QAEETYSMVTANRFWSQIFGIAFSNKRWLHFFMLFVPVTGLWMSAIGIVGLALNLRAYDF
VSQELRAAEDPEFETFYTKTILLNEGIRAWMAPQDQPH-EKFVFPEEVLPRGNAL
>WP_009458955.1
MTIAIGRS-TTRG--WFDVLDDWLKRDRFVFVGWSGLLLFPCAYLALGGWLTGTTFVTSW
YTHGLASSYLEGCNFLTVAVSTPADAMGHSLLLLWGPEAQGDFTRWCQLGGLWTFVALHG
AFGLIGFMLRQFEIARLVGIRPYNAIAFSAPIAVFVSVFLMYPLGQSSWFFAPSFGVAAI
FRFLLFLQGFHNWTLNPFHMMGVAGVLGGALLCAIHGATVENTLFEDGEGANTFRAFNPT
QAEETYSMVTANRFWSQIFGIAFSNKRWLHFFMLFVPVTGLWMSAIGIVGLALNLRAYDF
VSQELRAAEDPEFETFYTKNILLNEGIRAWMAPQDQPH-EKFVFPEEVLPRGNAL
>WP_009458955.1_2
MTIAIGRS-TTRG--WFDVLDDWLKRDRFVFVGWSGLLLFPCAYLALGGWLTGTTFVTSW
YTHGLASSYLEGCNFLTVAVSTPADAMGHSLLLLWGPEAQGDFTRWCQLGGLWTFVALHG
AFGLIGFMLRQFEIARLVGIRPYNAIAFSAPIAVFVSVFLMYPLGQSSWFFAPSFGVAAI
FRFLLFLQGFHNWTLNPFHMMGVAGVLGGALLCAIHGATVENTLFEDGEGANTFRAFNPT
QAEETYSMVTANRFWSQIFGIAFSNKRWLHFFMLFVPVTGLWMSAIGIVGLALNLRAYDF
VSQELRAAEDPEFETFYTKNILLNEGIRAWMAPQDQPH-EKFVFPEEVLPRGNAL
>WP_009458955.1_3
MTIAIGRS-TTRG--WFDVLDDWLKRDRFVFVGWSGLLLFPCAYLALGGWLTGTTFVTSW
YTHGLASSYLEGCNFLTVAVSTPADAMGHSLLLLWGPEAQGDFTRWCQLGGLWTFVALHG
AFGLIGFMLRQFEIARLVGIRPYNAIAFSAPIAVFVSVFLMYPLGQSSWFFAPSFGVAAI
FRFLLFLQGFHNWTLNPFHMMGVAGVLGGALLCAIHGATVENTLFEDGEGANTFRAFNPT
QAEETYSMVTANRFWSQIFGIAFSNKRWLHFFMLFVPVTGLWMSAIGIVGLALNLRAYDF
VSQELRAAEDPEFETFYTKNILLNEGIRAWMAPQDQPH-EKFVFPEEVLPRGNAL
>WP_009458955.1_4
MTIAIGRS-TTRG--WFDVLDDWLKRDRFVFVGWSGLLLFPCAYLALGGWLTGTTFVTSW
YTHGLASSYLEGCNFLTVAVSTPADAMGHSLLLLWGPEAQGDFTRWCQLGGLWTFVALHG
AFGLIGFMLRQFEIARLVGIRPYNAIAFSAPIAVFVSVFLMYPLGQSSWFFAPSFGVAAI
FRFLLFLQGFHNWTLNPFHMMGVAGVLGGALLCAIHGATVENTLFEDGEGANTFRAFNPT
QAEETYSMVTANRFWSQIFGIAFSNKRWLHFFMLFVPVTGLWMSAIGIVGLALNLRAYDF
VSQELRAAEDPEFETFYTKNILLNEGIRAWMAPQDQPH-EKFVFPEEVLPRGNAL
>WP_009458955.1_5
MTIAIGRS-TTRG--WFDVLDDWLKRDRFVFVGWSGLLLFPCAYLALGGWLTGTTFVTSW
YTHGLASSYLEGCNFLTVAVSTPADAMGHSLLLLWGPEAQGDFTRWCQLGGLWTFVALHG
AFGLIGFMLRQFEIARLVGIRPYNAIAFSAPIAVFVSVFLMYPLGQSSWFFAPSFGVAAI
FRFLLFLQGFHNWTLNPFHMMGVAGVLGGALLCAIHGATVENTLFEDGEGANTFRAFNPT
QAEETYSMVTANRFWSQIFGIAFSNKRWLHFFMLFVPVTGLWMSAIGIVGLALNLRAYDF
VSQELRAAEDPEFETFYTKNILLNEGIRAWMAPQDQPH-EKFVFPEEVLPRGNAL
>WP_009458955.1_6
MTIAIGRS-TTRG--WFDVLDDWLKRDRFVFVGWSGLLLFPCAYLALGGWLTGTTFVTSW
YTHGLASSYLEGCNFLTVAVSTPADAMGHSLLLLWGPEAQGDFTRWCQLGGLWTFVALHG
AFGLIGFMLRQFEIARLVGIRPYNAIAFSAPIAVFVSVFLMYPLGQSSWFFAPSFGVAAI
FRFLLFLQGFHNWTLNPFHMMGVAGVLGGALLCAIHGATVENTLFEDGEGANTFRAFNPT
QAEETYSMVTANRFWSQIFGIAFSNKRWLHFFMLFVPVTGLWMSAIGIVGLALNLRAYDF
VSQELRAAEDPEFETFYTKNILLNEGIRAWMAPQDQPH-EKFVFPEEVLPRGNAL
>WP_009458955.1_7
MTIAIGRS-TTRG--WFDVLDDWLKRDRFVFVGWSGLLLFPCAYLALGGWLTGTTFVTSW
YTHGLASSYLEGCNFLTVAVSTPADAMGHSLLLLWGPEAQGDFTRWCQLGGLWTFVALHG
AFGLIGFMLRQFEIARLVGIRPYNAIAFSAPIAVFVSVFLMYPLGQSSWFFAPSFGVAAI
FRFLLFLQGFHNWTLNPFHMMGVAGVLGGALLCAIHGATVENTLFEDGEGANTFRAFNPT
QAEETYSMVTANRFWSQIFGIAFSNKRWLHFFMLFVPVTGLWMSAIGIVGLALNLRAYDF
VSQELRAAEDPEFETFYTKNILLNEGIRAWMAPQDQPH-EKFVFPEEVLPRGNAL
>WP_009458955.1_8
MTIAIGRS-TTRG--WFDVLDDWLKRDRFVFVGWSGLLLFPCAYLALGGWLTGTTFVTSW
YTHGLASSYLEGCNFLTVAVSTPADAMGHSLLLLWGPEAQGDFTRWCQLGGLWTFVALHG
AFGLIGFMLRQFEIARLVGIRPYNAIAFSAPIAVFVSVFLMYPLGQSSWFFAPSFGVAAI
FRFLLFLQGFHNWTLNPFHMMGVAGVLGGALLCAIHGATVENTLFEDGEGANTFRAFNPT
QAEETYSMVTANRFWSQIFGIAFSNKRWLHFFMLFVPVTGLWMSAIGIVGLALNLRAYDF
VSQELRAAEDPEFETFYTKNILLNEGIRAWMAPQDQPH-EKFVFPEEVLPRGNAL
>WP_009458955.1_9
MTIAIGRS-TTRG--WFDVLDDWLKRDRFVFVGWSGLLLFPCAYLALGGWLTGTTFVTSW
YTHGLASSYLEGCNFLTVAVSTPADAMGHSLLLLWGPEAQGDFTRWCQLGGLWTFVALHG
AFGLIGFMLRQFEIARLVGIRPYNAIAFSAPIAVFVSVFLMYPLGQSSWFFAPSFGVAAI
FRFLLFLQGFHNWTLNPFHMMGVAGVLGGALLCAIHGATVENTLFEDGEGANTFRAFNPT
QAEETYSMVTANRFWSQIFGIAFSNKRWLHFFMLFVPVTGLWMSAIGIVGLALNLRAYDF
VSQELRAAEDPEFETFYTKNILLNEGIRAWMAPQDQPH-EKFVFPEEVLPRGNAL
>WP_009458955.1_10
MTIAIGRS-TTRG--WFDVLDDWLKRDRFVFVGWSGLLLFPCAYLALGGWLTGTTFVTSW
YTHGLASSYLEGCNFLTVAVSTPADAMGHSLLLLWGPEAQGDFTRWCQLGGLWTFVALHG
AFGLIGFMLRQFEIARLVGIRPYNAIAFSAPIAVFVSVFLMYPLGQSSWFFAPSFGVAAI
FRFLLFLQGFHNWTLNPFHMMGVAGVLGGALLCAIHGATVENTLFEDGEGANTFRAFNPT
QAEETYSMVTANRFWSQIFGIAFSNKRWLHFFMLFVPVTGLWMSAIGIVGLALNLRAYDF
VSQELRAAEDPEFETFYTKNILLNEGIRAWMAPQDQPH-EKFVFPEEVLPRGNAL
>WP_009458955.1_11
MTIAIGRS-TTRG--WFDVLDDWLKRDRFVFVGWSGLLLFPCAYLALGGWLTGTTFVTSW
YTHGLASSYLEGCNFLTVAVSTPADAMGHSLLLLWGPEAQGDFTRWCQLGGLWTFVALHG
AFGLIGFMLRQFEIARLVGIRPYNAIAFSAPIAVFVSVFLMYPLGQSSWFFAPSFGVAAI
FRFLLFLQGFHNWTLNPFHMMGVAGVLGGALLCAIHGATVENTLFEDGEGANTFRAFNPT
QAEETYSMVTANRFWSQIFGIAFSNKRWLHFFMLFVPVTGLWMSAIGIVGLALNLRAYDF
VSQELRAAEDPEFETFYTKNILLNEGIRAWMAPQDQPH-EKFVFPEEVLPRGNAL
>WP_009458955.1_12
MTIAIGRS-TTRG--WFDVLDDWLKRDRFVFVGWSGLLLFPCAYLALGGWLTGTTFVTSW
YTHGLASSYLEGCNFLTVAVSTPADAMGHSLLLLWGPEAQGDFTRWCQLGGLWTFVALHG
AFGLIGFMLRQFEIARLVGIRPYNAIAFSAPIAVFVSVFLMYPLGQSSWFFAPSFGVAAI
FRFLLFLQGFHNWTLNPFHMMGVAGVLGGALLCAIHGATVENTLFEDGEGANTFRAFNPT
QAEETYSMVTANRFWSQIFGIAFSNKRWLHFFMLFVPVTGLWMSAIGIVGLALNLRAYDF
VSQELRAAEDPEFETFYTKNILLNEGIRAWMAPQDQPH-EKFVFPEEVLPRGNAL
>WP_009458955.1_13
MTIAIGRS-TTRG--WFDVLDDWLKRDRFVFVGWSGLLLFPCAYLALGGWLTGTTFVTSW
YTHGLASSYLEGCNFLTVAVSTPADAMGHSLLLLWGPEAQGDFTRWCQLGGLWTFVALHG
AFGLIGFMLRQFEIARLVGIRPYNAIAFSAPIAVFVSVFLMYPLGQSSWFFAPSFGVAAI
FRFLLFLQGFHNWTLNPFHMMGVAGVLGGALLCAIHGATVENTLFEDGEGANTFRAFNPT
QAEETYSMVTANRFWSQIFGIAFSNKRWLHFFMLFVPVTGLWMSAIGIVGLALNLRAYDF
VSQELRAAEDPEFETFYTKNILLNEGIRAWMAPQDQPH-EKFVFPEEVLPRGNAL
>WP_009458955.1_14
MTIAIGRS-TTRG--WFDVLDDWLKRDRFVFVGWSGLLLFPCAYLALGGWLTGTTFVTSW
YTHGLASSYLEGCNFLTVAVSTPADAMGHSLLLLWGPEAQGDFTRWCQLGGLWTFVALHG
AFGLIGFMLRQFEIARLVGIRPYNAIAFSAPIAVFVSVFLMYPLGQSSWFFAPSFGVAAI
FRFLLFLQGFHNWTLNPFHMMGVAGVLGGALLCAIHGATVENTLFEDGEGANTFRAFNPT
QAEETYSMVTANRFWSQIFGIAFSNKRWLHFFMLFVPVTGLWMSAIGIVGLALNLRAYDF
VSQELRAAEDPEFETFYTKNILLNEGIRAWMAPQDQPH-EKFVFPEEVLPRGNAL
>WP_009458955.1_15
MTIAIGRS-TTRG--WFDVLDDWLKRDRFVFVGWSGLLLFPCAYLALGGWLTGTTFVTSW
YTHGLASSYLEGCNFLTVAVSTPADAMGHSLLLLWGPEAQGDFTRWCQLGGLWTFVALHG
AFGLIGFMLRQFEIARLVGIRPYNAIAFSAPIAVFVSVFLMYPLGQSSWFFAPSFGVAAI
FRFLLFLQGFHNWTLNPFHMMGVAGVLGGALLCAIHGATVENTLFEDGEGANTFRAFNPT
QAEETYSMVTANRFWSQIFGIAFSNKRWLHFFMLFVPVTGLWMSAIGIVGLALNLRAYDF
VSQELRAAEDPEFETFYTKNILLNEGIRAWMAPQDQPH-EKFVFPEEVLPRGNAL
>WP_102148744.1
MTIAIGRS-TTRG--WFDVLDDWLKRDRFVFVGWSGLLLFPCAYLALGGWLTGTTFVTSW
YTHGLASSYLEGCNFLTVAVSTPADAMGHSLLLLWGPEAQGDFTRWCQLGGLWTFVALHG
AFGLIGFMLRQFEIARLVGIRPYNAIAFSAPIAVFVSVFLMYPLGQSSWFFAPSFGVAAI
FRFLLFLQGFHNWTLNPFHMMGVAGVLGGALLCAIHGATVENTLFEDGEGANTFRAFNPT
QAEETYSMVTANRFWSQIFGIAFSNKRWLHFFMLFVPVTGLWMSAIGIVGLALNLRAYDF
VSQELRAAEDPEFETFYTKNILLNEGIRAWMAPQDQPH-EKFVFPE---------
>WP_009458955.1_16
MTIAIGRS-TTRG--WFDVLDDWLKRDRFVFVGWSGLLLFPCAYLALGGWLTGTTFVTSW
YTHGLASSYLEGCNFLTVAVSTPADAMGHSLLLLWGPEAQGDFTRWCQLGGLWTFVALHG
AFGLIGFMLRQFEIARLVGIRPYNAIAFSAPIAVFVSVFLMYPLGQSSWFFAPSFGVAAI
FRFLLFLQGFHNWTLNPFHMMGVAGVLGGALLCAIHGATVENTLFEDGEGANTFRAFNPT
QAEETYSMVTANRFWSQIFGIAFSNKRWLHFFMLFVPVTGLWMSAIGIVGLALNLRAYDF
VSQELRAAEDPEFETFYTKNILLNEGIRAWMAPQDQPH-EKFVFPEEVLPRGNAL
>WP_009458955.1_17
MTIAIGRS-TTRG--WFDVLDDWLKRDRFVFVGWSGLLLFPCAYLALGGWLTGTTFVTSW
YTHGLASSYLEGCNFLTVAVSTPADAMGHSLLLLWGPEAQGDFTRWCQLGGLWTFVALHG
AFGLIGFMLRQFEIARLVGIRPYNAIAFSAPIAVFVSVFLMYPLGQSSWFFAPSFGVAAI
FRFLLFLQGFHNWTLNPFHMMGVAGVLGGALLCAIHGATVENTLFEDGEGANTFRAFNPT
QAEETYSMVTANRFWSQIFGIAFSNKRWLHFFMLFVPVTGLWMSAIGIVGLALNLRAYDF
VSQELRAAEDPEFETFYTKNILLNEGIRAWMAPQDQPH-EKFVFPEEVLPRGNAL
>WP_102148744.1_2
MTIAIGRS-TTRG--WFDVLDDWLKRDRFVFVGWSGLLLFPCAYLALGGWLTGTTFVTSW
YTHGLASSYLEGCNFLTVAVSTPADAMGHSLLLLWGPEAQGDFTRWCQLGGLWTFVALHG
AFGLIGFMLRQFEIARLVGIRPYNAIAFSAPIAVFVSVFLMYPLGQSSWFFAPSFGVAAI
FRFLLFLQGFHNWTLNPFHMMGVAGVLGGALLCAIHGATVENTLFEDGEGANTFRAFNPT
QAEETYSMVTANRFWSQIFGIAFSNKRWLHFFMLFVPVTGLWMSAIGIVGLALNLRAYDF
VSQELRAAEDPEFETFYTKNILLNEGIRAWMAPQDQPH-EKFVFPE---------
>WP_102148744.1_3
MTIAIGRS-TTRG--WFDVLDDWLKRDRFVFVGWSGLLLFPCAYLALGGWLTGTTFVTSW
YTHGLASSYLEGCNFLTVAVSTPADAMGHSLLLLWGPEAQGDFTRWCQLGGLWTFVALHG
AFGLIGFMLRQFEIARLVGIRPYNAIAFSAPIAVFVSVFLMYPLGQSSWFFAPSFGVAAI
FRFLLFLQGFHNWTLNPFHMMGVAGVLGGALLCAIHGATVENTLFEDGEGANTFRAFNPT
QAEETYSMVTANRFWSQIFGIAFSNKRWLHFFMLFVPVTGLWMSAIGIVGLALNLRAYDF
VSQELRAAEDPEFETFYTKNILLNEGIRAWMAPQDQPH-EKFVFPE---------
>WP_009458955.1_18
MTIAIGRS-TTRG--WFDVLDDWLKRDRFVFVGWSGLLLFPCAYLALGGWLTGTTFVTSW
YTHGLASSYLEGCNFLTVAVSTPADAMGHSLLLLWGPEAQGDFTRWCQLGGLWTFVALHG
AFGLIGFMLRQFEIARLVGIRPYNAIAFSAPIAVFVSVFLMYPLGQSSWFFAPSFGVAAI
FRFLLFLQGFHNWTLNPFHMMGVAGVLGGALLCAIHGATVENTLFEDGEGANTFRAFNPT
QAEETYSMVTANRFWSQIFGIAFSNKRWLHFFMLFVPVTGLWMSAIGIVGLALNLRAYDF
VSQELRAAEDPEFETFYTKNILLNEGIRAWMAPQDQPH-EKFVFPEEVLPRGNAL
>WP_102148744.1_4
MTIAIGRS-TTRG--WFDVLDDWLKRDRFVFVGWSGLLLFPCAYLALGGWLTGTTFVTSW
YTHGLASSYLEGCNFLTVAVSTPADAMGHSLLLLWGPEAQGDFTRWCQLGGLWTFVALHG
AFGLIGFMLRQFEIARLVGIRPYNAIAFSAPIAVFVSVFLMYPLGQSSWFFAPSFGVAAI
FRFLLFLQGFHNWTLNPFHMMGVAGVLGGALLCAIHGATVENTLFEDGEGANTFRAFNPT
QAEETYSMVTANRFWSQIFGIAFSNKRWLHFFMLFVPVTGLWMSAIGIVGLALNLRAYDF
VSQELRAAEDPEFETFYTKNILLNEGIRAWMAPQDQPH-EKFVFPE---------
>WP_102148744.1_5
MTIAIGRS-TTRG--WFDVLDDWLKRDRFVFVGWSGLLLFPCAYLALGGWLTGTTFVTSW
YTHGLASSYLEGCNFLTVAVSTPADAMGHSLLLLWGPEAQGDFTRWCQLGGLWTFVALHG
AFGLIGFMLRQFEIARLVGIRPYNAIAFSAPIAVFVSVFLMYPLGQSSWFFAPSFGVAAI
FRFLLFLQGFHNWTLNPFHMMGVAGVLGGALLCAIHGATVENTLFEDGEGANTFRAFNPT
QAEETYSMVTANRFWSQIFGIAFSNKRWLHFFMLFVPVTGLWMSAIGIVGLALNLRAYDF
VSQELRAAEDPEFETFYTKNILLNEGIRAWMAPQDQPH-EKFVFPE---------
>WP_102148744.1_6
MTIAIGRS-TTRG--WFDVLDDWLKRDRFVFVGWSGLLLFPCAYLALGGWLTGTTFVTSW
YTHGLASSYLEGCNFLTVAVSTPADAMGHSLLLLWGPEAQGDFTRWCQLGGLWTFVALHG
AFGLIGFMLRQFEIARLVGIRPYNAIAFSAPIAVFVSVFLMYPLGQSSWFFAPSFGVAAI
FRFLLFLQGFHNWTLNPFHMMGVAGVLGGALLCAIHGATVENTLFEDGEGANTFRAFNPT
QAEETYSMVTANRFWSQIFGIAFSNKRWLHFFMLFVPVTGLWMSAIGIVGLALNLRAYDF
VSQELRAAEDPEFETFYTKNILLNEGIRAWMAPQDQPH-EKFVFPE---------
>WP_102148744.1_7
MTIAIGRS-TTRG--WFDVLDDWLKRDRFVFVGWSGLLLFPCAYLALGGWLTGTTFVTSW
YTHGLASSYLEGCNFLTVAVSTPADAMGHSLLLLWGPEAQGDFTRWCQLGGLWTFVALHG
AFGLIGFMLRQFEIARLVGIRPYNAIAFSAPIAVFVSVFLMYPLGQSSWFFAPSFGVAAI
FRFLLFLQGFHNWTLNPFHMMGVAGVLGGALLCAIHGATVENTLFEDGEGANTFRAFNPT
QAEETYSMVTANRFWSQIFGIAFSNKRWLHFFMLFVPVTGLWMSAIGIVGLALNLRAYDF
VSQELRAAEDPEFETFYTKNILLNEGIRAWMAPQDQPH-EKFVFPE---------
>WP_102148744.1_8
MTIAIGRS-TTRG--WFDVLDDWLKRDRFVFVGWSGLLLFPCAYLALGGWLTGTTFVTSW
YTHGLASSYLEGCNFLTVAVSTPADAMGHSLLLLWGPEAQGDFTRWCQLGGLWTFVALHG
AFGLIGFMLRQFEIARLVGIRPYNAIAFSAPIAVFVSVFLMYPLGQSSWFFAPSFGVAAI
FRFLLFLQGFHNWTLNPFHMMGVAGVLGGALLCAIHGATVENTLFEDGEGANTFRAFNPT
QAEETYSMVTANRFWSQIFGIAFSNKRWLHFFMLFVPVTGLWMSAIGIVGLALNLRAYDF
VSQELRAAEDPEFETFYTKNILLNEGIRAWMAPQDQPH-EKFVFPE---------
>WP_102148744.1_9
MTIAIGRS-TTRG--WFDVLDDWLKRDRFVFVGWSGLLLFPCAYLALGGWLTGTTFVTSW
YTHGLASSYLEGCNFLTVAVSTPADAMGHSLLLLWGPEAQGDFTRWCQLGGLWTFVALHG
AFGLIGFMLRQFEIARLVGIRPYNAIAFSAPIAVFVSVFLMYPLGQSSWFFAPSFGVAAI
FRFLLFLQGFHNWTLNPFHMMGVAGVLGGALLCAIHGATVENTLFEDGEGANTFRAFNPT
QAEETYSMVTANRFWSQIFGIAFSNKRWLHFFMLFVPVTGLWMSAIGIVGLALNLRAYDF
VSQELRAAEDPEFETFYTKNILLNEGIRAWMAPQDQPH-EKFVFPE---------
>WP_096680241.1
MAIAIRPS-RTRGFGWFYALDDWLKRDRFVFIGWSGLLLFPCAYLAIGGWFTGTSFVTSW
YTHGVVSSYLEGCNFLTTAVSTPADSMGHSLLFLWGPEAQGDFTRWCQIGGLWNFVALHG
VFGLIGFMLRQFEIARTVGIRPYNAIAFSAPISVFVSVFLIYPLGQSSWFFAPSFGVAAI
FRFLLFFQAFHNYTLNPFHMMGVAGVLGGALLCAIHGATVENTLFRDSRGFNTFGGFSPT
QAEETYSFVTANRYWSQIFGIAFSNKRWLHFFMLFVPVTGLWMSSIGMVGLAFNLRAYDF
VSQEIRAAEHPDFETFYTKNILLNEGARAWMATQDQPH-EKFEFPEEVMPRGNAL
>WP_016873425.1
MTIAIRPS-RTRGFEWFYALDDWLKRDRFVFIGWSGLLLFPCAYMAIGGWFTGTTFVTSW
YTHGVVSSYLEGCNFLTAAVSTPADSMGHSLLFLWGPEAQWDFVRWCQIGGLWTFVALHG
AFGLIGFMLRQFEIARSVRIRPYNAIAFSAPISVFVSVFLIYPLGQSSWFFAPSFGVAAI
FRFLLFFQAFHNYTLNPFHMMGVAGVLGGALLCAIHGATVENTLFRDTRGFNTFRGFSPT
QAEETYSFVTANRYWSQIFGIAFSNKRWLHFFMLFVPVTGLWMSSIGMVGLAFNLRAYDF
VSQEIRAAEDPEFETFYTKNILLNEGARAWMAAQDQPH-EKFEFPEEVMPRGNAL
>WP_016868699.1
MTIAIRPS-RTRGFEWFYVLDDWLKRDRFVFIGWSGLLLFPCAYLAIGGWFTGTTFVTSW
YTHGIVSSYLEGCNFLTAAVSTPADSMGHSLLFLWGPEAQWDFTRWCQIGGLWAFVALHG
VFGLIGFMLRQFEIARLVGVRPYNAIAFSAPISVFVSVFLIYPLGQSSWFFAPSFGVAAI
FRFLLFFQAFHNYTLNPFHMMGVAGVLGGALLCAIHGATVENTLFRDTRSFNTFGGFSPT
QAEETYSFVTANRYWSQIFGIAFSNKRWLHFFMLFVPVTGLWMSSIGMVGLAFNLRAYDF
VSQEIRAAEDPEFETFYTKNILLNEGARAWMAAQDQPH-EKFQFPEEVLPRGNAE
>WP_016868699.1_2
MTIAIRPS-RTRGFEWFYVLDDWLKRDRFVFIGWSGLLLFPCAYLAIGGWFTGTTFVTSW
YTHGIVSSYLEGCNFLTAAVSTPADSMGHSLLFLWGPEAQWDFTRWCQIGGLWAFVALHG
VFGLIGFMLRQFEIARLVGVRPYNAIAFSAPISVFVSVFLIYPLGQSSWFFAPSFGVAAI
FRFLLFFQAFHNYTLNPFHMMGVAGVLGGALLCAIHGATVENTLFRDTRSFNTFGGFSPT
QAEETYSFVTANRYWSQIFGIAFSNKRWLHFFMLFVPVTGLWMSSIGMVGLAFNLRAYDF
VSQEIRAAEDPEFETFYTKNILLNEGARAWMAAQDQPH-EKFQFPEEVLPRGNAE
>WP_016868699.1_3
MTIAIRPS-RTRGFEWFYVLDDWLKRDRFVFIGWSGLLLFPCAYLAIGGWFTGTTFVTSW
YTHGIVSSYLEGCNFLTAAVSTPADSMGHSLLFLWGPEAQWDFTRWCQIGGLWAFVALHG
VFGLIGFMLRQFEIARLVGVRPYNAIAFSAPISVFVSVFLIYPLGQSSWFFAPSFGVAAI
FRFLLFFQAFHNYTLNPFHMMGVAGVLGGALLCAIHGATVENTLFRDTRSFNTFGGFSPT
QAEETYSFVTANRYWSQIFGIAFSNKRWLHFFMLFVPVTGLWMSSIGMVGLAFNLRAYDF
VSQEIRAAEDPEFETFYTKNILLNEGARAWMAAQDQPH-EKFQFPEEVLPRGNAE
>WP_062246794.1
MTIAIRPS-RTRGFEWFYVLDDWLKRDRFVFIGWSGLLLFPCAYLAIGGWFTGTTFVTSW
YTHGIVSSYLEGCNFLTAAVSTPADSMGHSLLFLWGPEAQWDFTRWCQIGGLWNFVALHG
VFGLIGFMLRQFEIARAVGVRPYNAIAFSAPISVFVSVFLIYPLGQSSWFFAPSFGVAAI
FRFLLFFQAFHNYTLNPFHMMGVAGVLGGALLCAIHGATVENTLFRDTKSFNTFGGFSPT
QAEETYSFVTANRYWSQIFGIAFSNKRWLHFFMLFVPVTGLWMSSIGMVGLAFNLRAYDF
VSQEIRAAEDPEFETFYTKNILLNEGARAWMAAQDQPH-EKFQFPEEVLPRGNAE
>WP_102173406.1
MTIAIRPS-RTRGFEWFYVLDDWLKRDRFVFIGWSGLLLFPCAYLAIGGWFTGTTFVTSW
YTHGIVSSYLEGCNFLTAAVSTPADSMGHSLLFLWGPEAQGDFTRWCQIGGLWNFVALHG
VFGLIGFMLRQFEIARAVGVRPYNAIAFSAPISVFVSVFLIYPLGQSSWFFAPSFGVAAI
FRFLLFFQAFHNYTLNPFHMMGVAGVLGGALLCAIHGATVENTLFRDTKSFNTFGGFSPT
QAEETYSFVTANRYWSQIFGIAFSNKRWLHFFMLFVPVTGLWMSSIGMVGLAFNLRAYDF
VSQEIRAAEDPEFETFYTKNILLNEGARAWMAAQDQPH-EKFEFPEEVMPRGNAE
>WP_102173406.1_2
MTIAIRPS-RTRGFEWFYVLDDWLKRDRFVFIGWSGLLLFPCAYLAIGGWFTGTTFVTSW
YTHGIVSSYLEGCNFLTAAVSTPADSMGHSLLFLWGPEAQGDFTRWCQIGGLWNFVALHG
VFGLIGFMLRQFEIARAVGVRPYNAIAFSAPISVFVSVFLIYPLGQSSWFFAPSFGVAAI
FRFLLFFQAFHNYTLNPFHMMGVAGVLGGALLCAIHGATVENTLFRDTKSFNTFGGFSPT
QAEETYSFVTANRYWSQIFGIAFSNKRWLHFFMLFVPVTGLWMSSIGMVGLAFNLRAYDF
VSQEIRAAEDPEFETFYTKNILLNEGARAWMAAQDQPH-EKFEFPEEVMPRGNAE
>WP_102166754.1
MTIAIRPS-RTRGFEWFYVLDDWLKRDRFVFIGWSGLLLFPCAYLAIGGWFTGTTFVTSW
YTHAIVSSYLEGCNFLTAAVSTPADSMGHSLLFLWGPEAQGDFTRWCQIGGLWNFVALHG
VFGLIGFMLRQFEIARAVGVRPYNAIAFSAPISVFVSVFLIYPLGQSSWFFAPSFGVAAI
FRFLLFFQAFHNYTLNPFHMMGVAGVLGGALLCAIHGATVENTLFRDTKSFNTFGGFSPT
QAEETYSFVTANRYWSQIFGIAFSNKRWLHFFMLFVPVTGLWMSSIGMVGLAFNLRAYDF
VSQEIRAAEDPEFETFYTKNILLNEGARAWMAAQDQPH-EKFQFPEEVMPRGNAE
>PMB52533.1
MTIAIRPS-RTRGFEWFYVLDDWLKRDRFVFIGWSGLLLFPCAYLAIGGWFTGTTFVTSW
YTHGIVSSYLEGCNFLTAAVSTPADSMGHSLLFLWGPEAQGDFTRWCQIGGLWNFVALHG
VFGLIGFMLRQFEIARAVGVRPYNAIAFSAPISVFVSVFLIYPLGQSSWFFAPSFGVAAI
FRFLLFFQAFHNYTLNPFHMMGVAGVLGGALLCAIHGATVENTLFRDTKSFNTFGGFSPT
QAEETYSFVTANRYWSQIFGIAFSNKRWLHFFMLFVPVTGLWMSSIGMVGLAFNLRAYDF
VSQEIRAAEDPEFETFYTKNILLNEGARAWMAAQDQPH-EKFQFPEEVMPRGNAE
>PMB05494.1
MTIAIRPS-RTRGFEWFYVLDDWLKRDRFVFIGWSGLLLFPCAYLAIGGWFTGTTFVTSW
YTHGIVSSYLEGCNFLTAAVSTPADSMGHSLLFLWGPEAQGDFTRWCQIGGLWNFVALHG
VFGLIGFMLRQFEIARAVGVRPYNAIAFSAPISVFVSVFLIYPLGQSSWFFAPSFGVAAI
FRFLLFFQAFHNYTLNPFHMMGVAGVLGGALLCAIHGATVENTLFRDTKSFNTFGGFSPT
QAEETYSFVTANRYWSQIFGIAFSNKRWLHFFMLFVPVTGLWMSSIGMVGLAFNLRAYDF
VSQEIRAAEDPEFETFYTKNILLNEGARAWMAAQDQPH-EKFQFPEEVMPRGNAE
>MBF2061442.1
MTIAIRPS-RTRGFEWFYVLDDWLKRDRFVFIGWSGLLLFPCAYLAIGGWFTGTTFVTSW
YTHGIVSSYLEGCNFLTAAVSTPADSMGHSLLFLWGPEAQGDFTRWCQIGGLWNFVALHG
VFGLIGFMLRQFEIARAVGVRPYNAIAFSAPISVFVSVFLIYPLGQSSWFFAPSFGVAAI
FRFLLFFQAFHNYTLNPFHMMGVAGVLGGALLCAIHGATVENTLFRDTKSFNTFGGFSPT
QAEETYSFVTANRYWSQIFGIAFSNKRWLHFFMLFVPVTGLWMSSIGMVGLAFNLRAYDF
VSQEIRAAEDPEFETFYTKNILLNEGARAWMAAQDQPH-EKFQFPEEVMPRGNAE
>MBF1988137.1
MTIAIRPS-RTRGFEWFYVLDDWLKRDRFVFIGWSGLLLFPCAYLAIGGWFTGTTFVTSW
YTHGIVSSYLEGCNFLTAAVSTPADSMGHSLLFLWGPEAQGDFTRWCQIGGLWNFVALHG
VFGLIGFMLRQFEIARAVGVRPYNAIAFSAPISVFVSVFLIYPLGQSSWFFAPSFGVAAI
FRFLLFFQAFHNYTLNPFHMMGVAGVLGGALLCAIHGATVENTLFRDTKSFNTFGGFSPT
QAEETYSFVTANRYWSQIFGIAFSNKRWLHFFMLFVPVTGLWMSSIGMVGLAFNLRAYDF
VSQEIRAAEDPEFETFYTKNILLNEGARAWMAAQDQPH-EKFQFPEEVMPRGNAE
>MBF2070715.1
MTIAIRPS-RTRGFEWFYVLDDWLKRDRFVFIGWSGLLLFPCAYLAIGGWFTGTTFVTSW
YTHGIVSSYLEGCNFLTAAVSTPADSMGHSLLFLWGPEAQGDFTRWCQIGGLWNFVALHG
VFGLIGFMLRQFEIARAVGVRPYNAIAFSAPISVFVSVFLIYPLGQSSWFFAPSFGVAAI
FRFLLFFQAFHNYTLNPFHMMGVAGVLGGALLCAIHGATVENTLFRDTKSFNTFGGFSPT
QAEETYSFVTANRYWSQIFGIAFSNKRWLHFFMLFVPVTGLWMSSIGMVGLAFNLRAYDF
VSQEIRAAEDPEFETFYTKNILLNEGARAWMAAQDQPH-EKFQFPEEVMPRGNAE
>WP_009453696.1
MTIAIRPS-RTRGFEWFYVLDDWLKRDRFVFIGWSGLLLFPCAYLAIGGWFTGTTFVTSW
YTHGIVSSYLEGCNFLTAAVSTPADSMGHSLLFLWGPEAQGDFTRWCQIGGLWNFVALHG
VFGLIGFMLRQFEIARAVGVRPYNAIAFSAPISVFVSVFLIYPLGQSSWFFAPSFGVAAI
FRFLLFFQAFHNYTLNPFHMMGVAGVLGGALLCAIHGATVENTLFRDTKSFNTFGGFSPT
QAEETYSFVTANRYWSQIFGIAFSNKRWLHFFMLFVPVTGLWMSSIGMVGLAFNLRAYDF
VSQEIRAAEDPEFETFYTKNILLNEGARAWMAAQDQPH-EKFQFPEEVMPRGNAE
>WP_009453696.1_2
MTIAIRPS-RTRGFEWFYVLDDWLKRDRFVFIGWSGLLLFPCAYLAIGGWFTGTTFVTSW
YTHGIVSSYLEGCNFLTAAVSTPADSMGHSLLFLWGPEAQGDFTRWCQIGGLWNFVALHG
VFGLIGFMLRQFEIARAVGVRPYNAIAFSAPISVFVSVFLIYPLGQSSWFFAPSFGVAAI
FRFLLFFQAFHNYTLNPFHMMGVAGVLGGALLCAIHGATVENTLFRDTKSFNTFGGFSPT
QAEETYSFVTANRYWSQIFGIAFSNKRWLHFFMLFVPVTGLWMSSIGMVGLAFNLRAYDF
VSQEIRAAEDPEFETFYTKNILLNEGARAWMAAQDQPH-EKFQFPEEVMPRGNAE
>WP_009453696.1_3
MTIAIRPS-RTRGFEWFYVLDDWLKRDRFVFIGWSGLLLFPCAYLAIGGWFTGTTFVTSW
YTHGIVSSYLEGCNFLTAAVSTPADSMGHSLLFLWGPEAQGDFTRWCQIGGLWNFVALHG
VFGLIGFMLRQFEIARAVGVRPYNAIAFSAPISVFVSVFLIYPLGQSSWFFAPSFGVAAI
FRFLLFFQAFHNYTLNPFHMMGVAGVLGGALLCAIHGATVENTLFRDTKSFNTFGGFSPT
QAEETYSFVTANRYWSQIFGIAFSNKRWLHFFMLFVPVTGLWMSSIGMVGLAFNLRAYDF
VSQEIRAAEDPEFETFYTKNILLNEGARAWMAAQDQPH-EKFQFPEEVMPRGNAE
>WP_009453696.1_4
MTIAIRPS-RTRGFEWFYVLDDWLKRDRFVFIGWSGLLLFPCAYLAIGGWFTGTTFVTSW
YTHGIVSSYLEGCNFLTAAVSTPADSMGHSLLFLWGPEAQGDFTRWCQIGGLWNFVALHG
VFGLIGFMLRQFEIARAVGVRPYNAIAFSAPISVFVSVFLIYPLGQSSWFFAPSFGVAAI
FRFLLFFQAFHNYTLNPFHMMGVAGVLGGALLCAIHGATVENTLFRDTKSFNTFGGFSPT
QAEETYSFVTANRYWSQIFGIAFSNKRWLHFFMLFVPVTGLWMSSIGMVGLAFNLRAYDF
VSQEIRAAEDPEFETFYTKNILLNEGARAWMAAQDQPH-EKFQFPEEVMPRGNAE
>WP_009453696.1_5
MTIAIRPS-RTRGFEWFYVLDDWLKRDRFVFIGWSGLLLFPCAYLAIGGWFTGTTFVTSW
YTHGIVSSYLEGCNFLTAAVSTPADSMGHSLLFLWGPEAQGDFTRWCQIGGLWNFVALHG
VFGLIGFMLRQFEIARAVGVRPYNAIAFSAPISVFVSVFLIYPLGQSSWFFAPSFGVAAI
FRFLLFFQAFHNYTLNPFHMMGVAGVLGGALLCAIHGATVENTLFRDTKSFNTFGGFSPT
QAEETYSFVTANRYWSQIFGIAFSNKRWLHFFMLFVPVTGLWMSSIGMVGLAFNLRAYDF
VSQEIRAAEDPEFETFYTKNILLNEGARAWMAAQDQPH-EKFQFPEEVMPRGNAE
>WP_009453696.1_6
MTIAIRPS-RTRGFEWFYVLDDWLKRDRFVFIGWSGLLLFPCAYLAIGGWFTGTTFVTSW
YTHGIVSSYLEGCNFLTAAVSTPADSMGHSLLFLWGPEAQGDFTRWCQIGGLWNFVALHG
VFGLIGFMLRQFEIARAVGVRPYNAIAFSAPISVFVSVFLIYPLGQSSWFFAPSFGVAAI
FRFLLFFQAFHNYTLNPFHMMGVAGVLGGALLCAIHGATVENTLFRDTKSFNTFGGFSPT
QAEETYSFVTANRYWSQIFGIAFSNKRWLHFFMLFVPVTGLWMSSIGMVGLAFNLRAYDF
VSQEIRAAEDPEFETFYTKNILLNEGARAWMAAQDQPH-EKFQFPEEVMPRGNAE
>WP_009453696.1_7
MTIAIRPS-RTRGFEWFYVLDDWLKRDRFVFIGWSGLLLFPCAYLAIGGWFTGTTFVTSW
YTHGIVSSYLEGCNFLTAAVSTPADSMGHSLLFLWGPEAQGDFTRWCQIGGLWNFVALHG
VFGLIGFMLRQFEIARAVGVRPYNAIAFSAPISVFVSVFLIYPLGQSSWFFAPSFGVAAI
FRFLLFFQAFHNYTLNPFHMMGVAGVLGGALLCAIHGATVENTLFRDTKSFNTFGGFSPT
QAEETYSFVTANRYWSQIFGIAFSNKRWLHFFMLFVPVTGLWMSSIGMVGLAFNLRAYDF
VSQEIRAAEDPEFETFYTKNILLNEGARAWMAAQDQPH-EKFQFPEEVMPRGNAE
>WP_009453696.1_8
MTIAIRPS-RTRGFEWFYVLDDWLKRDRFVFIGWSGLLLFPCAYLAIGGWFTGTTFVTSW
YTHGIVSSYLEGCNFLTAAVSTPADSMGHSLLFLWGPEAQGDFTRWCQIGGLWNFVALHG
VFGLIGFMLRQFEIARAVGVRPYNAIAFSAPISVFVSVFLIYPLGQSSWFFAPSFGVAAI
FRFLLFFQAFHNYTLNPFHMMGVAGVLGGALLCAIHGATVENTLFRDTKSFNTFGGFSPT
QAEETYSFVTANRYWSQIFGIAFSNKRWLHFFMLFVPVTGLWMSSIGMVGLAFNLRAYDF
VSQEIRAAEDPEFETFYTKNILLNEGARAWMAAQDQPH-EKFQFPEEVMPRGNAE
>WP_009453696.1_9
MTIAIRPS-RTRGFEWFYVLDDWLKRDRFVFIGWSGLLLFPCAYLAIGGWFTGTTFVTSW
YTHGIVSSYLEGCNFLTAAVSTPADSMGHSLLFLWGPEAQGDFTRWCQIGGLWNFVALHG
VFGLIGFMLRQFEIARAVGVRPYNAIAFSAPISVFVSVFLIYPLGQSSWFFAPSFGVAAI
FRFLLFFQAFHNYTLNPFHMMGVAGVLGGALLCAIHGATVENTLFRDTKSFNTFGGFSPT
QAEETYSFVTANRYWSQIFGIAFSNKRWLHFFMLFVPVTGLWMSSIGMVGLAFNLRAYDF
VSQEIRAAEDPEFETFYTKNILLNEGARAWMAAQDQPH-EKFQFPEEVMPRGNAE
>WP_009453696.1_10
MTIAIRPS-RTRGFEWFYVLDDWLKRDRFVFIGWSGLLLFPCAYLAIGGWFTGTTFVTSW
YTHGIVSSYLEGCNFLTAAVSTPADSMGHSLLFLWGPEAQGDFTRWCQIGGLWNFVALHG
VFGLIGFMLRQFEIARAVGVRPYNAIAFSAPISVFVSVFLIYPLGQSSWFFAPSFGVAAI
FRFLLFFQAFHNYTLNPFHMMGVAGVLGGALLCAIHGATVENTLFRDTKSFNTFGGFSPT
QAEETYSFVTANRYWSQIFGIAFSNKRWLHFFMLFVPVTGLWMSSIGMVGLAFNLRAYDF
VSQEIRAAEDPEFETFYTKNILLNEGARAWMAAQDQPH-EKFQFPEEVMPRGNAE
>WP_009453696.1_11
MTIAIRPS-RTRGFEWFYVLDDWLKRDRFVFIGWSGLLLFPCAYLAIGGWFTGTTFVTSW
YTHGIVSSYLEGCNFLTAAVSTPADSMGHSLLFLWGPEAQGDFTRWCQIGGLWNFVALHG
VFGLIGFMLRQFEIARAVGVRPYNAIAFSAPISVFVSVFLIYPLGQSSWFFAPSFGVAAI
FRFLLFFQAFHNYTLNPFHMMGVAGVLGGALLCAIHGATVENTLFRDTKSFNTFGGFSPT
QAEETYSFVTANRYWSQIFGIAFSNKRWLHFFMLFVPVTGLWMSSIGMVGLAFNLRAYDF
VSQEIRAAEDPEFETFYTKNILLNEGARAWMAAQDQPH-EKFQFPEEVMPRGNAE
>WP_009453696.1_12
MTIAIRPS-RTRGFEWFYVLDDWLKRDRFVFIGWSGLLLFPCAYLAIGGWFTGTTFVTSW
YTHGIVSSYLEGCNFLTAAVSTPADSMGHSLLFLWGPEAQGDFTRWCQIGGLWNFVALHG
VFGLIGFMLRQFEIARAVGVRPYNAIAFSAPISVFVSVFLIYPLGQSSWFFAPSFGVAAI
FRFLLFFQAFHNYTLNPFHMMGVAGVLGGALLCAIHGATVENTLFRDTKSFNTFGGFSPT
QAEETYSFVTANRYWSQIFGIAFSNKRWLHFFMLFVPVTGLWMSSIGMVGLAFNLRAYDF
VSQEIRAAEDPEFETFYTKNILLNEGARAWMAAQDQPH-EKFQFPEEVMPRGNAE
>WP_009453696.1_13
MTIAIRPS-RTRGFEWFYVLDDWLKRDRFVFIGWSGLLLFPCAYLAIGGWFTGTTFVTSW
YTHGIVSSYLEGCNFLTAAVSTPADSMGHSLLFLWGPEAQGDFTRWCQIGGLWNFVALHG
VFGLIGFMLRQFEIARAVGVRPYNAIAFSAPISVFVSVFLIYPLGQSSWFFAPSFGVAAI
FRFLLFFQAFHNYTLNPFHMMGVAGVLGGALLCAIHGATVENTLFRDTKSFNTFGGFSPT
QAEETYSFVTANRYWSQIFGIAFSNKRWLHFFMLFVPVTGLWMSSIGMVGLAFNLRAYDF
VSQEIRAAEDPEFETFYTKNILLNEGARAWMAAQDQPH-EKFQFPEEVMPRGNAE
>WP_009453696.1_14
MTIAIRPS-RTRGFEWFYVLDDWLKRDRFVFIGWSGLLLFPCAYLAIGGWFTGTTFVTSW
YTHGIVSSYLEGCNFLTAAVSTPADSMGHSLLFLWGPEAQGDFTRWCQIGGLWNFVALHG
VFGLIGFMLRQFEIARAVGVRPYNAIAFSAPISVFVSVFLIYPLGQSSWFFAPSFGVAAI
FRFLLFFQAFHNYTLNPFHMMGVAGVLGGALLCAIHGATVENTLFRDTKSFNTFGGFSPT
QAEETYSFVTANRYWSQIFGIAFSNKRWLHFFMLFVPVTGLWMSSIGMVGLAFNLRAYDF
VSQEIRAAEDPEFETFYTKNILLNEGARAWMAAQDQPH-EKFQFPEEVMPRGNAE
>WP_009453696.1_15
MTIAIRPS-RTRGFEWFYVLDDWLKRDRFVFIGWSGLLLFPCAYLAIGGWFTGTTFVTSW
YTHGIVSSYLEGCNFLTAAVSTPADSMGHSLLFLWGPEAQGDFTRWCQIGGLWNFVALHG
VFGLIGFMLRQFEIARAVGVRPYNAIAFSAPISVFVSVFLIYPLGQSSWFFAPSFGVAAI
FRFLLFFQAFHNYTLNPFHMMGVAGVLGGALLCAIHGATVENTLFRDTKSFNTFGGFSPT
QAEETYSFVTANRYWSQIFGIAFSNKRWLHFFMLFVPVTGLWMSSIGMVGLAFNLRAYDF
VSQEIRAAEDPEFETFYTKNILLNEGARAWMAAQDQPH-EKFQFPEEVMPRGNAE
>WP_009453696.1_16
MTIAIRPS-RTRGFEWFYVLDDWLKRDRFVFIGWSGLLLFPCAYLAIGGWFTGTTFVTSW
YTHGIVSSYLEGCNFLTAAVSTPADSMGHSLLFLWGPEAQGDFTRWCQIGGLWNFVALHG
VFGLIGFMLRQFEIARAVGVRPYNAIAFSAPISVFVSVFLIYPLGQSSWFFAPSFGVAAI
FRFLLFFQAFHNYTLNPFHMMGVAGVLGGALLCAIHGATVENTLFRDTKSFNTFGGFSPT
QAEETYSFVTANRYWSQIFGIAFSNKRWLHFFMLFVPVTGLWMSSIGMVGLAFNLRAYDF
VSQEIRAAEDPEFETFYTKNILLNEGARAWMAAQDQPH-EKFQFPEEVMPRGNAE
>WP_009453696.1_17
MTIAIRPS-RTRGFEWFYVLDDWLKRDRFVFIGWSGLLLFPCAYLAIGGWFTGTTFVTSW
YTHGIVSSYLEGCNFLTAAVSTPADSMGHSLLFLWGPEAQGDFTRWCQIGGLWNFVALHG
VFGLIGFMLRQFEIARAVGVRPYNAIAFSAPISVFVSVFLIYPLGQSSWFFAPSFGVAAI
FRFLLFFQAFHNYTLNPFHMMGVAGVLGGALLCAIHGATVENTLFRDTKSFNTFGGFSPT
QAEETYSFVTANRYWSQIFGIAFSNKRWLHFFMLFVPVTGLWMSSIGMVGLAFNLRAYDF
VSQEIRAAEDPEFETFYTKNILLNEGARAWMAAQDQPH-EKFQFPEEVMPRGNAE
>WP_009453696.1_18
MTIAIRPS-RTRGFEWFYVLDDWLKRDRFVFIGWSGLLLFPCAYLAIGGWFTGTTFVTSW
YTHGIVSSYLEGCNFLTAAVSTPADSMGHSLLFLWGPEAQGDFTRWCQIGGLWNFVALHG
VFGLIGFMLRQFEIARAVGVRPYNAIAFSAPISVFVSVFLIYPLGQSSWFFAPSFGVAAI
FRFLLFFQAFHNYTLNPFHMMGVAGVLGGALLCAIHGATVENTLFRDTKSFNTFGGFSPT
QAEETYSFVTANRYWSQIFGIAFSNKRWLHFFMLFVPVTGLWMSSIGMVGLAFNLRAYDF
VSQEIRAAEDPEFETFYTKNILLNEGARAWMAAQDQPH-EKFQFPEEVMPRGNAE
>WP_009453696.1_19
MTIAIRPS-RTRGFEWFYVLDDWLKRDRFVFIGWSGLLLFPCAYLAIGGWFTGTTFVTSW
YTHGIVSSYLEGCNFLTAAVSTPADSMGHSLLFLWGPEAQGDFTRWCQIGGLWNFVALHG
VFGLIGFMLRQFEIARAVGVRPYNAIAFSAPISVFVSVFLIYPLGQSSWFFAPSFGVAAI
FRFLLFFQAFHNYTLNPFHMMGVAGVLGGALLCAIHGATVENTLFRDTKSFNTFGGFSPT
QAEETYSFVTANRYWSQIFGIAFSNKRWLHFFMLFVPVTGLWMSSIGMVGLAFNLRAYDF
VSQEIRAAEDPEFETFYTKNILLNEGARAWMAAQDQPH-EKFQFPEEVMPRGNAE
>WP_009453696.1_20
MTIAIRPS-RTRGFEWFYVLDDWLKRDRFVFIGWSGLLLFPCAYLAIGGWFTGTTFVTSW
YTHGIVSSYLEGCNFLTAAVSTPADSMGHSLLFLWGPEAQGDFTRWCQIGGLWNFVALHG
VFGLIGFMLRQFEIARAVGVRPYNAIAFSAPISVFVSVFLIYPLGQSSWFFAPSFGVAAI
FRFLLFFQAFHNYTLNPFHMMGVAGVLGGALLCAIHGATVENTLFRDTKSFNTFGGFSPT
QAEETYSFVTANRYWSQIFGIAFSNKRWLHFFMLFVPVTGLWMSSIGMVGLAFNLRAYDF
VSQEIRAAEDPEFETFYTKNILLNEGARAWMAAQDQPH-EKFQFPEEVMPRGNAE
>WP_009453696.1_21
MTIAIRPS-RTRGFEWFYVLDDWLKRDRFVFIGWSGLLLFPCAYLAIGGWFTGTTFVTSW
YTHGIVSSYLEGCNFLTAAVSTPADSMGHSLLFLWGPEAQGDFTRWCQIGGLWNFVALHG
VFGLIGFMLRQFEIARAVGVRPYNAIAFSAPISVFVSVFLIYPLGQSSWFFAPSFGVAAI
FRFLLFFQAFHNYTLNPFHMMGVAGVLGGALLCAIHGATVENTLFRDTKSFNTFGGFSPT
QAEETYSFVTANRYWSQIFGIAFSNKRWLHFFMLFVPVTGLWMSSIGMVGLAFNLRAYDF
VSQEIRAAEDPEFETFYTKNILLNEGARAWMAAQDQPH-EKFQFPEEVMPRGNAE
>WP_009453696.1_22
MTIAIRPS-RTRGFEWFYVLDDWLKRDRFVFIGWSGLLLFPCAYLAIGGWFTGTTFVTSW
YTHGIVSSYLEGCNFLTAAVSTPADSMGHSLLFLWGPEAQGDFTRWCQIGGLWNFVALHG
VFGLIGFMLRQFEIARAVGVRPYNAIAFSAPISVFVSVFLIYPLGQSSWFFAPSFGVAAI
FRFLLFFQAFHNYTLNPFHMMGVAGVLGGALLCAIHGATVENTLFRDTKSFNTFGGFSPT
QAEETYSFVTANRYWSQIFGIAFSNKRWLHFFMLFVPVTGLWMSSIGMVGLAFNLRAYDF
VSQEIRAAEDPEFETFYTKNILLNEGARAWMAAQDQPH-EKFQFPEEVMPRGNAE
>WP_009453696.1_23
MTIAIRPS-RTRGFEWFYVLDDWLKRDRFVFIGWSGLLLFPCAYLAIGGWFTGTTFVTSW
YTHGIVSSYLEGCNFLTAAVSTPADSMGHSLLFLWGPEAQGDFTRWCQIGGLWNFVALHG
VFGLIGFMLRQFEIARAVGVRPYNAIAFSAPISVFVSVFLIYPLGQSSWFFAPSFGVAAI
FRFLLFFQAFHNYTLNPFHMMGVAGVLGGALLCAIHGATVENTLFRDTKSFNTFGGFSPT
QAEETYSFVTANRYWSQIFGIAFSNKRWLHFFMLFVPVTGLWMSSIGMVGLAFNLRAYDF
VSQEIRAAEDPEFETFYTKNILLNEGARAWMAAQDQPH-EKFQFPEEVMPRGNAE
>WP_009453696.1_24
MTIAIRPS-RTRGFEWFYVLDDWLKRDRFVFIGWSGLLLFPCAYLAIGGWFTGTTFVTSW
YTHGIVSSYLEGCNFLTAAVSTPADSMGHSLLFLWGPEAQGDFTRWCQIGGLWNFVALHG
VFGLIGFMLRQFEIARAVGVRPYNAIAFSAPISVFVSVFLIYPLGQSSWFFAPSFGVAAI
FRFLLFFQAFHNYTLNPFHMMGVAGVLGGALLCAIHGATVENTLFRDTKSFNTFGGFSPT
QAEETYSFVTANRYWSQIFGIAFSNKRWLHFFMLFVPVTGLWMSSIGMVGLAFNLRAYDF
VSQEIRAAEDPEFETFYTKNILLNEGARAWMAAQDQPH-EKFQFPEEVMPRGNAE
>WP_073556985.1
MTIAIRPS-RTRGFEWFYVLDDWLKRDRFVFIGWSGLLLFPCAYLAIGGWFTGTTFVTSW
YTHGIVSSYLEGCNFLTAAVSTPADSMGHSLLFLWGPEAQGDFTRWCQIGGLWNFVALHG
VFGLIGFMLRQFEIARAVGVRPYNAIAFSAPISVFVSVFLIYPLGQSSWFFAPSFGVAAI
FRFLLFFQAFHNYTLNPFHMMGVAGVLGGALLCAIHGATVENTLFRDTKSFNTFGGFSPT
QAEETYSFVTANRYWSQIFGIAFSNKRWLHFFMLFVPVTGLWMSSIGMVGLAFNLRAYDF
VSQEIRAAEDPEFETFYTKNILLNEGARAWMAAQDQPH-EKFQFPEEVLPRGNAE
>WP_026734729.1
MTIAIRPS-RTRGFEWFYVLDDWLKRDRFVFIGWSGLLLFPCAYLAIGGWFTGTTFVTSW
YTHGIVSSYLEGCNFLTAAVSTPADSMGHSLLFLWGPEAQWDFTRWCQIGGLWTFVALHG
VFGLIGFMLRQFEIARAVGVRPYNAIAFSAPISVFVSVFLIYPLGQSSWFFAPSFGVAAI
FRFLLFFQAFHNYTLNPFHMMGVAGVLGGALLCAIHGATVENTLFRDSRGFNTFGGFSPT
QAEETYSFVTANRYWSQIFGIAFSNKRWLHFFMLFVPVTGLWMSSIGMVGLAFNLRAYDF
VSQEIRAAEDPEFETFYTKNILLNEGARAWMATQDQPH-EKFQFPEEVLPRGNAE
>NWF60076.1
MTIAIRPS-RTRGFEWFYVLDDWLKRDRFVFIGWSGLLLFPCAYLAIGGWFTGTTFVTSW
YTHGIVSSYLEGCNFLTAAVSTPADSMGHSLLFLWGPEAQGDFTRWCQIGGLWTFVALHG
VFGLIGFMLRQFEIARAVGVRPYNAIAFSAPISVFVSVFLIYPLGQSSWFFAPSFGVAAI
FRFLLFFQAFHNYTLNPFHMMGVAGVLGGALLCAIHGATVENTLFRDTRGFNTFGGFSPT
QAEETYSFVTANRYWSQIFGIAFSNKRWLHFFMLFVPVTGLWMSSIGMVGLAFNLRAYDF
VSQEIRAAEDPEFETFYTKNILLNEGARAWMATQDQPH-EKFEFPEEVMPR----
