# Supplementary material for: Compensatory Transcriptional Response of Fischerella thermalis to Thermal Damage of the Photosynthetic Electron Transfer Chain
Source: Molecules. 2022 Dec 3;27(23):8515. doi: 10.3390/molecules27238515 (PMC9740203; doi:10.3390/molecules27238515)
Supplement: Supplementary file 1 [file molecules-27-08515-s001.zip › F0_kautsky.p]

TS=20ms
;protocol body - generated by wizard
;version ZB March 11, 2009
include default.inc  ;Includes standard options, do not remove it !
include light.inc    ;Includes standard options, do not remove it !
Shutter=1
Sensitivity=30
FAR=0
Super=100
Act1=100
;
;*** Fo Measurement **************************************************
F0duration=5s
F0period=F0duration/5
;
<0, F0period .. F0duration>=>mfmsub
<F0duration>=>mfmsub
;
<0s>=>checkPoint,"startFo"
<F0duration-F0period>=>checkPoint,"endFo"
;
;******* Actinic light Exposure **************************************
ALPeriod=30s
c1=F0duration + 2*mfmsub_length
<c1>=>act1(ALPeriod)
;
;
;******* Kautsky Effect Measurement **********************************
;
;*******Fast Kautsky kinetics*****************************************
;
c2=2s;                   ##                  Interval of fast measurement
<c1 - mfmsub_length>=>mfmsub
<c1 + TS, c1  + TS + mfmsub_length .. c1 + c2 - mfmsub_length>=>mfmsub
;
;*******Slow Kautsky kinetics with period ALPeriod/10 = positive integer 
;
<c1 + c2, c1+c2 + mfmsub_length * 3 .. c1 + ALPeriod - 3* mfmsub_length>=>mfmsub
;
;Ft_Lss measurement
f1=c1 + ALPeriod - 3* mfmsub_length
f11=<f1>#<0, mfmsub_length, 2*mfmsub_length>
f11=>mfmsub
;
;Last point after actinic light OFF
<c1 + ALPeriod + mfmsub_length>=>mfmsub
;
;Fp definition
<c1>=>checkPoint,"startFp"
<c1 + c2>=>checkPoint,"endFp"
;
;Visual frame definition                   Image shown in pre-processing window
<c1 + c2/2>=>checkPoint,"timeVisual"
;
;Ft_Lss definition
<f1>=>checkPoint,"startFt_Lss"
<c1 + ALPeriod - fm_length>=>checkPoint,"endFt_Lss"
;
;END ******************************************************************
