# Supplementary material for: Compensatory Transcriptional Response of Fischerella thermalis to Thermal Damage of the Photosynthetic Electron Transfer Chain
Source: Molecules. 2022 Dec 3;27(23):8515. doi: 10.3390/molecules27238515 (PMC9740203; doi:10.3390/molecules27238515)
Supplement: Supplementary file 1 [file molecules-27-08515-s001.zip › Genomic_context/genomic_context_for_MG2C.xlsx]

## Sheet: D1FR_G1
start_corr	end_corr	start	end	strand	name	cluster	color				NIES3754	11779			name	start_corr	end_corr	cluster	color
1	149	2694896	2695045	-	hypothetical protein	NIES3754	grey				JSC11	12222			hypothetical_protein	1	149	NIES3754	grey
146	526	2695042	2695422	-	response regulator	NIES3754	blue				NIES592	15060			response_regulator	146	526	NIES3754	blue
595	3249	2695491	2698145	-	ATP-binding protein	NIES3754	blue				PCC7521	15009			ATP-binding_protein	595	3249	NIES3754	blue
3233	4396	2698129	2699292	-	response regulator	NIES3754	vlue				NIES4106	15892			response_regulator	3233	4396	NIES3754	vlue
5328	6458	2700224	2701354	+	WP_082720488.1 - psbA G1	NIES3754	red				PCC9605	13470			WP_082720488.1_-_psbA_G1	5328	6458	NIES3754	red
6489	7574	2701385	2702470	+	WP_062246785.1 - psbA D1fr	NIES3754	red								WP_062246785.1_-_psbA_D1fr	6489	7574	NIES3754	red
7777	8253	2702673	2703149	+	allophycocyanin	NIES3754	green								allophycocyanin	7777	8253	NIES3754	green
8369	8854	2703265	2703750	+	allophycocyanin subunit beta	NIES3754	green								allophycocyanin_subunit_beta	8369	8854	NIES3754	green
8958	9437	2703854	2704333	+	allophycocyanin	NIES3754	green								allophycocyanin	8958	9437	NIES3754	green
9521	11779	2704417	2706675	+	phycobilisome rod-core linker	NIES3754	green								phycobilisome_rod-core_linker	9521	11779	NIES3754	green
															allophycocyanin_subunit_alpha	1	521	JSC11	green
1	521	38185	38706	-	allophycocyanin subunit alpha	JSC11	green								phycobilisome_rod-core_linker	647	2905	JSC11	green
647	2905	38832	41090	-	phycobilisome rod-core linker	JSC11	green								allophycocyanin_subunit_alpha	2989	3468	JSC11	green
2989	3468	41174	41653	-	allophycocyanin subunit alpha	JSC11	green								allophycocyanin_apcB	3572	4057	JSC11	green
3572	4057	41757	42242	-	allophycocyanin apcB	JSC11	green								allophycocyanin_subunit_alpha	4173	4649	JSC11	green
4173	4649	42358	42834	-	allophycocyanin subunit alpha	JSC11	green								WP_009453703.1_-_psbA_D1fr	4795	5880	JSC11	red
4795	5880	42980	44065	-	WP_009453703.1 - psbA D1fr	JSC11	red								WP_009453704.1_-_psbA_G1	5911	7041	JSC11	red
5911	7041	44096	45226	-	WP_009453704.1 - psbA G1	JSC11	red								hypothetical_protein	7281	7418	JSC11	grey
7281	7418	45466	45603	+	hypothetical protein	JSC11	grey								response_regulator	7975	9138	JSC11	blue
7975	9138	46160	47323	+	response regulator	JSC11	blue								ATP-binding_protein	9122	11773	JSC11	blue
9122	11773	47307	49958	+	ATP-binding protein	JSC11	blue								response_regulator	11842	12222	JSC11	blue
11842	12222	50027	50407	+	response regulator	JSC11	blue								photosystem_I_core_protein_PsaA	1	2366	NIES592	green
															hypothetical_protein	2641	2790	NIES592	grey
1	2366	16964	19330	-	photosystem I core protein PsaA	NIES592	green								response_regulator	2787	3167	NIES592	blue
2641	2790	19605	19754	-	hypothetical protein	NIES592	grey								ATP-binding_protein	3236	5890	NIES592	blue
2787	3167	19751	20131	-	response regulator	NIES592	blue								response_regulator	5874	7037	NIES592	blue
3236	5890	20200	22854	-	ATP-binding protein	NIES592	blue								WP_082720488.1_-_psbA_G1	7969	9099	NIES592	red
5874	7037	22838	24001	-	response regulator	NIES592	blue								WP_062246785.1_-_psbA_D1fr	9130	10215	NIES592	red
7969	9099	24933	26063	+	WP_082720488.1 - psbA G1	NIES592	red								allophycocyanin_subunit_alpha-B	10411	10887	NIES592	green
9130	10215	26094	27179	+	WP_062246785.1 - psbA D1fr	NIES592	red								allophycocyanin_subunit_beta	11003	11488	NIES592	green
10411	10887	27375	27851	+	allophycocyanin subunit alpha-B	NIES592	green								allophycocyanin_subunit_alpha-B	11592	12071	NIES592	green
11003	11488	27967	28452	+	allophycocyanin subunit beta	NIES592	green								phycobilisome_rod-core_linker	12155	14413	NIES592	green
11592	12071	28556	29035	+	allophycocyanin subunit alpha-B	NIES592	green								allophycocyanin_subunit_alpha-B	14539	15060	NIES592	green
12155	14413	29119	31377	+	phycobilisome rod-core linker	NIES592	green								allophycocyanin_subunit_alpha	1	521	PCC7521	green
14539	15060	31503	32024	+	allophycocyanin subunit alpha-B	NIES592	green								phycobilisome_rod-core_linker	647	2905	PCC7521	green
															allophycocyanin_subunit_alpha	2989	3468	PCC7521	green
1	521	162468	162989	-	allophycocyanin subunit alpha	PCC7521	green								allophycocyanin_apcB	3572	4057	PCC7521	green
647	2905	163115	165373	-	phycobilisome rod-core linker	PCC7521	green								allophycocyanin_subunit_alpha	4173	4649	PCC7521	green
2989	3468	165457	165936	-	allophycocyanin subunit alpha	PCC7521	green								WP_009453703.1_-_psbA_D1fr	4796	5881	PCC7521	red
3572	4057	166040	166525	-	allophycocyanin apcB	PCC7521	green								WP_016871858.1_-_psbA_G1	5912	7042	PCC7521	red
4173	4649	166641	167117	-	allophycocyanin subunit alpha	PCC7521	green								hypothetical_protein	7282	7419	PCC7521	grey
4796	5881	167264	168349	-	WP_009453703.1 - psbA D1fr	PCC7521	red								response_regulator	7976	9139	PCC7521	blue
5912	7042	168380	169510	-	WP_016871858.1 - psbA G1	PCC7521	red								ATP-binding_protein	9126	11773	PCC7521	blue
7282	7419	169750	169887	+	hypothetical protein	PCC7521	grey								response_regulator	11842	12222	PCC7521	blue
7976	9139	170444	171607	+	response regulator	PCC7521	blue								photosystem_I_core_protein_PsaA	12643	15009	PCC7521	green
9126	11773	171594	174241	+	ATP-binding protein	PCC7521	blue								photosystem_I_reaction_center_XI	1	515	NIES4106	green
11842	12222	174310	174690	+	response regulator	PCC7521	blue								pseudo_-_PsaB	1051	2940	NIES4106	black
12643	15009	175111	177477	+	photosystem I core protein PsaA	PCC7521	green								response_regulator	2998	3378	NIES4106	blue
															pseudo_-_response_regulator	3540	3635	NIES4106	black
1	515	291185	291700	-	photosystem I reaction center XI	NIES4106	green								pseudo_-_response_regulator	3763	4047	NIES4106	black
1051	2940	292236	294125	-	pseudo - PsaB	NIES4106	black								GAF_domain-containing_protein	4147	6837	NIES4106	blue
2998	3378	294183	294563	-	response regulator	NIES4106	blue								response_regulator	6824	7987	NIES4106	blue
3540	3635	294725	294820	-	pseudo - response regulator	NIES4106	black								WP_096680229.1_-_psbA_G1	8842	9981	NIES4106	red
3763	4047	294948	295232	-	pseudo - response regulator	NIES4106	black								WP_096680231.1_-_psbA_D1fr	10003	11088	NIES4106	red
4147	6837	295332	298022	-	GAF domain-containing protein	NIES4106	blue								allophycocyanin	11235	11711	NIES4106	green
6824	7987	298009	299172	-	response regulator	NIES4106	blue								allophycocyanin_subunit_beta	11833	12318	NIES4106	green
8842	9981	300027	301166	+	WP_096680229.1 - psbA G1	NIES4106	red								allophycocyanin	12520	12999	NIES4106	green
10003	11088	301188	302273	+	WP_096680231.1 - psbA D1fr	NIES4106	red								phycobilisome_rod-core_linker	13081	15351	NIES4106	green
11235	11711	302420	302896	+	allophycocyanin	NIES4106	green								allophycocyanin	15371	15892	NIES4106	green
11833	12318	303018	303503	+	allophycocyanin subunit beta	NIES4106	green								nuclear_transport_factor_2_family_protein	1	422	PCC9605	grey
12520	12999	303705	304184	+	allophycocyanin	NIES4106	green								response_regulator	695	1075	PCC9605	blue
13081	15351	304266	306536	+	phycobilisome rod-core linker	NIES4106	green								ATP-binding_protein	1168	3831	PCC9605	blue
15371	15892	306556	307077	+	allophycocyanin	NIES4106	green								response_regulator	3815	4978	PCC9605	blue
															hypothetical_protein	5470	5649	PCC9605	grey
1	422	1878751	1879173	+	nuclear transport factor 2 family protein	PCC9605	grey								WP_026734723.1_-_psbA_G1	6314	7444	PCC9605	red
695	1075	1879446	1879826	-	response regulator	PCC9605	blue								WP_009453703.1_-_psbA_D1fr	7475	8560	PCC9605	red
1168	3831	1879919	1882582	-	ATP-binding protein	PCC9605	blue								allophycocyanin	8816	9292	PCC9605	green
3815	4978	1882566	1883729	-	response regulator	PCC9605	blue								allophycocyanin_apcB	9408	9893	PCC9605	green
5470	5649	1884221	1884400	+	hypothetical protein	PCC9605	grey								allophycocyanin	9997	10476	PCC9605	green
6314	7444	1885065	1886195	+	WP_026734723.1 - psbA G1	PCC9605	red								phycobilisome_rod-core_linker	10564	12798	PCC9605	green
7475	8560	1886226	1887311	+	WP_009453703.1 - psbA D1fr	PCC9605	red								allophycocyanin	12949	13470	PCC9605	green
8816	9292	1887567	1888043	+	allophycocyanin	PCC9605	green
9408	9893	1888159	1888644	+	allophycocyanin apcB	PCC9605	green
9997	10476	1888748	1889227	+	allophycocyanin	PCC9605	green
10564	12798	1889315	1891549	+	phycobilisome rod-core linker	PCC9605	green
12949	13470	1891700	1892221	+	allophycocyanin	PCC9605	green

## Sheet: G2
start_corr	end_corr	start	end	strand	name	cluster	color			NIES3754	9119			name	start_corr	end_corr	cluster	color
1	203	2637593	2637796	-	type II toxin-antitoxin HicB	NIES3754	grey			JSC11	10270			type_II_toxin-antitoxin_HicB	1	203	NIES3754	grey
287	1147	2637880	2638740	-	bifunctional class I HIT family protein	NIES3754	grey			NIES592	9119			bifunctional_class_I_HIT_family_protein	287	1147	NIES3754	grey
1173	1322	2638766	2638915	+	hypothetical protein	NIES3754	grey			PCC7521	9002			hypothetical_protein	1173	1322	NIES3754	grey
1545	2927	2639138	2640520	+	GTP-binding protein	NIES3754	grey			PCC9605	15951			GTP-binding_protein	1545	2927	NIES3754	grey
2938	3165	2640531	2640758	-	hypothetical protein	NIES3754	grey							hypothetical_protein	2938	3165	NIES3754	grey
3586	4656	2641179	2642249	+	WP_062246727.1 -psbA G2	NIES3754	red							WP_062246727.1_-psbA_G2	3586	4656	NIES3754	red
5083	5307	2642676	2642900	+	Calvin cycle protein CP12	NIES3754	green							Calvin_cycle_protein_CP12	5083	5307	NIES3754	green
5304	6140	2642897	2643733	-	TlyA family RNA methyltransferase	NIES3754	grey							TlyA_family_RNA_methyltransferase	5304	6140	NIES3754	grey
6313	6822	2643906	2644415	-	allophycocyanin apcB	NIES3754	green							allophycocyanin_apcB	6313	6822	NIES3754	green
7186	8601	2644779	2646194	+	type I glutamate--ammonia ligase glnA}	NIES3754	grey							type_I_glutamate--ammonia_ligase_glnA}	7186	8601	NIES3754	grey
8919	9119	2646512	2646712	-	hypothetical protein	NIES3754	grey							hypothetical_protein	8919	9119	NIES3754	grey
														hypothetical_protein	1	200	JSC11	grey
1	200	100481	100681	+	hypothetical protein	JSC11	grey							glutamate--ammonia_ligase_glnA	521	1936	JSC11	grey
521	1936	101002	102417	-	glutamate--ammonia ligase glnA	JSC11	grey							allophycocyanin_apcB	2300	2809	JSC11	green
2300	2809	102781	103290	+	allophycocyanin apcB	JSC11	green							TlyA_family_RNA_methyltransferase	3202	4041	JSC11	grey
3202	4041	103683	104522	+	TlyA family RNA methyltransferase	JSC11	grey							Calvin_cycle_protein_CP12	4038	4262	JSC11	green
4038	4262	104519	104743	-	Calvin cycle protein CP12	JSC11	green							WP_009453755.1_-_psbA_G2	4633	5703	JSC11	red
4633	5703	105114	106184	-	WP_009453755.1 - psbA G2	JSC11	red							hypothetical_protein	6124	6351	JSC11	grey
6124	6351	106605	106832	+	hypothetical protein	JSC11	grey							GTP-binding_protein	6362	7744	JSC11	grey
6362	7744	106843	108225	-	GTP-binding protein	JSC11	grey							hypothetical_protein	7967	8116	JSC11	grey
7967	8116	108448	108597	-	hypothetical protein	JSC11	grey							bifunctional_…_HIT_family_protein	8142	9002	JSC11	grey
8142	9002	108623	109483	+	bifunctional … HIT family protein	JSC11	grey							COP23_domain-containing_protein	9722	10270	JSC11	grey
9722	10270	110203	110751	-	COP23 domain-containing protein	JSC11	grey							type_II_toxin-antitoxin_system_HicB	1	203	NIES592	grey
														bifunctional…_HIT_family_protein	287	1147	NIES592	grey
1	203	357916	358119	-	type II toxin-antitoxin system HicB	NIES592	grey							hypothetical_protein	1173	1322	NIES592	grey
287	1147	358203	359063	-	bifunctional… HIT family protein	NIES592	grey							GTP-binding_protein	1545	2927	NIES592	grey
1173	1322	359089	359238	+	hypothetical protein	NIES592	grey							hypothetical_protein	2938	3165	NIES592	grey
1545	2927	359461	360843	+	GTP-binding protein	NIES592	grey							WP_062246727.1_-_psbA_G2	3586	4656	NIES592	red
2938	3165	360854	361081	-	hypothetical protein	NIES592	grey							Calvin_cycle_protein_CP12	5083	5307	NIES592	green
3586	4656	361502	362572	+	WP_062246727.1 - psbA G2	NIES592	red							TlyA_family_RNA_methyltransferase	5304	6140	NIES592	grey
5083	5307	362999	363223	+	Calvin cycle protein CP12	NIES592	green							allophycocyanin_apcB	6313	6822	NIES592	green
5304	6140	363220	364056	-	TlyA family RNA methyltransferase	NIES592	grey							type_I_glutamate--ammonia_ligase_glnA	7186	8601	NIES592	grey
6313	6822	364229	364738	-	allophycocyanin apcB	NIES592	green							hypothetical_protein	8919	9119	NIES592	grey
7186	8601	365102	366517	+	type I glutamate--ammonia ligase glnA	NIES592	grey							hypothetical_protein	1	200	PCC7521	grey
8919	9119	366835	367035	-	hypothetical protein	NIES592	grey							type_I_glutamate--ammonia_ligase_glnA	521	1936	PCC7521	grey
														allophycocyanin_apcB	2300	2809	PCC7521	green
1	200	8103	8303	+	hypothetical protein	PCC7521	grey							TlyA_family_RNA_methyltransferase	3202	4041	PCC7521	grey
521	1936	8624	10039	-	type I glutamate--ammonia ligase glnA	PCC7521	grey							Calvin_cycle_protein_CP12	4038	4262	PCC7521	green
2300	2809	10403	10912	+	allophycocyanin apcB	PCC7521	green							WP_009453755.1_-_psbA_G2	4633	5703	PCC7521	red
3202	4041	11305	12144	+	TlyA family RNA methyltransferase	PCC7521	grey							hypothetical_protein	6124	6351	PCC7521	grey
4038	4262	12141	12365	-	Calvin cycle protein CP12	PCC7521	green							GTP-binding_protein	6362	7744	PCC7521	grey
4633	5703	12736	13806	-	WP_009453755.1 - psbA G2	PCC7521	red							hypothetical_protein	7967	8116	PCC7521	grey
6124	6351	14227	14454	+	hypothetical protein	PCC7521	grey							bifunctional…_HIT_family_protein	8142	9002	PCC7521	grey
6362	7744	14465	15847	-	GTP-binding protein	PCC7521	grey							host_attachment_protein	1	494	PCC9605	grey
7967	8116	16070	16219	-	hypothetical protein	PCC7521	grey							S-layer_homology_domain-containing_protein	637	2373	PCC9605	grey
8142	9002	16245	17105	+	bifunctional… HIT family protein	PCC7521	grey							DUF4327_family_protein	3654	3884	PCC9605	grey
														phosphoenolpyruvate_synthase	4827	7271	PCC9605	grey
1	494	1957814	1958308	+	host attachment protein	PCC9605	grey							universal_stress_protein	7359	7886	PCC9605	blue
637	2373	1958451	1960187	-	S-layer homology domain-containing protein	PCC9605	grey							WP_026732648.1_-_psbA_G2	8417	9487	PCC9605	red
3654	3884	1961468	1961698	+	DUF4327 family protein	PCC9605	grey							NYN_domain-containing_protein	10827	11513	PCC9605	grey
4827	7271	1962641	1965085	+	phosphoenolpyruvate synthase	PCC9605	grey							response_regulator_transcription_factor	11641	12351	PCC9605	blue
7359	7886	1965173	1965700	+	universal stress protein	PCC9605	blue							HAMP_domain-containing_histidine_kinase	12354	13490	PCC9605	grey
8417	9487	1966231	1967301	+	WP_026732648.1 - psbA G2	PCC9605	red							TIGR02117_family_protein	14281	14985	PCC9605	grey
10827	11513	1968641	1969327	+	NYN domain-containing protein	PCC9605	grey							lipid_kinase	15076	15951	PCC9605	grey
11641	12351	1969455	1970165	+	response regulator transcription factor	PCC9605	blue
12354	13490	1970168	1971304	+	HAMP domain-containing histidine kinase	PCC9605	grey
14281	14985	1972095	1972799	-	TIGR02117 family protein	PCC9605	grey
15076	15951	1972890	1973765	+	lipid kinase	PCC9605	grey

## Sheet: G4_D1INT
start_corr	end_corr	start	end	strand	name	cluster	color		NIES3754		NIES3754	14023		NIES - G4_1 - outside contig borders				name	start_corr	end_corr	cluster	color
1	755	5617898	5618653	+	YebC/PmpR fam regulator	NIES3754	blue		JSC11		JSC11	14814		NIES - G4_2 - outside contig borders				YebC/PmpR_fam_regulator	1	755	NIES3754	blue
1149	2408	5619047	5620306	+	FAD-dependent hydroxylase	NIES3754	grey		PCC7521		PCC7521	1083						FAD-dependent_hydroxylase	1149	2408	NIES3754	grey
2775	3734	5620673	5621632	+	RsmB/NOP fam methyltransferase	NIES3754	blue		NIES4106		NIES4106	13655						RsmB/NOP_fam_methyltransferase	2775	3734	NIES3754	blue
3903	5435	5621801	5623333	-	YifB family Mg chelatase-like AAA ATPase	NIES3754	grey		NIES4106_2		NIES4106_2	14045						YifB_family_Mg_chelatase-like_AAA_ATPase	3903	5435	NIES3754	grey
5494	5862	5623392	5623760	+	histidine triad nucleotide-binding protein	NIES3754	blue		NIES4106_3		NIES4106_3	10705						histidine_triad_nucleotide-binding_protein	5494	5862	NIES3754	blue
6136	7218	5624034	5625116	+	WP_009454952.1 - psbA G4	NIES3754	red		PCC9605		PCC9605	10134						WP_009454952.1_-_psbA_G4	6136	7218	NIES3754	red
7891	10032	5625789	5627930	+	polyphosphate kinase 1	NIES3754	grey		PCC9605_2		PCC9605_2	10849						polyphosphate_kinase_1	7891	10032	NIES3754	grey
10250	11437	5628148	5629335	+	MFS transporter	NIES3754	grey		NIES3754_2		NIES3754_2	13245						MFS_transporter	10250	11437	NIES3754	grey
11422	11688	5629320	5629586	-	pseudo_type II tox-antitox Phd/YefM fam	NIES3754	black		JSC11_2		JSC11_2	11959						pseudo_type_II_tox-antitox_Phd/YefM_fam	11422	11688	NIES3754	black
11823	13007	5629721	5630905	-	M20 family metallopeptidase	NIES3754	grey		JSC11_3		NIES3754_3	18399						M20_family_metallopeptidase	11823	13007	NIES3754	grey
13460	14023	5631358	5631921	-	pentapeptide repeat-containing protein	NIES3754	grey		NIES592		JSC11_3	17600						pentapeptide_repeat-containing_protein	13460	14023	NIES3754	grey
									PCC7521_2		NIES592	19455						hypothetical_protein	1	293	JSC11	grey
1	293	52848	53141	-	hypothetical protein	JSC11	grey		NIES4106_4		PCC7521_2	17600						serine/threonine_protein_kinase	316	2079	JSC11	grey
316	2079	53164	54927	+	serine/threonine protein kinase	JSC11	grey		NIES4106_5		NIES4106_4	17557						pentapeptide_repeat-containing_protein	2474	3037	JSC11	grey
2474	3037	55322	55885	+	pentapeptide repeat-containing protein	JSC11	grey		NIES4106_6		NIES4106_5	21760						M20_family_metallopeptidase	3490	4674	JSC11	grey
3490	4674	56338	57522	+	M20 family metallopeptidase	JSC11	grey		PCC9605_3		NIES4106_6	9667						polyphosphate_kinase_1_ppk1	4853	6994	JSC11	grey
4853	6994	57701	59842	-	polyphosphate kinase 1 ppk1	JSC11	grey		PCC9605_4		PCC9605_3	14110						WP_009454952.1_-_psbA_G4	7667	8749	JSC11	red
7667	8749	60515	61597	-	WP_009454952.1 - psbA G4	JSC11	red		PCC9605_5		PCC9605_4	18846						histidine_triad_nucleotide-binding_protein	9023	9391	JSC11	blue
9023	9391	61871	62239	-	histidine triad nucleotide-binding protein	JSC11	blue				PCC9605_5	11934						YifB_family_Mg_chelatase-like_AAA_ATPase	9450	10982	JSC11	grey
9450	10982	62298	63830	+	YifB family Mg chelatase-like AAA ATPase	JSC11	grey											RsmB/NOP_family_RNA_methyltransferase	11142	12101	JSC11	grey
11142	12101	63990	64949	-	RsmB/NOP family RNA methyltransferase	JSC11	grey											FAD-dependent_hydroxylase	12467	13726	JSC11	grey
12467	13726	65315	66574	-	FAD-dependent hydroxylase	JSC11	grey											YebC/PmpR_transcriptional_regulator	14059	14814	JSC11	blue
14059	14814	66907	67662	-	YebC/PmpR transcriptional regulator	JSC11	blue											hypothetical_protein	1	455	NIES4106	grey
																		pseudo_-_3-oxoacyl-[acyl-carrier]_reductase	983	1078	NIES4106	black
																		GNAT_family_N-acetyltransferase	1183	1599	NIES4106	grey
																		YifB_family_Mg_chelatase-like_AAA_ATPase	1606	3135	NIES4106	grey
1	455	566418	566873	-	hypothetical protein	NIES4106	grey											histidine_triad_nucleotide-binding_protein	3197	3565	NIES4106	blue
983	1078	567401	567496	+	pseudo - 3-oxoacyl-[acyl-carrier] reductase	NIES4106	black											WP_096673441.1_-_psbA_G4	3805	4887	NIES4106	red
1183	1599	567601	568017	+	GNAT family N-acetyltransferase	NIES4106	grey											hypothetical_protein	5399	6004	NIES4106	grey
1606	3135	568024	569553	-	YifB family Mg chelatase-like AAA ATPase	NIES4106	grey											triacylglycerol_lipase	6510	7145	NIES4106	grey
3197	3565	569615	569983	+	histidine triad nucleotide-binding protein	NIES4106	blue											glycoside_hydrolase_family_65_protein	7701	9899	NIES4106	grey
3805	4887	570223	571305	+	WP_096673441.1 - psbA G4	NIES4106	red											pseudo_-_IS5/IS1182_transposase	10101	10939	NIES4106	black
5399	6004	571817	572422	-	hypothetical protein	NIES4106	grey											protein_kinase	11892	13655	NIES4106	blue
6510	7145	572928	573563	+	triacylglycerol lipase	NIES4106	grey											hypothetical_protein	1	137	PCC9605	grey
7701	9899	574119	576317	+	glycoside hydrolase family 65 protein	NIES4106	grey											tetratricopeptide_repeat_protein	253	777	PCC9605	grey
10101	10939	576519	577357	+	pseudo - IS5/IS1182 transposase	NIES4106	black											transporter_substrate-binding_protein	882	1757	PCC9605	grey
11892	13655	578310	580073	+	protein kinase	NIES4106	blue											50S_ribosomal_protein_L20	1761	2117	PCC9605	grey
																		50S_ribosomal_protein_L35	2140	2337	PCC9605	grey
1	137	401453	401590	+	hypothetical protein	PCC9605	grey											WP_026731460.1_-_psbA_G4	2492	3574	PCC9605	red
253	777	401706	402230	-	tetratricopeptide repeat protein	PCC9605	grey											histidine_triad_nucleotide-binding_protein	3814	4161	PCC9605	grey
882	1757	402335	403210	-	transporter substrate-binding protein	PCC9605	grey											YifB_family_Mg_chelatase-like_AAA_ATPase	4243	5775	PCC9605	grey
1761	2117	403214	403570	-	50S ribosomal protein L20	PCC9605	grey											GNAT_family_N-acetyltransferase	5782	6129	PCC9605	grey
2140	2337	403593	403790	-	50S ribosomal protein L35	PCC9605	grey											PhoX_family_phosphatase	6876	9272	PCC9605	grey
2492	3574	403945	405027	-	WP_026731460.1 - psbA G4	PCC9605	red											SDR_family_oxidoreductase	9352	10134	PCC9605	grey
3814	4161	405267	405614	-	histidine triad nucleotide-binding protein	PCC9605	grey											methionine_adenosyltransferase	1	1262	NIES4106_2	grey
4243	5775	405696	407228	+	YifB family Mg chelatase-like AAA ATPase	PCC9605	grey											HAMP_domain-containing_protein	1513	3186	NIES4106_2	grey
5782	6129	407235	407582	-	GNAT family N-acetyltransferase	PCC9605	grey											ammonium_transporter	3429	4835	NIES4106_2	grey
6876	9272	408329	410725	+	PhoX family phosphatase	PCC9605	grey											G-D-S-L_family_lipolytic_protein	4897	5724	NIES4106_2	grey
9352	10134	410805	411587	-	SDR family oxidoreductase	PCC9605	grey											4-hydroxy-3-methylbut-2-enyl_diphosphate_red	5825	7033	NIES4106_2	grey
																		WP_096673919.1_-_psbA_G4	7473	8534	NIES4106_2	red
1	1262	857067	858329	+	methionine adenosyltransferase	NIES4106_2	grey											hypothetical_protein	8780	9142	NIES4106_2	grey
1513	3186	858580	860253	+	HAMP domain-containing protein	NIES4106_2	grey											hypothetical_protein	9312	9602	NIES4106_2	grey
3429	4835	860496	861902	+	ammonium transporter	NIES4106_2	grey											bacteriohopanetetrol..._HpnI	9748	11004	NIES4106_2	grey
4897	5724	861964	862791	+	G-D-S-L family lipolytic protein	NIES4106_2	grey											hopanoid_biosynthesis…_HpnJ	11382	12818	NIES4106_2	grey
5825	7033	862892	864100	+	4-hydroxy-3-methylbut-2-enyl diphosphate red	NIES4106_2	grey											transposase	12867	14045	NIES4106_2	orange
7473	8534	864540	865601	+	WP_096673919.1 - psbA G4	NIES4106_2	red											tRNA-Val	1	72	NIES4106_3	grey
8780	9142	865847	866209	-	hypothetical protein	NIES4106_2	grey											metal-binding_protein	187	807	NIES4106_3	grey
9312	9602	866379	866669	+	hypothetical protein	NIES4106_2	grey											nucleoside_triphosphate_pyrophosphohydrolase	826	1635	NIES4106_3	grey
9748	11004	866815	868071	+	bacteriohopanetetrol... HpnI	NIES4106_2	grey											Rieske_(2Fe-2S)_protein	1868	2305	NIES4106_3	grey
11382	12818	868449	869885	+	hopanoid biosynthesis… HpnJ	NIES4106_2	grey											glutamate-5-semialdehyde_dehydrogenase	2434	3744	NIES4106_3	grey
12867	14045	869934	871112	-	transposase	NIES4106_2	orange											_WP_096678265.1_-_psbA_G4	3884	4966	NIES4106_3	red
																		isochorismate_synthase	5116	6531	NIES4106_3	grey
1	72	5939918	5939990	-	tRNA-Val	NIES4106_3	grey											2-carboxy-1,4-naphthoquinone_phytyltransferase	6834	7742	NIES4106_3	grey
187	807	5940105	5940725	+	metal-binding protein	NIES4106_3	grey											o-succinylbenzoate_synthase	7878	8804	NIES4106_3	grey
826	1635	5940744	5941553	+	nucleoside triphosphate pyrophosphohydrolase	NIES4106_3	grey											2-succinylbenzoate--CoA_ligase	8850	10226	NIES4106_3	grey
1868	2305	5941786	5942223	+	Rieske (2Fe-2S) protein	NIES4106_3	grey											acyl-CoA_thioesterase	10259	10705	NIES4106_3	grey
2434	3744	5942352	5943662	+	glutamate-5-semialdehyde dehydrogenase	NIES4106_3	grey											Uma2_family_endonuclease	1	644	PCC9605_2	grey
3884	4966	5943802	5944884	-	WP_096678265.1 - psbA G4	NIES4106_3	red											tetratricopeptide_repeat_protein	661	1812	PCC9605_2	grey
5116	6531	5945034	5946449	-	isochorismate synthase	NIES4106_3	grey											hypothetical_protein	1975	2379	PCC9605_2	grey
6834	7742	5946752	5947660	+	2-carboxy-1,4-naphthoquinone phytyltransferase	NIES4106_3	grey											ATP-binding_protein	2376	2582	PCC9605_2	grey
7878	8804	5947796	5948722	+	o-succinylbenzoate synthase	NIES4106_3	grey											synthase__CofG	2949	3944	PCC9605_2	grey
8850	10226	5948768	5950144	+	2-succinylbenzoate--CoA ligase	NIES4106_3	grey											WP_026734420.1_-_psbA_G4	4326	5408	PCC9605_2	red
10259	10705	5950177	5950623	-	acyl-CoA thioesterase	NIES4106_3	grey											LuxR_transcriptional_regulator	6042	6653	PCC9605_2	blue
																		DUF4168_domain-containing_protein	6863	7342	PCC9605_2	grey
																		DNA_polymerase_III_holA	7454	8446	PCC9605_2	grey
1	644	1474737	1475381	+	Uma2 family endonuclease	PCC9605_2	grey											DUF1868_domain-containing_protein	8633	9454	PCC9605_2	grey
661	1812	1475398	1476549	-	tetratricopeptide repeat protein	PCC9605_2	grey											tRNA_2-thiouridine(34)_synthase_MnmA	9794	10849	PCC9605_2	grey
1975	2379	1476712	1477116	-	hypothetical protein	PCC9605_2	grey											WP_009454952.1_-_psbA_G4	1	1083	PCC7521	red
2376	2582	1477113	1477319	-	ATP-binding protein	PCC9605_2	grey											HEAT_repeat_domain-containing_protein	1	617	NIES3754_2	grey
2949	3944	1477686	1478681	-	synthase CofG	PCC9605_2	grey											phycobilisome_rod-core_linker_	722	1561	NIES3754_2	green
4326	5408	1479063	1480145	+	WP_026734420.1 - psbA G4	PCC9605_2	red											phycobilisome_rod-core_linker_	1663	2406	NIES3754_2	green
6042	6653	1480779	1481390	+	LuxR transcriptional regulator	PCC9605_2	blue											phycobilisome_rod-core_linker_	2616	3350	NIES3754_2	green
6863	7342	1481600	1482079	-	DUF4168 domain-containing protein	PCC9605_2	grey											phycobilisome_rod-core_linker_	3468	4229	NIES3754_2	green
7454	8446	1482191	1483183	-	DNA polymerase III holA	PCC9605_2	grey											WP_062247150.1_-psbA_G4	4566	5648	NIES3754_2	red
8633	9454	1483370	1484191	+	DUF1868 domain-containing protein	PCC9605_2	grey											synthase_CofG	6227	7213	NIES3754_2	grey
9794	10849	1484531	1485586	-	tRNA 2-thiouridine(34) synthase MnmA	PCC9605_2	grey											endodeoxyribonuclease_RuvC	7452	7943	NIES3754_2	grey
																		YvcK_family_protein	8184	9554	NIES3754_2	grey
1	1083	1	1083	-	WP_009454952.1 - psbA G4	PCC7521	red											tRNA_ATPase_subunit_type_1_TsaE	9762	10238	NIES3754_2	grey
																		FdhF/YdeP_family_oxidoreductase	11008	13245	NIES3754_2	grey
		3051182	3051799	+	HEAT repeat domain-containing protein	NIES3754_2	grey											molybdopterin-dependent_oxidoreductase	1	1383	JSC11_2	grey
		3051904	3052743	+	phycobilisome rod-core linker	NIES3754_2	green											bifunctional_alanine_racemase_TsaE	1782	2258	JSC11_2	grey
		3052845	3053588	+	phycobilisome rod-core linker	NIES3754_2	green											YvcK_family_protein	2327	3754	JSC11_2	grey
		3053798	3054532	+	phycobilisome rod-core linker	NIES3754_2	green											endodeoxyribonuclease_RuvC	3996	4487	JSC11_2	grey
		3054650	3055411	+	phycobilisome rod-core linker	NIES3754_2	green											synthase_subunit_CofG	4707	5693	JSC11_2	grey
		3055748	3056830	-	WP_062247150.1 -psbA G4	NIES3754_2	red											WP_009454952.1_-_psbA_G4	6272	7354	JSC11_2	red
		3057409	3058395	+	synthase CofG	NIES3754_2	grey											phycobilisome_rod-core_linker_	7716	8477	JSC11_2	green
		3058634	3059125	-	endodeoxyribonuclease RuvC	NIES3754_2	grey											phycobilisome_rod-core_linker	8595	9329	JSC11_2	green
		3059366	3060736	+	YvcK family protein	NIES3754_2	grey											phycobilisome_rod-core_linker	9539	10282	JSC11_2	green
		3060944	3061420	+	tRNA ATPase subunit type 1 TsaE	NIES3754_2	grey											phycobilisome_rod-core_linker	10398	11237	JSC11_2	green
		3062190	3064427	+	FdhF/YdeP family oxidoreductase	NIES3754_2	grey											HEAT_repeat_domain-containing_protein	11342	11959	JSC11_2	grey
																		name	start_corr	end_corr	cluster	color
1	1383	335279	336662	-	molybdopterin-dependent oxidoreductase	JSC11_2	grey											hypothetical_protein	1	251	NIES3754_3	grey
1782	2258	337061	337537	-	bifunctional alanine racemase TsaE	JSC11_2	grey											phosphoenolpyruvate_carboxylase	865	3927	NIES3754_3	grey
2327	3754	337606	339033	-	YvcK family protein	JSC11_2	grey											hypothetical_protein	4036	4266	NIES3754_3	grey
3996	4487	339275	339766	+	endodeoxyribonuclease RuvC	JSC11_2	grey											DUF1574_family_protein	4615	7572	NIES3754_3	grey
4707	5693	339986	340972	-	synthase subunit CofG	JSC11_2	grey											MBOAT_family_protein	7656	9155	NIES3754_3	grey
6272	7354	341551	342633	+	WP_009454952.1 - psbA G4	JSC11_2	red											WP_009455234.1_-_psbA_G4	9460	10542	NIES3754_3	red
7716	8477	342995	343756	-	phycobilisome rod-core linker	JSC11_2	green											WP_062249533.1_-_psbA_D1int	12245	13327	NIES3754_3	red
8595	9329	343874	344608	-	phycobilisome rod-core linker	JSC11_2	green											COP23_domain-containing_protein	13573	14175	NIES3754_3	grey
9539	10282	344818	345561	-	phycobilisome rod-core linker	JSC11_2	green											serine_protease	14189	14974	NIES3754_3	grey
10398	11237	345677	346516	-	phycobilisome rod-core linker	JSC11_2	green											hypothetical_protein	15128	15274	NIES3754_3	grey
11342	11959	346621	347238	-	HEAT repeat domain-containing protein	JSC11_2	grey											serine_protease	15746	17917	NIES3754_3	grey
																		hypothetical_protein	18220	18399	NIES3754_3	grey
																		urease_subunit_beta	1	305	JSC11_3	grey
start	end	strand	name	cluster	color													urease_subunit_gamma	333	635	JSC11_3	grey
5094071	5094322	-	hypothetical protein	NIES3754_3	grey													urease_accessory_protein_UreD	671	1537	JSC11_3	grey
5094936	5097998	-	phosphoenolpyruvate carboxylase	NIES3754_3	grey													hypothetical_protein	1553	2860	JSC11_3	grey
5098107	5098337	-	hypothetical protein	NIES3754_3	grey													radical_SAM_protein	2853	3779	JSC11_3	grey
5098686	5101643	+	DUF1574 family protein	NIES3754_3	grey													WP_026086318.1_-_psbA_D1int	4192	5274	JSC11_3	red
5101727	5103226	+	MBOAT family protein	NIES3754_3	grey													WP_009455234.1_-_psbA_G4	6984	8066	JSC11_3	red
5103531	5104613	+	WP_009455234.1 - psbA G4	NIES3754_3	red													MBOAT_family_protein	8388	9887	JSC11_3	grey
5106316	5107398	+	WP_062249533.1 - psbA D1int	NIES3754_3	red													DUF1574_family_protein	9971	12928	JSC11_3	grey
5107644	5108246	+	COP23 domain-containing protein	NIES3754_3	grey													hypothetical_protein	13277	13507	JSC11_3	grey
5108260	5109045	+	serine protease	NIES3754_3	grey													phosphoenolpyruvate_carboxylase	13617	16679	JSC11_3	grey
5109199	5109345	+	hypothetical protein	NIES3754_3	grey													hypothetical_protein	17349	17600	JSC11_3	grey
5109817	5111988	+	serine protease	NIES3754_3	grey													urease_accessory_protein_UreD	1	866	NIES592	grey
5112291	5112470	+	hypothetical protein	NIES3754_3	grey													serine_protease	1518	3689	NIES592	grey
																		hypothetical_protein	4161	4307	NIES592	grey
68326	68631	-	urease subunit beta	JSC11_3	grey													serine_protease	4461	5246	NIES592	grey
68659	68961	-	urease subunit gamma	JSC11_3	grey													COP23_domain-containing_protein	5260	5862	NIES592	grey
68997	69863	-	urease accessory protein UreD	JSC11_3	grey													WP_062249533.1_-_psbA_D1int	6108	7190	NIES592	red
69879	71186	-	hypothetical protein	JSC11_3	grey													WP_073554622.1_-_psbA_G4	8896	9978	NIES592	red
71179	72105	-	radical SAM protein	JSC11_3	grey													MBOAT_family_protein	10300	11799	NIES592	grey
72518	73600	-	WP_026086318.1 - psbA D1int	JSC11_3	red													DUF1574_family_protein	11883	14840	NIES592	grey
75310	76392	-	WP_009455234.1 - psbA G4	JSC11_3	red													hypothetical_protein	15189	15419	NIES592	grey
76714	78213	-	MBOAT family protein	JSC11_3	grey													phosphoenolpyruvate_carboxylase	15528	18590	NIES592	grey
78297	81254	-	DUF1574 family protein	JSC11_3	grey													hypothetical_protein	19204	19455	NIES592	grey
81603	81833	+	hypothetical protein	JSC11_3	grey													urease_subunit_beta	1	305	PCC7521_2	grey
81943	85005	+	phosphoenolpyruvate carboxylase	JSC11_3	grey													urease_subunit_gamma_ureA	333	635	PCC7521_2	grey
85675	85926	+	hypothetical protein	JSC11_3	grey													urease_accessory_protein_UreD	671	1537	PCC7521_2	grey
																		hypothetical_protein	1553	2860	PCC7521_2	grey
122039	122905	-	urease accessory protein UreD	NIES592	grey													radical_SAM_protein	2853	3779	PCC7521_2	grey
123557	125728	-	serine protease	NIES592	grey													WP_026086318.1_-_psbA_D1int	4192	5274	PCC7521_2	red
126200	126346	-	hypothetical protein	NIES592	grey													WP_009455234.1_-_psbA_G4	6984	8066	PCC7521_2	red
126500	127285	-	serine protease	NIES592	grey													MBOAT_family_protein	8388	9887	PCC7521_2	grey
127299	127901	-	COP23 domain-containing protein	NIES592	grey													DUF1574_family_protein	9971	12928	PCC7521_2	grey
128147	129229	-	WP_062249533.1 - psbA D1int	NIES592	red													hypothetical_protein	13277	13507	PCC7521_2	grey
130935	132017	-	WP_073554622.1 - psbA G4	NIES592	red													phosphoenolpyruvate_carboxylase	13617	16679	PCC7521_2	grey
132339	133838	-	MBOAT family protein	NIES592	grey													hypothetical_protein	17349	17600	PCC7521_2	grey
133922	136879	-	DUF1574 family protein	NIES592	grey													ISAzo13__transposase	1	1229	NIES4106_4	orange
137228	137458	+	hypothetical protein	NIES592	grey													pseudo_-_transposase	1393	1503	NIES4106_4	black
137567	140629	+	phosphoenolpyruvate carboxylase	NIES592	grey													pentapeptide_repeat-containing_protein	1873	5787	NIES4106_4	grey
141243	141494	+	hypothetical protein	NIES592	grey													IS66_family_transposase	6002	7516	NIES4106_4	orange
																		TetR/AcrR_family_transcriptional_regulator	7526	8218	NIES4106_4	blue
201428	201733	-	urease subunit beta	PCC7521_2	grey													WP_044451282.1_-_psbA_G4	8354	9436	NIES4106_4	red
201761	202063	-	urease subunit gamma ureA	PCC7521_2	grey													pseudo_-_Tn3_transposase	10128	10437	NIES4106_4	black
202099	202965	-	urease accessory protein UreD	PCC7521_2	grey													pseudo_-_hypothetical_protein	10516	10746	NIES4106_4	black
202981	204288	-	hypothetical protein	PCC7521_2	grey													tyrosine-type_recombinase/integrase	10743	11363	NIES4106_4	grey
204281	205207	-	radical SAM protein	PCC7521_2	grey													DUF3102_domain-containing_protein	12014	12985	NIES4106_4	grey
205620	206702	-	WP_026086318.1 - psbA D1int	PCC7521_2	red													group_II_intron_transcriptase/maturase_ItrA	14016	15848	NIES4106_4	grey
208412	209494	-	WP_009455234.1 - psbA G4	PCC7521_2	red													pseudo_-_IS1634_transposase	16985	17557	NIES4106_4	black
209816	211315	-	MBOAT family protein	PCC7521_2	grey													response_regulator	1	1166	NIES4106_5	blue
211399	214356	-	DUF1574 family protein	PCC7521_2	grey													response_regulator	1373	1738	NIES4106_5	blue
214705	214935	+	hypothetical protein	PCC7521_2	grey													chemotaxis_protein_CheW	1752	2282	NIES4106_5	blue
215045	218107	+	phosphoenolpyruvate carboxylase	PCC7521_2	grey													HAMP_domain-containing_protein	2300	5230	NIES4106_5	grey
218777	219028	+	hypothetical protein	PCC7521_2	grey													response_regulator	5371	10374	NIES4106_5	blue
																		WP_096674540.1_-_psbA_G4	11116	12198	NIES4106_5	red
507504	508733	-	ISAzo13 transposase	NIES4106_4	orange													MBOAT_family_protein	12471	13970	NIES4106_5	grey
508897	509007	+	pseudo - transposase	NIES4106_4	black													DUF1574_family_protein	14017	16974	NIES4106_5	grey
509377	513291	+	pentapeptide repeat-containing protein	NIES4106_4	grey													hypothetical_protein	17324	17554	NIES4106_5	grey
513506	515020	-	IS66 family transposase	NIES4106_4	orange													phosphoenolpyruvate_carboxylase	17664	20720	NIES4106_5	grey
515030	515722	-	TetR/AcrR family transcriptional regulator	NIES4106_4	blue													hypothetical_protein	21040	21291	NIES4106_5	grey
515858	516940	-	WP_044451282.1 - psbA G4	NIES4106_4	red													hypothetical_protein	21377	21760	NIES4106_5	grey
517632	517941	+	pseudo - Tn3 transposase	NIES4106_4	black													DUF4278_domain-containing_protein	1	185	NIES4106_6	grey
518020	518250	+	pseudo - hypothetical protein	NIES4106_4	black													glutamate_5-kinase_proB	385	1494	NIES4106_6	grey
518247	518867	-	tyrosine-type recombinase/integrase	NIES4106_4	grey													hypothetical_protein	1534	1713	NIES4106_6	grey
519518	520489	-	DUF3102 domain-containing protein	NIES4106_4	grey													TetR/AcrR_family_transcriptional_regulator	1717	2364	NIES4106_6	blue
521520	523352	-	group II intron transcriptase/maturase ItrA	NIES4106_4	grey													Rieske_2Fe-2S_domain-containing_protein	2524	3507	NIES4106_6	grey
524489	525061	+	pseudo - IS1634 transposase	NIES4106_4	black													WP_096674567.1_-_psbA_D1int	4192	5259	NIES4106_6	red
																		urease_accessory_protein_UreD	5421	6284	NIES4106_6	grey
1250690	1251856	+	response regulator	NIES4106_5	blue													urease_subunit_gamma_ureA	6339	6641	NIES4106_6	grey
1252063	1252428	+	response regulator	NIES4106_5	blue													urease_subunit_beta	6884	7195	NIES4106_6	grey
1252442	1252972	+	chemotaxis protein CheW	NIES4106_5	blue													cupin_domain-containing_protein	7472	7948	NIES4106_6	grey
1252990	1255920	+	HAMP domain-containing protein	NIES4106_5	grey													urease_subunit_alpha_ureC	7961	9667	NIES4106_6	grey
1256061	1261064	+	response regulator	NIES4106_5	blue													hypothetical_protein	1	254	PCC9605_3	grey
1261806	1262888	-	WP_096674540.1 - psbA G4	NIES4106_5	red													phosphoenolpyruvate_carboxylase	343	3405	PCC9605_3	grey
1263161	1264660	-	MBOAT family protein	NIES4106_5	grey													hypothetical_protein	3509	3745	PCC9605_3	grey
1264707	1267664	-	DUF1574 family protein	NIES4106_5	grey													DUF1574_family_protein	4034	7012	PCC9605_3	grey
1268014	1268244	+	hypothetical protein	NIES4106_5	grey													MBOAT_family_protein	7183	8694	PCC9605_3	grey
1268354	1271410	+	phosphoenolpyruvate carboxylase	NIES4106_5	grey													WP_026731594.1_-_psbA_G4	8992	10074	PCC9605_3	red
1271730	1271981	+	hypothetical protein	NIES4106_5	grey													metal_ABC_transporter_permease	10224	11093	PCC9605_3	grey
1272067	1272450	-	hypothetical protein	NIES4106_5	grey													metal_ABC_transporter_ATP-binding_protein	11113	11931	PCC9605_3	grey
																		metal_ABC_transporter_substrate-binding_protein	11983	13161	PCC9605_3	grey
1279677	1279862	+	DUF4278 domain-containing protein	NIES4106_6	grey													helix-turn-helix_domain-containing_protein	13280	13492	PCC9605_3	grey
1280062	1281171	-	glutamate 5-kinase proB	NIES4106_6	grey													hypothetical_protein	13649	14110	PCC9605_3	grey
1281211	1281390	-	hypothetical protein	NIES4106_6	grey													pseudo_-_Tn3_transposase	1	2952	PCC9605_4	black
1281394	1282041	-	TetR/AcrR family transcriptional regulator	NIES4106_6	blue													IS110_family_transposase	3242	4270	PCC9605_4	orange
1282201	1283184	+	Rieske 2Fe-2S domain-containing protein	NIES4106_6	grey													DUF5996_family_protein	4267	5202	PCC9605_4	grey
1283869	1284936	+	WP_096674567.1 - psbA D1int	NIES4106_6	red													nuclear_transport_factor_2_family_protein	5752	5985	PCC9605_4	grey
1285098	1285961	+	urease accessory protein UreD	NIES4106_6	grey													SgcJ/EcaC_family_oxidoreductase	6232	6780	PCC9605_4	grey
1286016	1286318	+	urease subunit gamma ureA	NIES4106_6	grey													WP_026735004.1_-_psbA_D1int	7649	8731	PCC9605_4	red
1286561	1286872	+	urease subunit beta	NIES4106_6	grey													malate_dehydrogenase	9094	10485	PCC9605_4	grey
1287149	1287625	+	cupin domain-containing protein	NIES4106_6	grey													hemolysin_family_protein	11533	12858	PCC9605_4	grey
1287638	1289344	+	urease subunit alpha ureC	NIES4106_6	grey													transcription-repair_coupling_factor	13167	16703	PCC9605_4	blue
																		NAD(P)(+)_transhydrogenase_beta	17062	18465	PCC9605_4	grey
579543	579797	-	hypothetical protein	PCC9605_3	grey													NAD(P)_transhydrogenase_alpha	18559	18846	PCC9605_4	grey
579886	582948	-	phosphoenolpyruvate carboxylase	PCC9605_3	grey													hypothetical_protein	1	212	PCC9605_5	grey
583052	583288	-	hypothetical protein	PCC9605_3	grey													transposase	314	451	PCC9605_5	orange
583577	586555	+	DUF1574 family protein	PCC9605_3	grey													DUF4230_domain-containing_protein	610	1215	PCC9605_5	grey
586726	588237	+	MBOAT family protein	PCC9605_3	grey													DUF4126_domain-containing_protein	1420	1983	PCC9605_5	grey
588535	589617	+	WP_026731594.1 - psbA G4	PCC9605_3	red													NB-ARC_domain-containing_protein	2542	6126	PCC9605_5	grey
589767	590636	-	metal ABC transporter permease	PCC9605_3	grey													WP_026735543.1_-_psbA_G4	6390	7448	PCC9605_5	red
590656	591474	-	metal ABC transporter ATP-binding protein	PCC9605_3	grey													ferrochelatase_hemH	8202	9365	PCC9605_5	grey
591526	592704	+	metal ABC transporter substrate-binding protein	PCC9605_3	grey													class_I_SAM-dependent_methyltransferase	9460	10083	PCC9605_5	grey
592823	593035	-	helix-turn-helix domain-containing protein	PCC9605_3	grey													hypothetical_protein	10190	10432	PCC9605_5	grey
593192	593653	+	hypothetical protein	PCC9605_3	grey													PemK/MazF_toxin-antitoxin_system	10422	10778	PCC9605_5	grey
																		alpha/beta_fold_hydrolase	10795	11934	PCC9605_5	grey
336656	339608	+	pseudo - Tn3 transposase	PCC9605_4	black
339898	340926	+	IS110 family transposase	PCC9605_4	orange
340923	341858	+	DUF5996 family protein	PCC9605_4	grey
342408	342641	-	nuclear transport factor 2 family protein	PCC9605_4	grey
342888	343436	-	SgcJ/EcaC family oxidoreductase	PCC9605_4	grey
344305	345387	+	WP_026735004.1 - psbA D1int	PCC9605_4	red
345750	347141	+	malate dehydrogenase	PCC9605_4	grey
348189	349514	-	hemolysin family protein	PCC9605_4	grey
349823	353359	+	transcription-repair coupling factor	PCC9605_4	blue
353718	355121	-	NAD(P)(+) transhydrogenase beta	PCC9605_4	grey
355215	355502	-	NAD(P) transhydrogenase alpha	PCC9605_4	grey
682663	682875	+	hypothetical protein	PCC9605_5	grey
682977	683114	-	transposase	PCC9605_5	orange
683273	683878	+	DUF4230 domain-containing protein	PCC9605_5	grey
684083	684646	+	DUF4126 domain-containing protein	PCC9605_5	grey
685205	688789	-	NB-ARC domain-containing protein	PCC9605_5	grey
689053	690111	+	WP_026735543.1 - psbA G4	PCC9605_5	red
690865	692028	-	ferrochelatase hemH	PCC9605_5	grey
692123	692746	+	class I SAM-dependent methyltransferase	PCC9605_5	grey
692853	693095	+	hypothetical protein	PCC9605_5	grey
693085	693441	+	PemK/MazF toxin-antitoxin system	PCC9605_5	grey
693458	694597	-	alpha/beta fold hydrolase	PCC9605_5	grey
