# Supplementary material for: Compensatory Transcriptional Response of Fischerella thermalis to Thermal Damage of the Photosynthetic Electron Transfer Chain
Source: Molecules. 2022 Dec 3;27(23):8515. doi: 10.3390/molecules27238515 (PMC9740203; doi:10.3390/molecules27238515)
Supplement: Supplementary file 1 [file molecules-27-08515-s001.zip › tabla_S1.xlsx]

## Sheet: Summarized_by_species
Table S1: psbA gene copy numbers summarized by D1 isoform and genome fragmentation.
Summary
contigs<100							contigs < 200						contigs < 500						>2000
Total	D1fr	D1int	G1	G2	G3	G4	D1fr	D1int	G1	G2	G3	G4	D1fr	D1int	G1	G2	G3	G4	D1fr	D1int	G1	G2	G3	G4
s__Fischerella thermalis	5	5	5	5	0	10	11	11	11	11	0	14	24	24	23	24	0	20	36	36	35	36	1	24
s__Trichormus sp000009705	0	0	0	0	1	2	0	0	0	0	1	2	0	0	0	0	1	2	0	0	0	0	1	2
s__Fischerella sp002368315	1	1	1	0	0	5	1	1	1	0	0	5	1	1	1	0	0	5	1	1	1	0	0	5
s__Fischerella sp000517105	1	1	1	1	0	4	2	2	2	2	0	5	2	2	2	2	0	5	2	2	2	2	0	5
s__Fischerella sp000447295	0	2	0	2	1	6	0	2	0	2	1	6	0	2	0	2	1	6	0	2	0	2	1	6
s__Fischerella laminosa_A	0	0	0	1	0	3	0	0	0	2	1	7	0	0	0	2	1	7	0	0	0	3	1	9
s__Fischerella muscicola	1	1	1	1	1	1	2	2	2	2	2	1	2	2	2	2	2	1	3	3	3	3	3	1
Max	D1fr	D1int	G1	G2	G3	G4	D1fr	D1int	G1	G2	G3	G4	D1fr	D1int	G1	G2	G3	G4	D1fr	D1int	G1	G2	G3	G4
s__Fischerella thermalis	1	1	1	1	0	3	1	1	1	1	0	3	1	1	1	1	0	3	1	1	1	1	1	3
s__Trichormus sp000009705	0	0	0	0	1	2	0	0	0	0	1	2	0	0	0	0	1	2	0	0	0	0	1	2
s__Fischerella sp002368315	1	1	1	0	0	5	1	1	1	0	0	5	1	1	1	0	0	5	1	1	1	0	0	5
s__Fischerella sp000517105	1	1	1	1	0	4	1	1	1	1	0	4	1	1	1	1	0	4	1	1	1	1	0	4
s__Fischerella sp000447295	0	1	0	1	1	4	0	1	0	1	1	4	0	1	0	1	1	4	0	1	0	1	1	4
s__Fischerella laminosa_A	0	0	0	1	0	3	0	0	0	1	1	4	0	0	0	1	1	4	0	0	0	1	1	4
s__Fischerella muscicola	1	1	1	1	1	1	1	1	1	1	1	1	1	1	1	1	1	1	1	1	1	1	1	1
Min	D1fr	D1int	G1	G2	G3	G4	D1fr	D1int	G1	G2	G3	G4	D1fr	D1int	G1	G2	G3	G4	D1fr	D1int	G1	G2	G3	G4
s__Fischerella thermalis	1	1	1	1	0	1	1	1	1	1	0	0	1	1	0	1	0	0	1	1	0	1	0	0
s__Trichormus sp000009705	0	0	0	0	1	2	0	0	0	0	1	2	0	0	0	0	1	2	0	0	0	0	1	2
s__Fischerella sp002368315	1	1	1	0	0	5	1	1	1	0	0	5	1	1	1	0	0	5	1	1	1	0	0	5
s__Fischerella sp000517105	1	1	1	1	0	4	1	1	1	1	0	1	1	1	1	1	0	1	1	1	1	1	0	1
s__Fischerella sp000447295	0	1	0	1	0	2	0	1	0	1	0	2	0	1	0	1	0	2	0	1	0	1	0	2
s__Fischerella laminosa_A	0	0	0	1	0	3	0	0	0	1	0	3	0	0	0	1	0	3	0	0	0	1	0	2
s__Fischerella muscicola	1	1	1	1	1	1	1	1	1	1	1	0	1	1	1	1	1	0	1	1	1	1	1	0
Mean	D1fr	D1int	G1	G2	G3	G4	D1fr	D1int	G1	G2	G3	G4	D1fr	D1int	G1	G2	G3	G4	D1fr	D1int	G1	G2	G3	G4
s__Fischerella thermalis	1	1	1	1	0	2	1	1	1	1	0	1.27273	1	1	0.958333	1	0	0.833333	1	1	0.972222	1	0.0277778	0.666667
s__Trichormus sp000009705	0	0	0	0	1	2	0	0	0	0	1	2	0	0	0	0	1	2	0	0	0	0	1	2
s__Fischerella sp002368315	1	1	1	0	0	5	1	1	1	0	0	5	1	1	1	0	0	5	1	1	1	0	0	5
s__Fischerella sp000517105	1	1	1	1	0	4	1	1	1	1	0	2.5	1	1	1	1	0	2.5	1	1	1	1	0	2.5
s__Fischerella sp000447295	0	1	0	1	0.5	3	0	1	0	1	0.5	3	0	1	0	1	0.5	3	0	1	0	1	0.5	3
s__Fischerella laminosa_A	0	0	0	1	0	3	0	0	0	1	0.5	3.5	0	0	0	1	0.5	3.5	0	0	0	1	0.333333	3
s__Fischerella muscicola	1	1	1	1	1	1	1	1	1	1	1	0.5	1	1	1	1	1	0.5	1	1	1	1	1	0.333333
