# Supplementary material for: Compensatory Transcriptional Response of Fischerella thermalis to Thermal Damage of the Photosynthetic Electron Transfer Chain
Source: Molecules. 2022 Dec 3;27(23):8515. doi: 10.3390/molecules27238515 (PMC9740203; doi:10.3390/molecules27238515)
Supplement: Supplementary file 1 [file molecules-27-08515-s001.zip › table_S2.xlsx]

## Sheet: summary
Table S2: Genomic context of D1INT in the genus Fischerella genomes
Genome	Strain_name	Species_GTDB_R202	N_contigs	D1int_presence	D1int+G4*	D1int_in_contig_border	D1int_id	Obs_D1int†
GCF_000315585.1	Fischerella sp. PCC 9339	s__Fischerella laminosa_A	95	-	-	-	-	-
GCF_004323185.1	Westiellopsis prolifica IICB1	s__Fischerella laminosa_A	230	-	-	-	-	-
GCA_003261315.1	Hapalosiphonaceae cyanobacterium JJU2	s__Fischerella laminosa_A	691	-	-	-	-	-
GCF_014697535.1	Fischerella sp. FACHB-380	s__Fischerella muscicola	132	+	WP_190806319.1	-	WP_016865688.1	upstream urease cluster
GCF_000317205.1	Fischerella muscicola PCC 7414	s__Fischerella muscicola	271	+	-	+	WP_016865688.1	-
GCF_002870665.1	Fischerella muscicola CCMEE 5323	s__Fischerella muscicola	788	+	(+-)	-	WP_016865688.1	partial psbA upstream in the contig border
GCF_000317245.1	Fischerella muscicola SAG 1427-1 = PCC 73103	s__Fischerella muscicola_A	524	+	-	-	WP_016859631.1	upstream urease cluster
GCF_000447295.1	Fischerella sp. PCC 9431	s__Fischerella sp000447295	44	+	-	-	WP_026720944.1	upstream urease cluster
GCF_001275395.1	Hapalosiphon sp. MRB220	s__Fischerella sp000447295	171	+	-	-	WP_053456536.1	upstream urease cluster
GCF_000517105.1	Fischerella sp. PCC 9605	s__Fischerella sp000517105	35	+	-	-	WP_026735004.1	5 genes upstream a psedogenized transposase
GCA_013388695.1	Fischerella sp.	s__Fischerella sp000517105	211	+	-	+	NWF60769.1	upstream pseudogene
GCF_002368315.1	Fischerella sp. NIES-4106	s__Fischerella sp002368315	14	+	-	-	WP_096674567.1	upstream urease cluster
GCF_001548455.1	Fischerella sp. NIES-3754	s__Fischerella thermalis	3	+	WP_009455234.1	-	WP_062249533.1	-
GCF_000231365.1	Fischerella thermalis JSC-11	s__Fischerella thermalis	34	+	WP_009455234.1	-	WP_026086318.1	-
GCF_001904645.1	Fischerella major NIES-592	s__Fischerella thermalis	41	+	WP_073554622.1	-	WP_062249533.1	-
GCF_000317225.1	Fischerella thermalis PCC 7521	s__Fischerella thermalis	141	+	WP_009455234.1	-	WP_026086318.1	-
GCF_002870545.1	Fischerella thermalis WC114	s__Fischerella thermalis	195	+	WP_102148121.1	-	WP_026086318.1	-
GCF_002870265.1	Fischerella thermalis WC119	s__Fischerella thermalis	220	+	WP_102146552.1	-	WP_026086318.1	-
GCF_002870525.1	Fischerella thermalis WC1110	s__Fischerella thermalis	239	+	-	+	WP_026086318.1	-
GCF_002870325.1	Fischerella thermalis WC538	s__Fischerella thermalis	259	+	-	-	WP_026086318.1	close to urease cluster and 6 genes away from pseudogenes
GCF_002870405.1	Fischerella thermalis WC527	s__Fischerella thermalis	270	+	WP_102146552.1	-	WP_026086318.1	-
GCA_015272275.1	Fischerella thermalis M58_A2018_009	s__Fischerella thermalis	271	+	-	+	MBF1990949.1	-
GCA_015272315.1	Fischerella thermalis M48_A2018_028	s__Fischerella thermalis	281	+	-	+	MBF2070035.1	-
GCF_002870305.1	Fischerella thermalis WC157	s__Fischerella thermalis	334	+	WP_102203893.1	-	WP_026086318.1
GCF_002870185.1	Fischerella thermalis WC246	s__Fischerella thermalis	352	+	(+2)	-	WP_026086318.1	next to two pseudogenized psbA (not translated to protein)
GCF_002870705.1	Fischerella thermalis BR2B	s__Fischerella thermalis	383	+	-	+	WP_026086318.1	-
GCF_002870565.1	Fischerella thermalis CCMEE 5268	s__Fischerella thermalis	385	+	-	+	WP_102171330.1	-
GCF_002870345.1	Fischerella thermalis WC341	s__Fischerella thermalis	412	+	-	+	WP_026086318.1	-
GCF_002870505.1	Fischerella thermalis WC245	s__Fischerella thermalis	413	+	-	+	WP_026086318.1	-
GCF_002870755.1	Fischerella thermalis CCMEE 5208	s__Fischerella thermalis	417	+	-	+	WP_026086318.1	-
GCF_002870465.1	Fischerella thermalis WC249	s__Fischerella thermalis	439	+	-	+	WP_026086318.1	-
GCF_002870475.1	Fischerella thermalis WC439	s__Fischerella thermalis	439	+	(-+)	-	WP_102166497.1	close to urease cluster and 6 genes away from 2 pseudogenes including a psbA
GCF_003346965.1	Fischerella thermalis 111/344/542	s__Fischerella thermalis	439	+	-	+	WP_026086318.1	-
GCA_015272255.1	Fischerella thermalis M66_A2018_004	s__Fischerella thermalis	463	+	-	+	MBF2060848.1	three gene upstream urease
GCF_002870445.1	Fischerella thermalis WC344	s__Fischerella thermalis	470	+	-	-	WP_026086318.1	close to urease cluster and with a pseudogene upstream
GCF_002870365.1	Fischerella thermalis WC558	s__Fischerella thermalis	493	+	+	-	WP_102166497.1	next to pseudogenized psbA, and 5 genes close to another pseudogene
GCF_002870615.1	Fischerella thermalis CCMEE 5282	s__Fischerella thermalis	542	+	-	+	WP_026086318.1	-
GCF_002870415.1	Fischerella thermalis WC442	s__Fischerella thermalis	545	+	(-+)	-	WP_102166497.1	close to urease cluster and 6 genes away from 2 pseudogenes including a psbA
GCF_002870255.1	Fischerella thermalis WC213	s__Fischerella thermalis	563	+	+	-	WP_026086318.1	next to pseudogenized psbA, and 5 genes close to another G4 WP_102175225.1
GCF_002870795.1	Fischerella thermalis CCMEE 5194	s__Fischerella thermalis	663	+	-	+	WP_026086318.1	-
GCF_002870725.1	Fischerella thermalis CCMEE 5330	s__Fischerella thermalis	745	+	-	+	WP_102206242.1	-
GCA_002870785.1	Fischerella thermalis CCMEE 5201	s__Fischerella thermalis	878	+	-	+	PMB46149.1	-
GCF_002870635.1	Fischerella thermalis CCMEE 5198	s__Fischerella thermalis	939	+	-	+	WP_062249533.1	-
GCF_002870585.1	Fischerella thermalis CCMEE 5273	s__Fischerella thermalis	946	+	-	+	WP_102175793.1	D1int partial sequence in contig border
GCF_002870675.1	Fischerella thermalis CCMEE 5318	s__Fischerella thermalis	1001	+	-	+	WP_026086318.1	-
GCF_002870195.1	Fischerella thermalis WC559	s__Fischerella thermalis	1037	+	-	+	WP_102166497.1	-
GCA_002870845.1	Fischerella thermalis CCMEE 5328	s__Fischerella thermalis	1628	+	-	+	PMB03851.1	upstream urease cluster
GCA_002870825.1	Fischerella thermalis CCMEE 5196	s__Fischerella thermalis	2167	+	-	+	PMB02311.1	-
*: NCBI protein ID of the G4 copy next to D1INT
†: Based on 10 upstream and 10 downstream genes next to D1INT-psbA
