# Supplementary material for: Compensatory Transcriptional Response of Fischerella thermalis to Thermal Damage of the Photosynthetic Electron Transfer Chain
Source: Molecules. 2022 Dec 3;27(23):8515. doi: 10.3390/molecules27238515 (PMC9740203; doi:10.3390/molecules27238515)
Supplement: Supplementary file 1 [file molecules-27-08515-s001.zip › table_S3.xlsx]

## Sheet: Hoja1
Table S3: Summary of environmental samples from El Tatio.
Sample	Temperature	pH
pto_10_TTACGACTTG-GCAACCAGAC_L001_R1_001	55°C	7.53
pto_11_TTAAGGTCGG-CATCTAAGAG_L001_R1_001	56°C	8.63
pto_12_57_GGTTCTGTCA-GCAGGTGATA_L001_R1_001	57°C	8
pto_13_GATACGCACC-CTTGCCTCTG_L001_R1_001	50°C	9.27
pto_1_AAGACTACAC-CAAGGTATTG_L001_R1_001	45°C	7.3
pto_2_56_GTCAGTGCAG-CTTGTCGTCG_L001_R1_001	55.4°C	7.83
pto_4_TCTCGTACTT-TGCGAGGCAA_L001_R1_001	55°C	7.83
pto_6_CACTCAAGAA-TTGCCATCCA_L001_R1_001	55°C	7.44
pto_7_AGAGCCATTC-AGCTGGTGAA_L001_R1_001	50°C	8.24
pto_8_CACGATTCCG-GCTACTCAGG_L001_R1_001	55°C	7.58
