# Supplementary material for: Compensatory Transcriptional Response of Fischerella thermalis to Thermal Damage of the Photosynthetic Electron Transfer Chain
Source: Molecules. 2022 Dec 3;27(23):8515. doi: 10.3390/molecules27238515 (PMC9740203; doi:10.3390/molecules27238515)
Supplement: Supplementary file 1 [file molecules-27-08515-s001.zip › table_S4.xlsx]

## Sheet: Hoja1
Table S4. Overrepresented pathways in the gene coexpression network of F. thermalis from El Tatio samples
Cluster	Metabolic pathway	p-value	Genes
1	Proteinogenic Amino Acid Biosynthesis	2.01e-07	hisH // UYK_RS0110675 // hisD // hisD // glyA // UYK_RS0102655 // UYK_RS0119625 // argB // carB // argH // UYK_RS0122215 // UYK_RS0115365 // UYK_RS0105425 // UYK_RS0111560 // UYK_RS0109635 // ilvB // UYK_RS0108290 // UYK_RS0121125 // leuC // cimA // leuD // UYK_RS0119060 // UYK_RS0105915 // gcvT // UYK_RS0113130
	L-isoleucine Biosynthesis	1.31e-05	UYK_RS0109635 // ilvB // UYK_RS0108290 // UYK_RS0121125 // UYK_RS0122215 // UYK_RS0115365 // UYK_RS0105425 // leuC // cimA
	Glycolysis	3.6e-05	UYK_RS0111040 // pgi // gap // gap // UYK_RS0119475 // UYK_RS0108390 // UYK_RS0113085 // UYK_RS0109640
	glycolysis III (from glucose)	3.6e-05	UYK_RS0111040 // pgi // gap // gap // UYK_RS0119475 // UYK_RS0108390 // UYK_RS0113085 // UYK_RS0109640
	superpathway of branched chain amino acid biosynthesis	4.52e-05	UYK_RS0109635 // ilvB // UYK_RS0108290 // UYK_RS0121125 // leuD // leuC // UYK_RS0119060
	L-isoleucine biosynthesis II	0.0003	UYK_RS0109635 // ilvB // UYK_RS0108290 // leuC // cimA
	superpathway of L-isoleucine biosynthesis I	0.00035	UYK_RS0109635 // ilvB // UYK_RS0108290 // UYK_RS0121125 // UYK_RS0122215 // UYK_RS0115365 // UYK_RS0105425
	sulfate activation for sulfonation	0.00142471	cysC // cysC // sat
	L-valine biosynthesis	0.00196825	UYK_RS0109635 // ilvB // UYK_RS0108290 // UYK_RS0121125
	Inorganic Nutrient Metabolism	0.00439341	carB // argH // sat // UYK_RS0116595 // cysC // cysC // ppk1 // ppk1
6	Cofactor, Carrier, and Vitamin Biosynthesis	0.0001	hemN // UYK_RS0103095 // UYK_RS0123125 // UYK_RS0102095 // UYK_RS0104225 // UYK_RS0106650 // UYK_RS0116550 // thiD // menH // UYK_RS0112115 // UYK_RS0112120 // UYK_RS0113280 // moaC // UYK_RS0108130 // UYK_RS0107990 // UYK_RS0109260 // UYK_RS0100585 // UYK_RS0112110 // UYK_RS0118850
	L-phenylalanine Biosynthesis	0.0009	UYK_RS0110655 // aroH // UYK_RS0109100
	heme b biosynthesis II (oxygen-independent)	0.0009	hemN // UYK_RS0103095 // UYK_RS0123125
	N-acetylglucosamine degradation	0.004	nagA // UYK_RS0115560
	Tetrapyrrole Biosynthesis	0.004	hemN // UYK_RS0103095 // UYK_RS0123125 // bchE // UYK_RS0110560 // UYK_RS0112040 // UYK_RS0111820
	1,4-Dihydroxy-2-Naphthoate Biosynthesis	0.004	menH // UYK_RS0112115 // UYK_RS0112120
	2-carboxy-1,4-naphthoquinol biosynthesis	0.004	menH // UYK_RS0112115 // UYK_RS0112120
	superpathway of heme b biosynthesis from uroporphyrinogen-III	0.004	hemN // UYK_RS0103095 // UYK_RS0123125
	Heme b Biosynthesis	0.004	hemN // UYK_RS0103095 // UYK_RS0123125
	Enzyme Cofactor Biosynthesis	0.007	hemN // UYK_RS0103095 // UYK_RS0123125 // UYK_RS0102095 // UYK_RS0104225 // UYK_RS0106650 // thiD // moaC // UYK_RS0109260 // UYK_RS0100585 // UYK_RS0108130 // UYK_RS0107990
7	Electron Transfer Chains	3e-05	UYK_RS25125 // UYK_RS25045 // psbD // psbA // psbA // psbA // UYK_RS0117110 // UYK_RS0116380 // UYK_RS0115545 // UYK_RS0111510
	3,8-divinyl-chlorophyllide a biosynthesis III (aerobic, light independent)	0.001	UYK_RS0100440 // acsF // acsF // UYK_RS0107750
	photosynthesis light reactions	0.002	UYK_RS25125 // UYK_RS25045 // psbD // psbA // psbA // psbA
	aerobic respiration in cyanobacteria (NDH-2 to cytochrome c oxidase via plastocyanin)	0.002	UYK_RS0117110 // UYK_RS0116380 // UYK_RS0115545 // UYK_RS25125
	Generation of Precursor Metabolites and Energy	0.003	UYK_RS25125 // UYK_RS25045 // psbD // psbA // psbA // psbA // UYK_RS0117110 // UYK_RS0116380 // UYK_RS0115545 // UYK_RS0111510
	Chlorophyll Biosynthesis	0.004	UYK_RS0100440 // acsF // acsF // UYK_RS0107750
	3,8-divinyl-chlorophyllide a biosynthesis I (aerobic, light-dependent)	0.0086	acsF // acsF // UYK_RS0107750
	Tetrapyrrole Biosynthesis	0.0107	UYK_RS0107750 // UYK_RS0100440 // acsF // acsF // UYK_RS0123265
	oxygenic photosynthesis	0.0139	UYK_RS25125 // UYK_RS25045 // psbD // psbA // psbA // psbA
	Photosynthesis	0.0139	UYK_RS25125 // UYK_RS25045 // psbD // psbA // psbA // psbA
8	Electron Transfer Chains	1e-08	UYK_RS0121165 // cydB // UYK_RS0105000 // UYK_RS0100370 // psbQ // UYK_RS0112960 // UYK_RS0112605 // UYK_RS0101795 // UYK_RS0119580 // psb27 // ctaD // ctaD // ctaD // UYK_RS0105745 // UYK_RS0113005 // UYK_RS0121780 // UYK_RS0109870 // UYK_RS0108930
	Aerobic Respiration	5e-07	UYK_RS0121165 // cydB // ctaD // ctaD // ctaD // UYK_RS0100370 // UYK_RS0105745 // UYK_RS0113005 // UYK_RS0121780 // UYK_RS0109870 // UYK_RS0108930
	Respiration	3e-06	UYK_RS0121165 // cydB // ctaD // ctaD // ctaD // UYK_RS0100370 // UYK_RS0105745 // UYK_RS0113005 // UYK_RS0121780 // UYK_RS0109870 // UYK_RS0108930
	NADH to cytochrome bd oxidase electron transfer I	3e-06	UYK_RS0121165 // cydB // UYK_RS0105745 // UYK_RS0113005 // UYK_RS0121780 // UYK_RS0109870 // UYK_RS0108930
	Generation of Precursor Metabolites and Energy	0	UYK_RS0121165 // cydB // UYK_RS0105000 // UYK_RS0100370 // psbQ // UYK_RS0112960 // UYK_RS0112605 // UYK_RS0101795 // UYK_RS0119580 // psb27 // ctaD // ctaD // ctaD // pgk // UYK_RS0105745 // UYK_RS0113005 // UYK_RS0121780 // UYK_RS0109870 // UYK_RS0108930
	NADH to cytochrome bo oxidase electron transfer I	0	UYK_RS0121165 // UYK_RS0105745 // UYK_RS0113005 // UYK_RS0121780 // UYK_RS0109870 // UYK_RS0108930
	heme a biosynthesis	0.0004	UYK_RS0116385 // UYK_RS0117145 // UYK_RS0116390
	photosynthesis light reactions	0.0031	UYK_RS0105000 // UYK_RS0100370 // psbQ // UYK_RS0112960 // UYK_RS0112605 // UYK_RS0101795 // UYK_RS0119580 // psb27
	2,3-dihydroxybenzoate biosynthesis	0.0059	UYK_RS0111010 // UYK_RS0112105
	oxygenic photosynthesis	0.0113	pgk // UYK_RS0105000 // UYK_RS0100370 // psbQ // UYK_RS0112960 // UYK_RS0112605 // UYK_RS0101795 // UYK_RS0119580 // psb27
12	Cell Structure Biosynthesis	3e-05	UYK_RS0100325 // UYK_RS0120355 // UYK_RS0104210 // UYK_RS0102315 // UYK_RS0108850 // UYK_RS0108840 // dacB // UYK_RS0121825
	Gluconeogenesis	0.0004	UYK_RS0102470 // UYK_RS0111620 // UYK_RS0119490 // UYK_RS0104545 // UYK_RS0119630 // UYK_RS0106630
	Cell Wall Biosynthesis	0.0005	UYK_RS0100325 // UYK_RS0120355 // UYK_RS0104210 // UYK_RS0102315 // dacB // UYK_RS0121825
	UDP-N-Acetylmuramoyl-Pentapeptide Biosynthesis	0.0009	UYK_RS0100325 // UYK_RS0120355 // UYK_RS0104210 // UYK_RS0102315
	peptidoglycan biosynthesis I (meso-diaminopimelate containing)	0.0023	UYK_RS0100325 // UYK_RS0120355 // UYK_RS0104210 // UYK_RS0102315
	Rubisco shunt	0.003	UYK_RS0119630 // pyk // UYK_RS0107625 // tal // UYK_RS0105155
	Cofactor, Carrier, and Vitamin Biosynthesis	0.0101	UYK_RS0108285 // UYK_RS0109495 // UYK_RS0101480 // cobA // cobA // UYK_RS0100805 // folP // UYK_RS0103505 // gshA // nifU // UYK_RS0122890 // UYK_RS0123095 // UYK_RS0108300 // pdxH // ribD
	siroheme biosynthesis	0.0115	cobA // cobA
	Sugar Biosynthesis	0.0121	UYK_RS0102470 // UYK_RS0111620 // UYK_RS0119490 // UYK_RS0104545 // UYK_RS0119630 // UYK_RS0106630 // UYK_RS0107625 // UYK_RS0105155
	lipid IVA biosynthesis	0.022	UYK_RS0108850 // UYK_RS0108840
