# Supplementary material for: Compensatory Transcriptional Response of Fischerella thermalis to Thermal Damage of the Photosynthetic Electron Transfer Chain
Source: Molecules. 2022 Dec 3;27(23):8515. doi: 10.3390/molecules27238515 (PMC9740203; doi:10.3390/molecules27238515)
Supplement: Supplementary file 1 [file molecules-27-08515-s001.zip › table_S5.xlsx]

## Sheet: all_psbA
Table S5: Summary of detected D1 proteins in the genus Fischerella
Protein_id	Genome_id	Species_and_name	PsbA_group
PMB52539.1	GCA_002870785.1_ASM287078v1	s__Fischerella thermalis - GCA_002870785.1 - Fischerella thermalis CCMEE 5201	D1fr
PMB03175.1	GCA_002870825.1_ASM287082v1	s__Fischerella thermalis - GCA_002870825.1 - Fischerella thermalis CCMEE 5196	D1fr
PMB12872.1	GCA_002870845.1_ASM287084v1	s__Fischerella thermalis - GCA_002870845.1 - Fischerella thermalis CCMEE 5328	D1fr
NWF60082.1	GCA_013388695.1_ASM1338869v1	s__Fischerella sp000517105 - GCA_013388695.1 - Fischerella sp.	D1fr
MBF2061448.1	GCA_015272255.1_ASM1527225v1	s__Fischerella thermalis - GCA_015272255.1 - Fischerella thermalis M66_A2018_004	D1fr
MBF1988143.1	GCA_015272275.1_ASM1527227v1	s__Fischerella thermalis - GCA_015272275.1 - Fischerella thermalis M58_A2018_009	D1fr
MBF2069917.1	GCA_015272315.1_ASM1527231v1	s__Fischerella thermalis - GCA_015272315.1 - Fischerella thermalis M48_A2018_028	D1fr
WP_009453703.1	GCF_000231365.1_ASM23136v1	s__Fischerella thermalis - GCF_000231365.1 - Fischerella thermalis JSC-11	D1fr
WP_016868705.1	GCF_000317205.1_FisPCC7414_1.0	s__Fischerella muscicola - GCF_000317205.1 - Fischerella muscicola PCC 7414	D1fr
WP_009453703.1	GCF_000317225.1_FisPCC7521_1.0	s__Fischerella thermalis - GCF_000317225.1 - Fischerella thermalis PCC 7521	D1fr
WP_016873419.1	GCF_000317265.1_ChlPCC9212_1.0	s__Chlorogloeopsis fritschii - GCF_000317265.1 - Chlorogloeopsis fritschii PCC 9212	D1fr
WP_009453703.1	GCF_000517105.1_ASM51710v1	s__Fischerella sp000517105 - GCF_000517105.1 - Fischerella sp. PCC 9605	D1fr
WP_062246785.1	GCF_001548455.1_ASM154845v1	s__Fischerella thermalis - GCF_001548455.1 - Fischerella sp. NIES-3754	D1fr
WP_062246785.1	GCF_001904645.1_ASM190464v1	s__Fischerella thermalis - GCF_001904645.1 - Fischerella major NIES-592	D1fr
WP_096680231.1	GCF_002368315.1_ASM236831v1	s__Fischerella sp002368315 - GCF_002368315.1 - Fischerella sp. NIES-4106	D1fr
WP_009453703.1	GCF_002870185.1_ASM287018v1	s__Fischerella thermalis - GCF_002870185.1 - Fischerella thermalis WC246	D1fr
WP_009453703.1	GCF_002870195.1_ASM287019v1	s__Fischerella thermalis - GCF_002870195.1 - Fischerella thermalis WC559	D1fr
WP_009453703.1	GCF_002870255.1_ASM287025v1	s__Fischerella thermalis - GCF_002870255.1 - Fischerella thermalis WC213	D1fr
WP_009453703.1	GCF_002870265.1_ASM287026v1	s__Fischerella thermalis - GCF_002870265.1 - Fischerella thermalis WC119	D1fr
WP_009453703.1	GCF_002870305.1_ASM287030v1	s__Fischerella thermalis - GCF_002870305.1 - Fischerella thermalis WC157	D1fr
WP_009453703.1	GCF_002870325.1_ASM287032v1	s__Fischerella thermalis - GCF_002870325.1 - Fischerella thermalis WC538	D1fr
WP_009453703.1	GCF_002870345.1_ASM287034v1	s__Fischerella thermalis - GCF_002870345.1 - Fischerella thermalis WC341	D1fr
WP_009453703.1	GCF_002870365.1_ASM287036v1	s__Fischerella thermalis - GCF_002870365.1 - Fischerella thermalis WC558	D1fr
WP_009453703.1	GCF_002870405.1_ASM287040v1	s__Fischerella thermalis - GCF_002870405.1 - Fischerella thermalis WC527	D1fr
WP_009453703.1	GCF_002870415.1_ASM287041v1	s__Fischerella thermalis - GCF_002870415.1 - Fischerella thermalis WC442	D1fr
WP_009453703.1	GCF_002870445.1_ASM287044v1	s__Fischerella thermalis - GCF_002870445.1 - Fischerella thermalis WC344	D1fr
WP_009453703.1	GCF_002870465.1_ASM287046v1	s__Fischerella thermalis - GCF_002870465.1 - Fischerella thermalis WC249	D1fr
WP_009453703.1	GCF_002870475.1_ASM287047v1	s__Fischerella thermalis - GCF_002870475.1 - Fischerella thermalis WC439	D1fr
WP_009453703.1	GCF_002870505.1_ASM287050v1	s__Fischerella thermalis - GCF_002870505.1 - Fischerella thermalis WC245	D1fr
WP_009453703.1	GCF_002870525.1_ASM287052v1	s__Fischerella thermalis - GCF_002870525.1 - Fischerella thermalis WC1110	D1fr
WP_009453703.1	GCF_002870545.1_ASM287054v1	s__Fischerella thermalis - GCF_002870545.1 - Fischerella thermalis WC114	D1fr
WP_016873419.1	GCF_002870565.1_ASM287056v1	s__Fischerella thermalis - GCF_002870565.1 - Fischerella thermalis CCMEE 5268	D1fr
WP_009453703.1	GCF_002870585.1_ASM287058v1	s__Fischerella thermalis - GCF_002870585.1 - Fischerella thermalis CCMEE 5273	D1fr
WP_102219598.1	GCF_002870615.1_ASM287061v1	s__Fischerella thermalis - GCF_002870615.1 - Fischerella thermalis CCMEE 5282	D1fr
WP_062246785.1	GCF_002870635.1_ASM287063v1	s__Fischerella thermalis - GCF_002870635.1 - Fischerella thermalis CCMEE 5198	D1fr
WP_016868705.1	GCF_002870665.1_ASM287066v1	s__Fischerella muscicola - GCF_002870665.1 - Fischerella muscicola CCMEE 5323	D1fr
WP_016873419.1	GCF_002870675.1_ASM287067v1	s__Fischerella thermalis - GCF_002870675.1 - Fischerella thermalis CCMEE 5318	D1fr
WP_009453703.1	GCF_002870705.1_ASM287070v1	s__Fischerella thermalis - GCF_002870705.1 - Fischerella thermalis BR2B	D1fr
WP_062246785.1	GCF_002870725.1_ASM287072v1	s__Fischerella thermalis - GCF_002870725.1 - Fischerella thermalis CCMEE 5330	D1fr
WP_009453703.1	GCF_002870755.1_ASM287075v1	s__Fischerella thermalis - GCF_002870755.1 - Fischerella thermalis CCMEE 5208	D1fr
WP_009453703.1	GCF_002870795.1_ASM287079v1	s__Fischerella thermalis - GCF_002870795.1 - Fischerella thermalis CCMEE 5194	D1fr
WP_009453703.1	GCF_003346965.1_ASM334696v1	s__Fischerella thermalis - GCF_003346965.1 - Fischerella thermalis 111/344/542	D1fr
WP_016868705.1	GCF_014697535.1_ASM1469753v1	s__Fischerella muscicola - GCF_014697535.1 - Fischerella sp. FACHB-380	D1fr
PMB46149.1	GCA_002870785.1_ASM287078v1	s__Fischerella thermalis - GCA_002870785.1 - Fischerella thermalis CCMEE 5201	D1int
PMB02311.1	GCA_002870825.1_ASM287082v1	s__Fischerella thermalis - GCA_002870825.1 - Fischerella thermalis CCMEE 5196	D1int
PMB03851.1	GCA_002870845.1_ASM287084v1	s__Fischerella thermalis - GCA_002870845.1 - Fischerella thermalis CCMEE 5328	D1int
NWF60769.1	GCA_013388695.1_ASM1338869v1	s__Fischerella sp000517105 - GCA_013388695.1 - Fischerella sp.	D1int
MBF2060848.1	GCA_015272255.1_ASM1527225v1	s__Fischerella thermalis - GCA_015272255.1 - Fischerella thermalis M66_A2018_004	D1int
MBF1990949.1	GCA_015272275.1_ASM1527227v1	s__Fischerella thermalis - GCA_015272275.1 - Fischerella thermalis M58_A2018_009	D1int
MBF2070035.1	GCA_015272315.1_ASM1527231v1	s__Fischerella thermalis - GCA_015272315.1 - Fischerella thermalis M48_A2018_028	D1int
WP_026086318.1	GCF_000231365.1_ASM23136v1	s__Fischerella thermalis - GCF_000231365.1 - Fischerella thermalis JSC-11	D1int
WP_016865688.1	GCF_000317205.1_FisPCC7414_1.0	s__Fischerella muscicola - GCF_000317205.1 - Fischerella muscicola PCC 7414	D1int
WP_026086318.1	GCF_000317225.1_FisPCC7521_1.0	s__Fischerella thermalis - GCF_000317225.1 - Fischerella thermalis PCC 7521	D1int
WP_016859631.1	GCF_000317245.1_FisPCC73103_1.0	s__Fischerella muscicola_A - GCF_000317245.1 - Fischerella muscicola SAG 1427-1 = PCC 73103	D1int
WP_016878157.1	GCF_000317265.1_ChlPCC9212_1.0	s__Chlorogloeopsis fritschii - GCF_000317265.1 - Chlorogloeopsis fritschii PCC 9212	D1int
WP_026720944.1	GCF_000447295.1_ASM44729v1	s__Fischerella sp000447295 - GCF_000447295.1 - Fischerella sp. PCC 9431	D1int
WP_026735004.1	GCF_000517105.1_ASM51710v1	s__Fischerella sp000517105 - GCF_000517105.1 - Fischerella sp. PCC 9605	D1int
WP_053456536.1	GCF_001275395.1_ASM127539v1	s__Fischerella sp000447295 - GCF_001275395.1 - Hapalosiphon sp. MRB220	D1int
WP_062249533.1	GCF_001548455.1_ASM154845v1	s__Fischerella thermalis - GCF_001548455.1 - Fischerella sp. NIES-3754	D1int
WP_062249533.1	GCF_001904645.1_ASM190464v1	s__Fischerella thermalis - GCF_001904645.1 - Fischerella major NIES-592	D1int
WP_096674567.1	GCF_002368315.1_ASM236831v1	s__Fischerella sp002368315 - GCF_002368315.1 - Fischerella sp. NIES-4106	D1int
WP_026086318.1	GCF_002870185.1_ASM287018v1	s__Fischerella thermalis - GCF_002870185.1 - Fischerella thermalis WC246	D1int
WP_102166497.1	GCF_002870195.1_ASM287019v1	s__Fischerella thermalis - GCF_002870195.1 - Fischerella thermalis WC559	D1int
WP_026086318.1	GCF_002870255.1_ASM287025v1	s__Fischerella thermalis - GCF_002870255.1 - Fischerella thermalis WC213	D1int
WP_026086318.1	GCF_002870265.1_ASM287026v1	s__Fischerella thermalis - GCF_002870265.1 - Fischerella thermalis WC119	D1int
WP_026086318.1	GCF_002870305.1_ASM287030v1	s__Fischerella thermalis - GCF_002870305.1 - Fischerella thermalis WC157	D1int
WP_026086318.1	GCF_002870325.1_ASM287032v1	s__Fischerella thermalis - GCF_002870325.1 - Fischerella thermalis WC538	D1int
WP_026086318.1	GCF_002870345.1_ASM287034v1	s__Fischerella thermalis - GCF_002870345.1 - Fischerella thermalis WC341	D1int
WP_102166497.1	GCF_002870365.1_ASM287036v1	s__Fischerella thermalis - GCF_002870365.1 - Fischerella thermalis WC558	D1int
WP_026086318.1	GCF_002870405.1_ASM287040v1	s__Fischerella thermalis - GCF_002870405.1 - Fischerella thermalis WC527	D1int
WP_102166497.1	GCF_002870415.1_ASM287041v1	s__Fischerella thermalis - GCF_002870415.1 - Fischerella thermalis WC442	D1int
WP_026086318.1	GCF_002870445.1_ASM287044v1	s__Fischerella thermalis - GCF_002870445.1 - Fischerella thermalis WC344	D1int
WP_026086318.1	GCF_002870465.1_ASM287046v1	s__Fischerella thermalis - GCF_002870465.1 - Fischerella thermalis WC249	D1int
WP_102166497.1	GCF_002870475.1_ASM287047v1	s__Fischerella thermalis - GCF_002870475.1 - Fischerella thermalis WC439	D1int
WP_026086318.1	GCF_002870505.1_ASM287050v1	s__Fischerella thermalis - GCF_002870505.1 - Fischerella thermalis WC245	D1int
WP_026086318.1	GCF_002870525.1_ASM287052v1	s__Fischerella thermalis - GCF_002870525.1 - Fischerella thermalis WC1110	D1int
WP_026086318.1	GCF_002870545.1_ASM287054v1	s__Fischerella thermalis - GCF_002870545.1 - Fischerella thermalis WC114	D1int
WP_102171330.1	GCF_002870565.1_ASM287056v1	s__Fischerella thermalis - GCF_002870565.1 - Fischerella thermalis CCMEE 5268	D1int
WP_102175793.1	GCF_002870585.1_ASM287058v1	s__Fischerella thermalis - GCF_002870585.1 - Fischerella thermalis CCMEE 5273	D1int
WP_026086318.1	GCF_002870615.1_ASM287061v1	s__Fischerella thermalis - GCF_002870615.1 - Fischerella thermalis CCMEE 5282	D1int
WP_062249533.1	GCF_002870635.1_ASM287063v1	s__Fischerella thermalis - GCF_002870635.1 - Fischerella thermalis CCMEE 5198	D1int
WP_016865688.1	GCF_002870665.1_ASM287066v1	s__Fischerella muscicola - GCF_002870665.1 - Fischerella muscicola CCMEE 5323	D1int
WP_026086318.1	GCF_002870675.1_ASM287067v1	s__Fischerella thermalis - GCF_002870675.1 - Fischerella thermalis CCMEE 5318	D1int
WP_026086318.1	GCF_002870705.1_ASM287070v1	s__Fischerella thermalis - GCF_002870705.1 - Fischerella thermalis BR2B	D1int
WP_102206242.1	GCF_002870725.1_ASM287072v1	s__Fischerella thermalis - GCF_002870725.1 - Fischerella thermalis CCMEE 5330	D1int
WP_026086318.1	GCF_002870755.1_ASM287075v1	s__Fischerella thermalis - GCF_002870755.1 - Fischerella thermalis CCMEE 5208	D1int
WP_026086318.1	GCF_002870795.1_ASM287079v1	s__Fischerella thermalis - GCF_002870795.1 - Fischerella thermalis CCMEE 5194	D1int
WP_026086318.1	GCF_003346965.1_ASM334696v1	s__Fischerella thermalis - GCF_003346965.1 - Fischerella thermalis 111/344/542	D1int
WP_016865688.1	GCF_014697535.1_ASM1469753v1	s__Fischerella muscicola - GCF_014697535.1 - Fischerella sp. FACHB-380	D1int
PMB52540.1	GCA_002870785.1_ASM287078v1	s__Fischerella thermalis - GCA_002870785.1 - Fischerella thermalis CCMEE 5201	G1
PMB03174.1	GCA_002870825.1_ASM287082v1	s__Fischerella thermalis - GCA_002870825.1 - Fischerella thermalis CCMEE 5196	G1
PMB12871.1	GCA_002870845.1_ASM287084v1	s__Fischerella thermalis - GCA_002870845.1 - Fischerella thermalis CCMEE 5328	G1
NWF60083.1	GCA_013388695.1_ASM1338869v1	s__Fischerella sp000517105 - GCA_013388695.1 - Fischerella sp.	G1
MBF2061449.1	GCA_015272255.1_ASM1527225v1	s__Fischerella thermalis - GCA_015272255.1 - Fischerella thermalis M66_A2018_004	G1
MBF1988144.1	GCA_015272275.1_ASM1527227v1	s__Fischerella thermalis - GCA_015272275.1 - Fischerella thermalis M58_A2018_009	G1
MBF2069918.1	GCA_015272315.1_ASM1527231v1	s__Fischerella thermalis - GCA_015272315.1 - Fischerella thermalis M48_A2018_028	G1
WP_050815567.1	GCF_000231365.1_ASM23136v1	s__Fischerella thermalis - GCF_000231365.1 - Fischerella thermalis JSC-11	G1
WP_051035572.1	GCF_000317205.1_FisPCC7414_1.0	s__Fischerella muscicola - GCF_000317205.1 - Fischerella muscicola PCC 7414	G1
WP_051023754.1	GCF_000317225.1_FisPCC7521_1.0	s__Fischerella thermalis - GCF_000317225.1 - Fischerella thermalis PCC 7521	G1
WP_016873418.1	GCF_000317265.1_ChlPCC9212_1.0	s__Chlorogloeopsis fritschii - GCF_000317265.1 - Chlorogloeopsis fritschii PCC 9212	G1
WP_051470119.1	GCF_000517105.1_ASM51710v1	s__Fischerella sp000517105 - GCF_000517105.1 - Fischerella sp. PCC 9605	G1
WP_062250560.1	GCF_001548455.1_ASM154845v1	s__Fischerella thermalis - GCF_001548455.1 - Fischerella sp. NIES-3754	G1
WP_062250560.1	GCF_001904645.1_ASM190464v1	s__Fischerella thermalis - GCF_001904645.1 - Fischerella major NIES-592	G1
WP_096680229.1	GCF_002368315.1_ASM236831v1	s__Fischerella sp002368315 - GCF_002368315.1 - Fischerella sp. NIES-4106	G1
WP_219723245.1	GCF_002870185.1_ASM287018v1	s__Fischerella thermalis - GCF_002870185.1 - Fischerella thermalis WC246	G1
WP_219723245.1	GCF_002870195.1_ASM287019v1	s__Fischerella thermalis - GCF_002870195.1 - Fischerella thermalis WC559	G1
WP_219723245.1	GCF_002870255.1_ASM287025v1	s__Fischerella thermalis - GCF_002870255.1 - Fischerella thermalis WC213	G1
WP_219723245.1	GCF_002870265.1_ASM287026v1	s__Fischerella thermalis - GCF_002870265.1 - Fischerella thermalis WC119	G1
WP_219723245.1	GCF_002870305.1_ASM287030v1	s__Fischerella thermalis - GCF_002870305.1 - Fischerella thermalis WC157	G1
WP_219723245.1	GCF_002870325.1_ASM287032v1	s__Fischerella thermalis - GCF_002870325.1 - Fischerella thermalis WC538	G1
WP_219723245.1	GCF_002870345.1_ASM287034v1	s__Fischerella thermalis - GCF_002870345.1 - Fischerella thermalis WC341	G1
WP_219723245.1	GCF_002870365.1_ASM287036v1	s__Fischerella thermalis - GCF_002870365.1 - Fischerella thermalis WC558	G1
WP_219723245.1	GCF_002870405.1_ASM287040v1	s__Fischerella thermalis - GCF_002870405.1 - Fischerella thermalis WC527	G1
WP_219723245.1	GCF_002870415.1_ASM287041v1	s__Fischerella thermalis - GCF_002870415.1 - Fischerella thermalis WC442	G1
WP_219723245.1	GCF_002870445.1_ASM287044v1	s__Fischerella thermalis - GCF_002870445.1 - Fischerella thermalis WC344	G1
WP_102166753.1	GCF_002870465.1_ASM287046v1	s__Fischerella thermalis - GCF_002870465.1 - Fischerella thermalis WC249	G1
WP_219723245.1	GCF_002870475.1_ASM287047v1	s__Fischerella thermalis - GCF_002870475.1 - Fischerella thermalis WC439	G1
WP_219723245.1	GCF_002870505.1_ASM287050v1	s__Fischerella thermalis - GCF_002870505.1 - Fischerella thermalis WC245	G1
WP_219723245.1	GCF_002870525.1_ASM287052v1	s__Fischerella thermalis - GCF_002870525.1 - Fischerella thermalis WC1110	G1
WP_219723245.1	GCF_002870545.1_ASM287054v1	s__Fischerella thermalis - GCF_002870545.1 - Fischerella thermalis WC114	G1
WP_050815567.1	GCF_002870565.1_ASM287056v1	s__Fischerella thermalis - GCF_002870565.1 - Fischerella thermalis CCMEE 5268	G1
WP_102146656.1	GCF_002870585.1_ASM287058v1	s__Fischerella thermalis - GCF_002870585.1 - Fischerella thermalis CCMEE 5273	G1
WP_219723996.1	GCF_002870615.1_ASM287061v1	s__Fischerella thermalis - GCF_002870615.1 - Fischerella thermalis CCMEE 5282	G1
WP_219724634.1	GCF_002870635.1_ASM287063v1	s__Fischerella thermalis - GCF_002870635.1 - Fischerella thermalis CCMEE 5198	G1
WP_051035572.1	GCF_002870665.1_ASM287066v1	s__Fischerella muscicola - GCF_002870665.1 - Fischerella muscicola CCMEE 5323	G1
WP_219724697.1	GCF_002870675.1_ASM287067v1	s__Fischerella thermalis - GCF_002870675.1 - Fischerella thermalis CCMEE 5318	G1
WP_219723245.1	GCF_002870705.1_ASM287070v1	s__Fischerella thermalis - GCF_002870705.1 - Fischerella thermalis BR2B	G1
WP_062250560.1	GCF_002870725.1_ASM287072v1	s__Fischerella thermalis - GCF_002870725.1 - Fischerella thermalis CCMEE 5330	G1
WP_219723245.1	GCF_002870755.1_ASM287075v1	s__Fischerella thermalis - GCF_002870755.1 - Fischerella thermalis CCMEE 5208	G1
WP_219725089.1	GCF_002870795.1_ASM287079v1	s__Fischerella thermalis - GCF_002870795.1 - Fischerella thermalis CCMEE 5194	G1
WP_016868706.1	GCF_014697535.1_ASM1469753v1	s__Fischerella muscicola - GCF_014697535.1 - Fischerella sp. FACHB-380	G1
PMB44141.1	GCA_002870785.1_ASM287078v1	s__Fischerella thermalis - GCA_002870785.1 - Fischerella thermalis CCMEE 5201	G2
PMB02959.1	GCA_002870825.1_ASM287082v1	s__Fischerella thermalis - GCA_002870825.1 - Fischerella thermalis CCMEE 5196	G2
PMB03457.1	GCA_002870845.1_ASM287084v1	s__Fischerella thermalis - GCA_002870845.1 - Fischerella thermalis CCMEE 5328	G2
RAM52429.1	GCA_003261315.1_ASM326131v1	s__Fischerella laminosa_A - GCA_003261315.1 - Hapalosiphonaceae cyanobacterium JJU2	G2
NWF62668.1	GCA_013388695.1_ASM1338869v1	s__Fischerella sp000517105 - GCA_013388695.1 - Fischerella sp.	G2
MBF2062231.1	GCA_015272255.1_ASM1527225v1	s__Fischerella thermalis - GCA_015272255.1 - Fischerella thermalis M66_A2018_004	G2
MBF1990075.1	GCA_015272275.1_ASM1527227v1	s__Fischerella thermalis - GCA_015272275.1 - Fischerella thermalis M58_A2018_009	G2
MBF2070198.1	GCA_015272315.1_ASM1527231v1	s__Fischerella thermalis - GCA_015272315.1 - Fischerella thermalis M48_A2018_028	G2
WP_009453755.1	GCF_000231365.1_ASM23136v1	s__Fischerella thermalis - GCF_000231365.1 - Fischerella thermalis JSC-11	G2
WP_017309097.1	GCF_000315585.1_ASM31558v1	s__Fischerella laminosa_A - GCF_000315585.1 - Fischerella sp. PCC 9339	G2
WP_016869652.1	GCF_000317205.1_FisPCC7414_1.0	s__Fischerella muscicola - GCF_000317205.1 - Fischerella muscicola PCC 7414	G2
WP_009453755.1	GCF_000317225.1_FisPCC7521_1.0	s__Fischerella thermalis - GCF_000317225.1 - Fischerella thermalis PCC 7521	G2
WP_016862210.1	GCF_000317245.1_FisPCC73103_1.0	s__Fischerella muscicola_A - GCF_000317245.1 - Fischerella muscicola SAG 1427-1 = PCC 73103	G2
WP_016873890.1	GCF_000317265.1_ChlPCC9212_1.0	s__Chlorogloeopsis fritschii - GCF_000317265.1 - Chlorogloeopsis fritschii PCC 9212	G2
WP_026723904.1	GCF_000447295.1_ASM44729v1	s__Fischerella sp000447295 - GCF_000447295.1 - Fischerella sp. PCC 9431	G2
WP_026732648.1	GCF_000517105.1_ASM51710v1	s__Fischerella sp000517105 - GCF_000517105.1 - Fischerella sp. PCC 9605	G2
WP_053456006.1	GCF_001275395.1_ASM127539v1	s__Fischerella sp000447295 - GCF_001275395.1 - Hapalosiphon sp. MRB220	G2
WP_062246727.1	GCF_001548455.1_ASM154845v1	s__Fischerella thermalis - GCF_001548455.1 - Fischerella sp. NIES-3754	G2
WP_062246727.1	GCF_001904645.1_ASM190464v1	s__Fischerella thermalis - GCF_001904645.1 - Fischerella major NIES-592	G2
WP_009453755.1	GCF_002870185.1_ASM287018v1	s__Fischerella thermalis - GCF_002870185.1 - Fischerella thermalis WC246	G2
WP_102173200.1	GCF_002870195.1_ASM287019v1	s__Fischerella thermalis - GCF_002870195.1 - Fischerella thermalis WC559	G2
WP_009453755.1	GCF_002870255.1_ASM287025v1	s__Fischerella thermalis - GCF_002870255.1 - Fischerella thermalis WC213	G2
WP_009453755.1	GCF_002870265.1_ASM287026v1	s__Fischerella thermalis - GCF_002870265.1 - Fischerella thermalis WC119	G2
WP_102148190.1	GCF_002870305.1_ASM287030v1	s__Fischerella thermalis - GCF_002870305.1 - Fischerella thermalis WC157	G2
WP_009453755.1	GCF_002870325.1_ASM287032v1	s__Fischerella thermalis - GCF_002870325.1 - Fischerella thermalis WC538	G2
WP_009453755.1	GCF_002870345.1_ASM287034v1	s__Fischerella thermalis - GCF_002870345.1 - Fischerella thermalis WC341	G2
WP_102173200.1	GCF_002870365.1_ASM287036v1	s__Fischerella thermalis - GCF_002870365.1 - Fischerella thermalis WC558	G2
WP_009453755.1	GCF_002870405.1_ASM287040v1	s__Fischerella thermalis - GCF_002870405.1 - Fischerella thermalis WC527	G2
WP_009453755.1	GCF_002870415.1_ASM287041v1	s__Fischerella thermalis - GCF_002870415.1 - Fischerella thermalis WC442	G2
WP_009453755.1	GCF_002870445.1_ASM287044v1	s__Fischerella thermalis - GCF_002870445.1 - Fischerella thermalis WC344	G2
WP_009453755.1	GCF_002870465.1_ASM287046v1	s__Fischerella thermalis - GCF_002870465.1 - Fischerella thermalis WC249	G2
WP_102173200.1	GCF_002870475.1_ASM287047v1	s__Fischerella thermalis - GCF_002870475.1 - Fischerella thermalis WC439	G2
WP_009453755.1	GCF_002870505.1_ASM287050v1	s__Fischerella thermalis - GCF_002870505.1 - Fischerella thermalis WC245	G2
WP_009453755.1	GCF_002870525.1_ASM287052v1	s__Fischerella thermalis - GCF_002870525.1 - Fischerella thermalis WC1110	G2
WP_102148190.1	GCF_002870545.1_ASM287054v1	s__Fischerella thermalis - GCF_002870545.1 - Fischerella thermalis WC114	G2
WP_102172175.1	GCF_002870565.1_ASM287056v1	s__Fischerella thermalis - GCF_002870565.1 - Fischerella thermalis CCMEE 5268	G2
WP_102173200.1	GCF_002870585.1_ASM287058v1	s__Fischerella thermalis - GCF_002870585.1 - Fischerella thermalis CCMEE 5273	G2
WP_102173200.1	GCF_002870615.1_ASM287061v1	s__Fischerella thermalis - GCF_002870615.1 - Fischerella thermalis CCMEE 5282	G2
WP_102178770.1	GCF_002870635.1_ASM287063v1	s__Fischerella thermalis - GCF_002870635.1 - Fischerella thermalis CCMEE 5198	G2
WP_102205330.1	GCF_002870665.1_ASM287066v1	s__Fischerella muscicola - GCF_002870665.1 - Fischerella muscicola CCMEE 5323	G2
WP_102180966.1	GCF_002870675.1_ASM287067v1	s__Fischerella thermalis - GCF_002870675.1 - Fischerella thermalis CCMEE 5318	G2
WP_102173200.1	GCF_002870705.1_ASM287070v1	s__Fischerella thermalis - GCF_002870705.1 - Fischerella thermalis BR2B	G2
WP_062246727.1	GCF_002870725.1_ASM287072v1	s__Fischerella thermalis - GCF_002870725.1 - Fischerella thermalis CCMEE 5330	G2
WP_102148246.1	GCF_002870755.1_ASM287075v1	s__Fischerella thermalis - GCF_002870755.1 - Fischerella thermalis CCMEE 5208	G2
WP_102222164.1	GCF_002870795.1_ASM287079v1	s__Fischerella thermalis - GCF_002870795.1 - Fischerella thermalis CCMEE 5194	G2
WP_009453755.1	GCF_003346965.1_ASM334696v1	s__Fischerella thermalis - GCF_003346965.1 - Fischerella thermalis 111/344/542	G2
WP_131116373.1	GCF_004323185.1_ASM432318v1	s__Fischerella laminosa_A - GCF_004323185.1 - Westiellopsis prolifica IICB1	G2
WP_016869652.1	GCF_014697535.1_ASM1469753v1	s__Fischerella muscicola - GCF_014697535.1 - Fischerella sp. FACHB-380	G2
WP_010997883.1	GCF_000009705.1_ASM970v1	s__Trichormus sp000009705 - GCF_000009705.1 - Nostoc sp. PCC 7120 = FACHB-418	G3
WP_016869984.1	GCF_000317205.1_FisPCC7414_1.0	s__Fischerella muscicola - GCF_000317205.1 - Fischerella muscicola PCC 7414	G3
WP_026721654.1	GCF_000447295.1_ASM44729v1	s__Fischerella sp000447295 - GCF_000447295.1 - Fischerella sp. PCC 9431	G3
WP_016869984.1	GCF_002870665.1_ASM287066v1	s__Fischerella muscicola - GCF_002870665.1 - Fischerella muscicola CCMEE 5323	G3
WP_102181523.1	GCF_002870675.1_ASM287067v1	s__Fischerella thermalis - GCF_002870675.1 - Fischerella thermalis CCMEE 5318	G3
WP_131121399.1	GCF_004323185.1_ASM432318v1	s__Fischerella laminosa_A - GCF_004323185.1 - Westiellopsis prolifica IICB1	G3
WP_016869984.1	GCF_014697535.1_ASM1469753v1	s__Fischerella muscicola - GCF_014697535.1 - Fischerella sp. FACHB-380	G3
PMB45880.1	GCA_002870785.1_ASM287078v1	s__Fischerella thermalis - GCA_002870785.1 - Fischerella thermalis CCMEE 5201	G4
RAM48911.1	GCA_003261315.1_ASM326131v1	s__Fischerella laminosa_A - GCA_003261315.1 - Hapalosiphonaceae cyanobacterium JJU2	G4
RAM48246.1	GCA_003261315.1_ASM326131v1	s__Fischerella laminosa_A - GCA_003261315.1 - Hapalosiphonaceae cyanobacterium JJU2	G4
NWF62306.1	GCA_013388695.1_ASM1338869v1	s__Fischerella sp000517105 - GCA_013388695.1 - Fischerella sp.	G4
MBF2061245.1	GCA_015272255.1_ASM1527225v1	s__Fischerella thermalis - GCA_015272255.1 - Fischerella thermalis M66_A2018_004	G4
WP_010997721.1	GCF_000009705.1_ASM970v1	s__Trichormus sp000009705 - GCF_000009705.1 - Nostoc sp. PCC 7120 = FACHB-418	G4
WP_010998994.1	GCF_000009705.1_ASM970v1	s__Trichormus sp000009705 - GCF_000009705.1 - Nostoc sp. PCC 7120 = FACHB-418	G4
WP_011140781.1	GCF_000011385.1_ASM1138v1	s__Gloeobacter violaceus - GCF_000011385.1 - Gloeobacter violaceus PCC 7421	G4
WP_011141705.1	GCF_000011385.1_ASM1138v1	s__Gloeobacter violaceus - GCF_000011385.1 - Gloeobacter violaceus PCC 7421	G4
WP_011142650.1	GCF_000011385.1_ASM1138v1	s__Gloeobacter violaceus - GCF_000011385.1 - Gloeobacter violaceus PCC 7421	G4
WP_009455234.1	GCF_000231365.1_ASM23136v1	s__Fischerella thermalis - GCF_000231365.1 - Fischerella thermalis JSC-11	G4
WP_009454952.1	GCF_000231365.1_ASM23136v1	s__Fischerella thermalis - GCF_000231365.1 - Fischerella thermalis JSC-11	G4
WP_009454952.1	GCF_000231365.1_ASM23136v1	s__Fischerella thermalis - GCF_000231365.1 - Fischerella thermalis JSC-11	G4
WP_017312157.1	GCF_000315585.1_ASM31558v1	s__Fischerella laminosa_A - GCF_000315585.1 - Fischerella sp. PCC 9339	G4
WP_017310587.1	GCF_000315585.1_ASM31558v1	s__Fischerella laminosa_A - GCF_000315585.1 - Fischerella sp. PCC 9339	G4
WP_017311243.1	GCF_000315585.1_ASM31558v1	s__Fischerella laminosa_A - GCF_000315585.1 - Fischerella sp. PCC 9339	G4
WP_009455234.1	GCF_000317225.1_FisPCC7521_1.0	s__Fischerella thermalis - GCF_000317225.1 - Fischerella thermalis PCC 7521	G4
WP_009454952.1	GCF_000317225.1_FisPCC7521_1.0	s__Fischerella thermalis - GCF_000317225.1 - Fischerella thermalis PCC 7521	G4
WP_016859610.1	GCF_000317245.1_FisPCC73103_1.0	s__Fischerella muscicola_A - GCF_000317245.1 - Fischerella muscicola SAG 1427-1 = PCC 73103	G4
WP_016860104.1	GCF_000317245.1_FisPCC73103_1.0	s__Fischerella muscicola_A - GCF_000317245.1 - Fischerella muscicola SAG 1427-1 = PCC 73103	G4
WP_016872293.1	GCF_000317265.1_ChlPCC9212_1.0	s__Chlorogloeopsis fritschii - GCF_000317265.1 - Chlorogloeopsis fritschii PCC 9212	G4
WP_016873445.1	GCF_000317265.1_ChlPCC9212_1.0	s__Chlorogloeopsis fritschii - GCF_000317265.1 - Chlorogloeopsis fritschii PCC 9212	G4
WP_016878921.1	GCF_000317265.1_ChlPCC9212_1.0	s__Chlorogloeopsis fritschii - GCF_000317265.1 - Chlorogloeopsis fritschii PCC 9212	G4
WP_026722283.1	GCF_000447295.1_ASM44729v1	s__Fischerella sp000447295 - GCF_000447295.1 - Fischerella sp. PCC 9431	G4
WP_026720830.1	GCF_000447295.1_ASM44729v1	s__Fischerella sp000447295 - GCF_000447295.1 - Fischerella sp. PCC 9431	G4
WP_026731594.1	GCF_000517105.1_ASM51710v1	s__Fischerella sp000517105 - GCF_000517105.1 - Fischerella sp. PCC 9605	G4
WP_026735543.1	GCF_000517105.1_ASM51710v1	s__Fischerella sp000517105 - GCF_000517105.1 - Fischerella sp. PCC 9605	G4
WP_026731460.1	GCF_000517105.1_ASM51710v1	s__Fischerella sp000517105 - GCF_000517105.1 - Fischerella sp. PCC 9605	G4
WP_026734420.1	GCF_000517105.1_ASM51710v1	s__Fischerella sp000517105 - GCF_000517105.1 - Fischerella sp. PCC 9605	G4
WP_053458835.1	GCF_001275395.1_ASM127539v1	s__Fischerella sp000447295 - GCF_001275395.1 - Hapalosiphon sp. MRB220	G4
WP_053455859.1	GCF_001275395.1_ASM127539v1	s__Fischerella sp000447295 - GCF_001275395.1 - Hapalosiphon sp. MRB220	G4
WP_053456443.1	GCF_001275395.1_ASM127539v1	s__Fischerella sp000447295 - GCF_001275395.1 - Hapalosiphon sp. MRB220	G4
WP_053458661.1	GCF_001275395.1_ASM127539v1	s__Fischerella sp000447295 - GCF_001275395.1 - Hapalosiphon sp. MRB220	G4
WP_009455234.1	GCF_001548455.1_ASM154845v1	s__Fischerella thermalis - GCF_001548455.1 - Fischerella sp. NIES-3754	G4
WP_009454952.1	GCF_001548455.1_ASM154845v1	s__Fischerella thermalis - GCF_001548455.1 - Fischerella sp. NIES-3754	G4
WP_062247150.1	GCF_001548455.1_ASM154845v1	s__Fischerella thermalis - GCF_001548455.1 - Fischerella sp. NIES-3754	G4
WP_073554622.1	GCF_001904645.1_ASM190464v1	s__Fischerella thermalis - GCF_001904645.1 - Fischerella major NIES-592	G4
WP_044451282.1	GCF_002368315.1_ASM236831v1	s__Fischerella sp002368315 - GCF_002368315.1 - Fischerella sp. NIES-4106	G4
WP_096674540.1	GCF_002368315.1_ASM236831v1	s__Fischerella sp002368315 - GCF_002368315.1 - Fischerella sp. NIES-4106	G4
WP_096673441.1	GCF_002368315.1_ASM236831v1	s__Fischerella sp002368315 - GCF_002368315.1 - Fischerella sp. NIES-4106	G4
WP_096673919.1	GCF_002368315.1_ASM236831v1	s__Fischerella sp002368315 - GCF_002368315.1 - Fischerella sp. NIES-4106	G4
WP_096678265.1	GCF_002368315.1_ASM236831v1	s__Fischerella sp002368315 - GCF_002368315.1 - Fischerella sp. NIES-4106	G4
WP_102203810.1	GCF_002870185.1_ASM287018v1	s__Fischerella thermalis - GCF_002870185.1 - Fischerella thermalis WC246	G4
WP_102175225.1	GCF_002870255.1_ASM287025v1	s__Fischerella thermalis - GCF_002870255.1 - Fischerella thermalis WC213	G4
WP_102146552.1	GCF_002870265.1_ASM287026v1	s__Fischerella thermalis - GCF_002870265.1 - Fischerella thermalis WC119	G4
WP_102203893.1	GCF_002870305.1_ASM287030v1	s__Fischerella thermalis - GCF_002870305.1 - Fischerella thermalis WC157	G4
WP_102204272.1	GCF_002870325.1_ASM287032v1	s__Fischerella thermalis - GCF_002870325.1 - Fischerella thermalis WC538	G4
WP_102146552.1	GCF_002870345.1_ASM287034v1	s__Fischerella thermalis - GCF_002870345.1 - Fischerella thermalis WC341	G4
WP_102146552.1	GCF_002870405.1_ASM287040v1	s__Fischerella thermalis - GCF_002870405.1 - Fischerella thermalis WC527	G4
WP_102166468.1	GCF_002870415.1_ASM287041v1	s__Fischerella thermalis - GCF_002870415.1 - Fischerella thermalis WC442	G4
WP_102147783.1	GCF_002870445.1_ASM287044v1	s__Fischerella thermalis - GCF_002870445.1 - Fischerella thermalis WC344	G4
WP_102205925.1	GCF_002870475.1_ASM287047v1	s__Fischerella thermalis - GCF_002870475.1 - Fischerella thermalis WC439	G4
WP_102170731.1	GCF_002870525.1_ASM287052v1	s__Fischerella thermalis - GCF_002870525.1 - Fischerella thermalis WC1110	G4
WP_102148121.1	GCF_002870545.1_ASM287054v1	s__Fischerella thermalis - GCF_002870545.1 - Fischerella thermalis WC114	G4
WP_009454952.1	GCF_002870615.1_ASM287061v1	s__Fischerella thermalis - GCF_002870615.1 - Fischerella thermalis CCMEE 5282	G4
WP_131120851.1	GCF_004323185.1_ASM432318v1	s__Fischerella laminosa_A - GCF_004323185.1 - Westiellopsis prolifica IICB1	G4
WP_016860104.1	GCF_004323185.1_ASM432318v1	s__Fischerella laminosa_A - GCF_004323185.1 - Westiellopsis prolifica IICB1	G4
WP_017310587.1	GCF_004323185.1_ASM432318v1	s__Fischerella laminosa_A - GCF_004323185.1 - Westiellopsis prolifica IICB1	G4
WP_131120533.1	GCF_004323185.1_ASM432318v1	s__Fischerella laminosa_A - GCF_004323185.1 - Westiellopsis prolifica IICB1	G4
WP_190806319.1	GCF_014697535.1_ASM1469753v1	s__Fischerella muscicola - GCF_014697535.1 - Fischerella sp. FACHB-380	G4
PMB45327.1	GCA_002870785.1_ASM287078v1	s__Fischerella thermalis - GCA_002870785.1 - Fischerella thermalis CCMEE 5201	PsbD_outgroup
PMB52533.1	GCA_002870785.1_ASM287078v1	s__Fischerella thermalis - GCA_002870785.1 - Fischerella thermalis CCMEE 5201	PsbD_outgroup
PMB05494.1	GCA_002870845.1_ASM287084v1	s__Fischerella thermalis - GCA_002870845.1 - Fischerella thermalis CCMEE 5328	PsbD_outgroup
RAM50085.1	GCA_003261315.1_ASM326131v1	s__Fischerella laminosa_A - GCA_003261315.1 - Hapalosiphonaceae cyanobacterium JJU2	PsbD_outgroup
RAM53484.1	GCA_003261315.1_ASM326131v1	s__Fischerella laminosa_A - GCA_003261315.1 - Hapalosiphonaceae cyanobacterium JJU2	PsbD_outgroup
NWF60076.1	GCA_013388695.1_ASM1338869v1	s__Fischerella sp000517105 - GCA_013388695.1 - Fischerella sp.	PsbD_outgroup
MBF2061442.1	GCA_015272255.1_ASM1527225v1	s__Fischerella thermalis - GCA_015272255.1 - Fischerella thermalis M66_A2018_004	PsbD_outgroup
MBF1988137.1	GCA_015272275.1_ASM1527227v1	s__Fischerella thermalis - GCA_015272275.1 - Fischerella thermalis M58_A2018_009	PsbD_outgroup
MBF2070715.1	GCA_015272315.1_ASM1527231v1	s__Fischerella thermalis - GCA_015272315.1 - Fischerella thermalis M48_A2018_028	PsbD_outgroup
WP_010998428.1	GCF_000009705.1_ASM970v1	s__Trichormus sp000009705 - GCF_000009705.1 - Nostoc sp. PCC 7120 = FACHB-418	PsbD_outgroup
WP_011142319.1	GCF_000011385.1_ASM1138v1	s__Gloeobacter violaceus - GCF_000011385.1 - Gloeobacter violaceus PCC 7421	PsbD_outgroup
WP_009453696.1	GCF_000231365.1_ASM23136v1	s__Fischerella thermalis - GCF_000231365.1 - Fischerella thermalis JSC-11	PsbD_outgroup
WP_009458955.1	GCF_000231365.1_ASM23136v1	s__Fischerella thermalis - GCF_000231365.1 - Fischerella thermalis JSC-11	PsbD_outgroup
WP_017310897.1	GCF_000315585.1_ASM31558v1	s__Fischerella laminosa_A - GCF_000315585.1 - Fischerella sp. PCC 9339	PsbD_outgroup
WP_016868699.1	GCF_000317205.1_FisPCC7414_1.0	s__Fischerella muscicola - GCF_000317205.1 - Fischerella muscicola PCC 7414	PsbD_outgroup
WP_016870641.1	GCF_000317205.1_FisPCC7414_1.0	s__Fischerella muscicola - GCF_000317205.1 - Fischerella muscicola PCC 7414	PsbD_outgroup
WP_009453696.1	GCF_000317225.1_FisPCC7521_1.0	s__Fischerella thermalis - GCF_000317225.1 - Fischerella thermalis PCC 7521	PsbD_outgroup
WP_016862866.1	GCF_000317245.1_FisPCC73103_1.0	s__Fischerella muscicola_A - GCF_000317245.1 - Fischerella muscicola SAG 1427-1 = PCC 73103	PsbD_outgroup
WP_016873425.1	GCF_000317265.1_ChlPCC9212_1.0	s__Chlorogloeopsis fritschii - GCF_000317265.1 - Chlorogloeopsis fritschii PCC 9212	PsbD_outgroup
WP_016878152.1	GCF_000317265.1_ChlPCC9212_1.0	s__Chlorogloeopsis fritschii - GCF_000317265.1 - Chlorogloeopsis fritschii PCC 9212	PsbD_outgroup
WP_026720923.1	GCF_000447295.1_ASM44729v1	s__Fischerella sp000447295 - GCF_000447295.1 - Fischerella sp. PCC 9431	PsbD_outgroup
WP_026732136.1	GCF_000517105.1_ASM51710v1	s__Fischerella sp000517105 - GCF_000517105.1 - Fischerella sp. PCC 9605	PsbD_outgroup
WP_026734729.1	GCF_000517105.1_ASM51710v1	s__Fischerella sp000517105 - GCF_000517105.1 - Fischerella sp. PCC 9605	PsbD_outgroup
WP_026720923.1	GCF_001275395.1_ASM127539v1	s__Fischerella sp000447295 - GCF_001275395.1 - Hapalosiphon sp. MRB220	PsbD_outgroup
WP_009458955.1	GCF_001548455.1_ASM154845v1	s__Fischerella thermalis - GCF_001548455.1 - Fischerella sp. NIES-3754	PsbD_outgroup
WP_062246794.1	GCF_001548455.1_ASM154845v1	s__Fischerella thermalis - GCF_001548455.1 - Fischerella sp. NIES-3754	PsbD_outgroup
WP_073556985.1	GCF_001904645.1_ASM190464v1	s__Fischerella thermalis - GCF_001904645.1 - Fischerella major NIES-592	PsbD_outgroup
WP_026720923.1	GCF_002368315.1_ASM236831v1	s__Fischerella sp002368315 - GCF_002368315.1 - Fischerella sp. NIES-4106	PsbD_outgroup
WP_096680241.1	GCF_002368315.1_ASM236831v1	s__Fischerella sp002368315 - GCF_002368315.1 - Fischerella sp. NIES-4106	PsbD_outgroup
WP_009453696.1	GCF_002870185.1_ASM287018v1	s__Fischerella thermalis - GCF_002870185.1 - Fischerella thermalis WC246	PsbD_outgroup
WP_009458955.1	GCF_002870185.1_ASM287018v1	s__Fischerella thermalis - GCF_002870185.1 - Fischerella thermalis WC246	PsbD_outgroup
WP_009453696.1	GCF_002870195.1_ASM287019v1	s__Fischerella thermalis - GCF_002870195.1 - Fischerella thermalis WC559	PsbD_outgroup
WP_009458955.1	GCF_002870195.1_ASM287019v1	s__Fischerella thermalis - GCF_002870195.1 - Fischerella thermalis WC559	PsbD_outgroup
WP_009453696.1	GCF_002870255.1_ASM287025v1	s__Fischerella thermalis - GCF_002870255.1 - Fischerella thermalis WC213	PsbD_outgroup
WP_009458955.1	GCF_002870255.1_ASM287025v1	s__Fischerella thermalis - GCF_002870255.1 - Fischerella thermalis WC213	PsbD_outgroup
WP_009453696.1	GCF_002870265.1_ASM287026v1	s__Fischerella thermalis - GCF_002870265.1 - Fischerella thermalis WC119	PsbD_outgroup
WP_009458955.1	GCF_002870265.1_ASM287026v1	s__Fischerella thermalis - GCF_002870265.1 - Fischerella thermalis WC119	PsbD_outgroup
WP_009453696.1	GCF_002870305.1_ASM287030v1	s__Fischerella thermalis - GCF_002870305.1 - Fischerella thermalis WC157	PsbD_outgroup
WP_009458955.1	GCF_002870305.1_ASM287030v1	s__Fischerella thermalis - GCF_002870305.1 - Fischerella thermalis WC157	PsbD_outgroup
WP_009453696.1	GCF_002870325.1_ASM287032v1	s__Fischerella thermalis - GCF_002870325.1 - Fischerella thermalis WC538	PsbD_outgroup
WP_009458955.1	GCF_002870325.1_ASM287032v1	s__Fischerella thermalis - GCF_002870325.1 - Fischerella thermalis WC538	PsbD_outgroup
WP_009453696.1	GCF_002870345.1_ASM287034v1	s__Fischerella thermalis - GCF_002870345.1 - Fischerella thermalis WC341	PsbD_outgroup
WP_009458955.1	GCF_002870345.1_ASM287034v1	s__Fischerella thermalis - GCF_002870345.1 - Fischerella thermalis WC341	PsbD_outgroup
WP_009453696.1	GCF_002870365.1_ASM287036v1	s__Fischerella thermalis - GCF_002870365.1 - Fischerella thermalis WC558	PsbD_outgroup
WP_009458955.1	GCF_002870365.1_ASM287036v1	s__Fischerella thermalis - GCF_002870365.1 - Fischerella thermalis WC558	PsbD_outgroup
WP_009453696.1	GCF_002870405.1_ASM287040v1	s__Fischerella thermalis - GCF_002870405.1 - Fischerella thermalis WC527	PsbD_outgroup
WP_009458955.1	GCF_002870405.1_ASM287040v1	s__Fischerella thermalis - GCF_002870405.1 - Fischerella thermalis WC527	PsbD_outgroup
WP_009453696.1	GCF_002870415.1_ASM287041v1	s__Fischerella thermalis - GCF_002870415.1 - Fischerella thermalis WC442	PsbD_outgroup
WP_009458955.1	GCF_002870415.1_ASM287041v1	s__Fischerella thermalis - GCF_002870415.1 - Fischerella thermalis WC442	PsbD_outgroup
WP_009453696.1	GCF_002870445.1_ASM287044v1	s__Fischerella thermalis - GCF_002870445.1 - Fischerella thermalis WC344	PsbD_outgroup
WP_009458955.1	GCF_002870445.1_ASM287044v1	s__Fischerella thermalis - GCF_002870445.1 - Fischerella thermalis WC344	PsbD_outgroup
WP_009458955.1	GCF_002870465.1_ASM287046v1	s__Fischerella thermalis - GCF_002870465.1 - Fischerella thermalis WC249	PsbD_outgroup
WP_102166754.1	GCF_002870465.1_ASM287046v1	s__Fischerella thermalis - GCF_002870465.1 - Fischerella thermalis WC249	PsbD_outgroup
WP_009453696.1	GCF_002870475.1_ASM287047v1	s__Fischerella thermalis - GCF_002870475.1 - Fischerella thermalis WC439	PsbD_outgroup
WP_009458955.1	GCF_002870475.1_ASM287047v1	s__Fischerella thermalis - GCF_002870475.1 - Fischerella thermalis WC439	PsbD_outgroup
WP_009453696.1	GCF_002870505.1_ASM287050v1	s__Fischerella thermalis - GCF_002870505.1 - Fischerella thermalis WC245	PsbD_outgroup
WP_102148744.1	GCF_002870505.1_ASM287050v1	s__Fischerella thermalis - GCF_002870505.1 - Fischerella thermalis WC245	PsbD_outgroup
WP_009453696.1	GCF_002870525.1_ASM287052v1	s__Fischerella thermalis - GCF_002870525.1 - Fischerella thermalis WC1110	PsbD_outgroup
WP_009458955.1	GCF_002870525.1_ASM287052v1	s__Fischerella thermalis - GCF_002870525.1 - Fischerella thermalis WC1110	PsbD_outgroup
WP_009453696.1	GCF_002870545.1_ASM287054v1	s__Fischerella thermalis - GCF_002870545.1 - Fischerella thermalis WC114	PsbD_outgroup
WP_009458955.1	GCF_002870545.1_ASM287054v1	s__Fischerella thermalis - GCF_002870545.1 - Fischerella thermalis WC114	PsbD_outgroup
WP_102148744.1	GCF_002870565.1_ASM287056v1	s__Fischerella thermalis - GCF_002870565.1 - Fischerella thermalis CCMEE 5268	PsbD_outgroup
WP_102173406.1	GCF_002870565.1_ASM287056v1	s__Fischerella thermalis - GCF_002870565.1 - Fischerella thermalis CCMEE 5268	PsbD_outgroup
WP_009453696.1	GCF_002870585.1_ASM287058v1	s__Fischerella thermalis - GCF_002870585.1 - Fischerella thermalis CCMEE 5273	PsbD_outgroup
WP_102148744.1	GCF_002870585.1_ASM287058v1	s__Fischerella thermalis - GCF_002870585.1 - Fischerella thermalis CCMEE 5273	PsbD_outgroup
WP_009453696.1	GCF_002870615.1_ASM287061v1	s__Fischerella thermalis - GCF_002870615.1 - Fischerella thermalis CCMEE 5282	PsbD_outgroup
WP_009458955.1	GCF_002870615.1_ASM287061v1	s__Fischerella thermalis - GCF_002870615.1 - Fischerella thermalis CCMEE 5282	PsbD_outgroup
WP_009453696.1	GCF_002870635.1_ASM287063v1	s__Fischerella thermalis - GCF_002870635.1 - Fischerella thermalis CCMEE 5198	PsbD_outgroup
WP_102148744.1	GCF_002870635.1_ASM287063v1	s__Fischerella thermalis - GCF_002870635.1 - Fischerella thermalis CCMEE 5198	PsbD_outgroup
WP_016868699.1	GCF_002870665.1_ASM287066v1	s__Fischerella muscicola - GCF_002870665.1 - Fischerella muscicola CCMEE 5323	PsbD_outgroup
WP_016870641.1	GCF_002870665.1_ASM287066v1	s__Fischerella muscicola - GCF_002870665.1 - Fischerella muscicola CCMEE 5323	PsbD_outgroup
WP_102148744.1	GCF_002870675.1_ASM287067v1	s__Fischerella thermalis - GCF_002870675.1 - Fischerella thermalis CCMEE 5318	PsbD_outgroup
WP_102173406.1	GCF_002870675.1_ASM287067v1	s__Fischerella thermalis - GCF_002870675.1 - Fischerella thermalis CCMEE 5318	PsbD_outgroup
WP_009453696.1	GCF_002870705.1_ASM287070v1	s__Fischerella thermalis - GCF_002870705.1 - Fischerella thermalis BR2B	PsbD_outgroup
WP_102148744.1	GCF_002870705.1_ASM287070v1	s__Fischerella thermalis - GCF_002870705.1 - Fischerella thermalis BR2B	PsbD_outgroup
WP_102148744.1	GCF_002870725.1_ASM287072v1	s__Fischerella thermalis - GCF_002870725.1 - Fischerella thermalis CCMEE 5330	PsbD_outgroup
WP_009453696.1	GCF_002870755.1_ASM287075v1	s__Fischerella thermalis - GCF_002870755.1 - Fischerella thermalis CCMEE 5208	PsbD_outgroup
WP_102148744.1	GCF_002870755.1_ASM287075v1	s__Fischerella thermalis - GCF_002870755.1 - Fischerella thermalis CCMEE 5208	PsbD_outgroup
WP_009453696.1	GCF_002870795.1_ASM287079v1	s__Fischerella thermalis - GCF_002870795.1 - Fischerella thermalis CCMEE 5194	PsbD_outgroup
WP_102148744.1	GCF_002870795.1_ASM287079v1	s__Fischerella thermalis - GCF_002870795.1 - Fischerella thermalis CCMEE 5194	PsbD_outgroup
WP_009453696.1	GCF_003346965.1_ASM334696v1	s__Fischerella thermalis - GCF_003346965.1 - Fischerella thermalis 111/344/542	PsbD_outgroup
WP_114706761.1	GCF_003346965.1_ASM334696v1	s__Fischerella thermalis - GCF_003346965.1 - Fischerella thermalis 111/344/542	PsbD_outgroup
WP_017310897.1	GCF_004323185.1_ASM432318v1	s__Fischerella laminosa_A - GCF_004323185.1 - Westiellopsis prolifica IICB1	PsbD_outgroup
WP_131120286.1	GCF_004323185.1_ASM432318v1	s__Fischerella laminosa_A - GCF_004323185.1 - Westiellopsis prolifica IICB1	PsbD_outgroup
WP_016868699.1	GCF_014697535.1_ASM1469753v1	s__Fischerella muscicola - GCF_014697535.1 - Fischerella sp. FACHB-380	PsbD_outgroup
