# Supplementary material for: Compensatory Transcriptional Response of Fischerella thermalis to Thermal Damage of the Photosynthetic Electron Transfer Chain
Source: Molecules. 2022 Dec 3;27(23):8515. doi: 10.3390/molecules27238515 (PMC9740203; doi:10.3390/molecules27238515)
Supplement: Supplementary file 1 [file molecules-27-08515-s001.zip › table_S6.xlsx]

## Sheet: Hoja1
Table S4. Primers used for RT-qPCR analyzes
Gen	Type	Forward	Reverse
D1Int-psbA	Target	ttgggtatcagcacaatggc	tgcatcacttccatacccagg
psbD	Target	GGTCGCTGCAATTTTCCGTT	CAATACACCAGCGACTCCCA
pyk	Target	GATTGGTTTGCGTCTCGGTG	ACCCCGTTGCATATCCATTGT
PFK	Target	ACCACCAACAAAGGCGATCC	TCGCCACCAATCCCAATCAA
groEL	Target	AAGCCCGCTGTGAACAAATT	TTCAGTTTCCGTTGCAGCTC
gltA	Reference	TTGGCTCTGTGGAAAATGTG	CCGTGGATCTTTGACCTTGT
ilvD	Reference	ATACCATCACCATTGATGCC	CAAATCCAAATCAGTCACCG
gapdh	Reference	ATCGCAACCCAGAAAACTTG	TATGCTTCATTGCCCCTTCT
